# Supplementary material for: Rapid generation of drug-resistance alleles at endogenous loci using CRISPR-Cas9 indel mutagenesis
Source: PLoS One. 2017 Feb 23;12(2):e0172177. doi: 10.1371/journal.pone.0172177 (PMC5322889; doi:10.1371/journal.pone.0172177)
Supplement: S1 Table — (XLSX) [file pone.0172177.s003.xlsx]

## Sheet: DOT1L sgRNA
sgRNA name	sgRNA matched gDNA sequence
DOT1L_sgRNA_#100	CGTAGTTGTTAAGCTTCTCC
DOT1L_sgRNA_#99	TCGTAGTTGTTAAGCTTCTC
DOT1L_sgRNA_#5	CTACGAGCCCTTCTCCCCTG
DOT1L_sgRNA_#98	CCATACACCTCAGGGGAGAA
DOT1L_sgRNA_#97	CCCATACACCTCAGGGGAGA
DOT1L_sgRNA_#6	CCCTTCTCCCCTGAGGTGTA
DOT1L_sgRNA_#7	CCTTCTCCCCTGAGGTGTAT
DOT1L_sgRNA_#8	CTTCTCCCCTGAGGTGTATG
DOT1L_sgRNA_#96	GGTCTCCCCATACACCTCAG
DOT1L_sgRNA_#95	AGGTCTCCCCATACACCTCA
DOT1L_sgRNA_#94	GAGGTCTCCCCATACACCTC
DOT1L_sgRNA_#9	TGGGGAGACCTCCTTTGACC
DOT1L_sgRNA_#10	GGAGACCTCCTTTGACCTGG
DOT1L_sgRNA_#93	CTGGGCCACCAGGTCAAAGG
DOT1L_sgRNA_#91	CATCAATCATCTGGGCCACC
DOT1L_sgRNA_#90	CTTGATCTCATCAATCATCT
DOT1L_sgRNA_#89	TCTTGATCTCATCAATCATC
DOT1L_sgRNA_#11	TGATGAGATCAAGATGACAG
DOT1L_sgRNA_#12	GGATGACCTGTTTGTCGACC
DOT1L_sgRNA_#13	GATGACCTGTTTGTCGACCT
DOT1L_sgRNA_#88	CACTGCCCAGGTCGACAAAC
DOT1L_sgRNA_#14	CTGTTTGTCGACCTGGGCAG
DOT1L_sgRNA_#19	TGTGGGGCAGGTTGTCCTTC
DOT1L_sgRNA_#20	GGTTGTCCTTCAGGTTGCTG
DOT1L_sgRNA_#86	TGGTGGCCGCAGCAACCTGA
DOT1L_sgRNA_#85	GTAGTGATGTTTGCAGTTGG
DOT1L_sgRNA_#84	TCCGTAGTGATGTTTGCAGT
DOT1L_sgRNA_#21	ACCAACTGCAAACATCACTA
DOT1L_sgRNA_#22	CTGCAAACATCACTACGGAG
DOT1L_sgRNA_#23	TCACTACGGAGTGGAGAAAG
DOT1L_sgRNA_#80	CTTCCTGAACTCTCGGTCCA
DOT1L_sgRNA_#25	AGACCATGGACCGAGAGTTC
DOT1L_sgRNA_#79	TCATCCACTTCCTGAACTCT
DOT1L_sgRNA_#26	TGGACCGAGAGTTCAGGAAG
DOT1L_sgRNA_#27	AGTTCAGGAAGTGGATGAAA
DOT1L_sgRNA_#28	AGGAAGTGGATGAAATGGTA
DOT1L_sgRNA_#31	ACGAGGTGACTTCCTCTCAG
DOT1L_sgRNA_#32	GTGACTTCCTCTCAGAGGAA
DOT1L_sgRNA_#78	GTTCCCTCCATTCCTCTGAG
DOT1L_sgRNA_#33	ACTTCCTCTCAGAGGAATGG
DOT1L_sgRNA_#34	CTTCCTCTCAGAGGAATGGA
DOT1L_sgRNA_#35	TCTCAGAGGAATGGAGGGAA
DOT1L_sgRNA_#36	TTTGTGAATAACTTTGCCTT
DOT1L_sgRNA_#37	TAACTTTGCCTTTGGTCCTG
DOT1L_sgRNA_#38	CTTTGCCTTTGGTCCTGAGG
DOT1L_sgRNA_#76	GTGATCCACCTCAGGACCAA
DOT1L_sgRNA_#75	TTCAGCTGGTGATCCACCTC
DOT1L_sgRNA_#39	TGAGGTGGATCACCAGCTGA
DOT1L_sgRNA_#74	TTGCGAATCGCTCCTTCAGC
DOT1L_sgRNA_#40	GGAGCGATTCGCAAACATGA
DOT1L_sgRNA_#41	CGATTCGCAAACATGAAGGA
DOT1L_sgRNA_#73	CAGAGGGGCAAAGGGCTTTG
DOT1L_sgRNA_#72	CTGAAGTTCAGAGGGGCAAA
DOT1L_sgRNA_#71	CCTGAAGTTCAGAGGGGCAA
DOT1L_sgRNA_#43	CCTTTGCCCCTCTGAACTTC
DOT1L_sgRNA_#70	GTTGATCCTGAAGTTCAGAG
DOT1L_sgRNA_#69	TGTTGATCCTGAAGTTCAGA
DOT1L_sgRNA_#68	CTGTTGATCCTGAAGTTCAG
DOT1L_sgRNA_#44	TGAACTTCAGGATCAACAGC
DOT1L_sgRNA_#46	CATTGGCACCATCATGCGTG
DOT1L_sgRNA_#47	TGGCACCATCATGCGTGTGG
DOT1L_sgRNA_#67	CAGCTCCACCACACGCATGA
DOT1L_sgRNA_#48	GGTGGAGCTGTCGCCCCTGA
DOT1L_sgRNA_#49	GTGGAGCTGTCGCCCCTGAA
DOT1L_sgRNA_#66	CACGACACAGAGCCCTTCAG
DOT1L_sgRNA_#65	CCACGACACAGAGCCCTTCA
DOT1L_sgRNA_#64	TCCACGACACAGAGCCCTTC
DOT1L_sgRNA_#50	CCCTGAAGGGCTCTGTGTCG
DOT1L_sgRNA_#51	AAGGGCTCTGTGTCGTGGAC
DOT1L_sgRNA_#63	GTGTGCAGATAGTAGGAGAC
DOT1L_sgRNA_#62	GTCAATGGTGTGCAGATAGT
DOT1L_sgRNA_#52	GTCTGAAAAATCCAAAACTC
DOT1L_sgRNA_#53	TCTGAAAAATCCAAAACTCA

## Sheet: EZH2 sgRNA
sgRNA name	sgRNA matched gDNA sequence
EZH2_sgRNA_#1	GAAAGAAGAAAAGGAAACAT
EZH2_sgRNA_#2	AGAAAAGGAAACATCGGTTG
EZH2_sgRNA_#3	GAAAAGGAAACATCGGTTGT
EZH2_sgRNA_#4	CAGAAAGATACAACTGAAAA
EZH2_sgRNA_#5	AAGATACAACTGAAAAAGGA
EZH2_sgRNA_#6	ATAGTTGTAAACATGGTTAG
EZH2_sgRNA_#7	AGGGTTGATAGTTGTAAACA
EZH2_sgRNA_#8	GGCTGCCGTGGATGGTCACA
EZH2_sgRNA_#9	ATCAACCCTGTGACCATCCA
EZH2_sgRNA_#10	AGGCTGCCGTGGATGGTCAC
EZH2_sgRNA_#11	TGTCACAAGGCTGCCGTGGA
EZH2_sgRNA_#12	GAACTGTCACAAGGCTGCCG
EZH2_sgRNA_#13	CAAGGGCACGAACTGTCACA
EZH2_sgRNA_#14	AATTTTGTGCTATCACACAA
EZH2_sgRNA_#15	AAATTTTGTGCTATCACACA
EZH2_sgRNA_#16	GAGTGTCAAAACCGCTTTCC
EZH2_sgRNA_#17	TGCACCGACATCCAGGAAAG
EZH2_sgRNA_#18	AAAACCGCTTTCCTGGATGT
EZH2_sgRNA_#19	TGTGCTTTGCACCGACATCC
EZH2_sgRNA_#20	CAGGTAGCATGGACACTGTT
EZH2_sgRNA_#21	CAAACAGTGTCCATGCTACC
EZH2_sgRNA_#22	TCTCGGACAGCCAGGTAGCA
EZH2_sgRNA_#23	GGTCACACTCTCGGACAGCC
EZH2_sgRNA_#24	AGAGGTCAGGGTCACACTCT
EZH2_sgRNA_#25	CACACGTGAGACAGAGGTCA
EZH2_sgRNA_#26	CCACACGTGAGACAGAGGTC
EZH2_sgRNA_#27	CAGCTCCACACGTGAGACAG
EZH2_sgRNA_#28	CCTGACCTCTGTCTCACGTG
EZH2_sgRNA_#29	CGTGTGGAGCTGCTGACCAT
EZH2_sgRNA_#30	GTGTGGAGCTGCTGACCATT
EZH2_sgRNA_#31	ATACATTTTTACTGTCCCAA
EZH2_sgRNA_#32	CTGAATGCTACAGTTCTTAC
EZH2_sgRNA_#33	GTAAGAACTGTAGCATTCAG
EZH2_sgRNA_#34	TAAGAACTGTAGCATTCAGC
EZH2_sgRNA_#35	AAGAACTGTAGCATTCAGCG
EZH2_sgRNA_#36	CTCTAAAAAGCACTTACTGC
EZH2_sgRNA_#37	ACTGCTGGCACCGTCTGATG
EZH2_sgRNA_#38	CTGGCACCGTCTGATGTGGC
EZH2_sgRNA_#39	CCCCAGCCTGCCACATCAGA
EZH2_sgRNA_#40	CACCGTCTGATGTGGCAGGC
EZH2_sgRNA_#41	ACCGTCTGATGTGGCAGGCT
EZH2_sgRNA_#42	CCGTCTGATGTGGCAGGCTG
EZH2_sgRNA_#43	ATGAATTCATTTTTCTGTAC
EZH2_sgRNA_#44	GAATTCATCTCAGAATACTG
EZH2_sgRNA_#45	AATTCATCTCAGAATACTGT
EZH2_sgRNA_#46	ATTCATCTCAGAATACTGTG
EZH2_sgRNA_#47	CTGTGGGGAGATTATTTCTC
EZH2_sgRNA_#48	CAGGATGAAGCAGACAGAAG
EZH2_sgRNA_#49	CAACTTGAACAATGATTTTG
EZH2_sgRNA_#50	CTTGAACAATGATTTTGTGG
EZH2_sgRNA_#51	TGTGGTGGATGCAACCCGAA
EZH2_sgRNA_#52	GTGGTGGATGCAACCCGAAA
EZH2_sgRNA_#53	ACGAATTTTGTTGCCCTTTC
EZH2_sgRNA_#54	AACGAATTTTGTTGCCCTTT
EZH2_sgRNA_#55	ATAACTTTTGCATAGCAGTT
EZH2_sgRNA_#56	CTGCTATGCAAAAGTTATGA
EZH2_sgRNA_#57	GCAAAAGTTATGATGGTTAA
EZH2_sgRNA_#58	TGATGGTTAATGGTGACCAC
EZH2_sgRNA_#59	GTTAATGGTGACCACAGGAT
EZH2_sgRNA_#60	TAGCAAAGATGCCTATCCTG
EZH2_sgRNA_#61	GGATAGGCATCTTTGCTAAG
EZH2_sgRNA_#62	GATAGGCATCTTTGCTAAGA
EZH2_sgRNA_#63	GCTAAGAGGGCTATCCAGAC
EZH2_sgRNA_#64	AAAACAACTCTTCACCAGTC
EZH2_sgRNA_#65	TTTTGATTACAGATACAGCC
EZH2_sgRNA_#66	CATACTTCAGGGCATCAGCC

## Sheet: indel PCR primer
name	forward primer	reverse primer	PCR product size	PCR annealing temperature (˚C)	Comment
DOT1L_exon8	GCTGCAGTCCTGATCTGATG	CCATGGCCTGTGATTCTCTC	190	60	For MiSeq
EZH2_exon17	TGCATCAAACTGTCAATTCCA	TTCTAAAGCCATAATAACCTTGGTC	187	60	For Sanger Sequence

## Sheet: bar-codes
barcode name	7nt barcode	8nt barcode	9nt barcode	10nt barcode
mix_barcode.1	GTCAGCT	TCTCACCT	GGTATTCGT	AATTGATGCT
mix_barcode.2	CACTCGT	CTAGACGT	ACGACAGCT	TGGCATACGT
mix_barcode.3	TCAAGCT	ATTGACGT	CAGATTCCT	TGTCGATAGT
mix_barcode.4	CGTTCGT	GCATAGGT	AAGGATGCT	GTCGTAAGCT
mix_barcode.5	AGGACCT	TAACAGCT	TGAGTTGGT	CAGTGAACCT
mix_barcode.6	GAGTGCT	GTTATCCT	ACAGCAGCT	TGAACATGCT
mix_barcode.7	AGGAGGT	AGTCTGGT	TCTGTACCT	CGACATACGT
mix_barcode.8	CTATGGT	GACTTCCT	GGCACTGCT	GACTGTTCCT

## Sheet: Pooled screening primers
name	forward primer	reverse primer	PCR product size	PCR annealing temperature (˚C)
sgRNA pooled screening	TCTTGTGGAAAGGACGAAACACCG	TCTACTATTCTTTCCCCTGCACTGT	~216bp	60

## Sheet: DOT1L_mutations_pooled screen
number	read counts in wild-type	read counts in T0	read counts in T1	mutation class	dL	L_del	L_ins	snps	fbp	rbp	seq	indel_seq
1	0	48	49391	IFM	-6	11	5	0	51	62	GCTGCAGTCCTGATCTGATGCTCTTCTCATAGACATTGGCACCATCATGCGCATGATGTCGCCCCTGAAGGGCTCTGTGTCGTGGACTGGCAAGCCTGTCTCCTACTATCTGCACACCATTGACCGCACCATAGTGAGTCCTCACTTGACACCCTACAGAGTGGGAGAGAATCACAGGCCATGG	[CATGA]
2	0	2041	10923	OFM	1	0	1	0	107	107	GCTGCAGTCCTGATCTGATGCTCTTCTCATAGACATTGGCACCATCATGCGTGTGGTGGAGCTGTCGCCCCTGAAGGGCTCTGTGTCGTGGACTGGCAAGCCTGTCTTCCTACTATCTGCACACCATTGACCGCACCATAGTGAGTCCTCACTTGACACCCTACAGAGTGGGAGAGAATCACAGGCCATGG	[T]
3	0	2650	4	OFM	1	0	1	0	50	50	GCTGCAGTCCTGATCTGATGCTCTTCTCATAGACATTGGCACCATCATGCCGTGTGGTGGAGCTGTCGCCCCTGAAGGGCTCTGTGTCGTGGACTGGCAAGCCTGTCTCCTACTATCTGCACACCATTGACCGCACCATAGTGAGTCCTCACTTGACACCCTACAGAGTGGGAGAGAATCACAGGCCATGG	[C]
4	0	2081	4	OFM	1	0	1	0	72	72	GCTGCAGTCCTGATCTGATGCTCTTCTCATAGACATTGGCACCATCATGCGTGTGGTGGAGCTGTCGCCCCTTGAAGGGCTCTGTGTCGTGGACTGGCAAGCCTGTCTCCTACTATCTGCACACCATTGACCGCACCATAGTGAGTCCTCACTTGACACCCTACAGAGTGGGAGAGAATCACAGGCCATGG	[T]
5	0	1985	6	OFM	1	0	1	0	48	48	GCTGCAGTCCTGATCTGATGCTCTTCTCATAGACATTGGCACCATCATTGCGTGTGGTGGAGCTGTCGCCCCTGAAGGGCTCTGTGTCGTGGACTGGCAAGCCTGTCTCCTACTATCTGCACACCATTGACCGCACCATAGTGAGTCCTCACTTGACACCCTACAGAGTGGGAGAGAATCACAGGCCATGG	[T]
6	0	1229	26	OFM	-2	2	0	0	53	53	GCTGCAGTCCTGATCTGATGCTCTTCTCATAGACATTGGCACCATCATGCGTGGTGGAGCTGTCGCCCCTGAAGGGCTCTGTGTCGTGGACTGGCAAGCCTGTCTCCTACTATCTGCACACCATTGACCGCACCATAGTGAGTCCTCACTTGACACCCTACAGAGTGGGAGAGAATCACAGGCCATGG	[]
7	0	963	0	OFM	-32	32	0	1	60	82	GCTGCAGTCCTGATCTGATGCTCTTCTCATAGACATTGGCACCATCATGCGTGTGGTGGACTGGCAAGCCTGTCTCCTACTATCTGCACACCATTGACCGCACCATAGTGAGTCCTCACTTGACACCCTACAGAGTGGGAGAGAATCACAGGCCATGG	[]
8	0	909	1	OFM	1	0	1	0	71	71	GCTGCAGTCCTGATCTGATGCTCTTCTCATAGACATTGGCACCATCATGCGTGTGGTGGAGCTGTCGCCCCCTGAAGGGCTCTGTGTCGTGGACTGGCAAGCCTGTCTCCTACTATCTGCACACCATTGACCGCACCATAGTGAGTCCTCACTTGACACCCTACAGAGTGGGAGAGAATCACAGGCCATGG	[C]
9	0	787	8	OFM	-1	1	0	1	71	71	GCTGCAGTCCTGATCTGATGCTCTTCTCATAGACATTGGCACCATCATGCGTGTGGTGGAGCTGTCGCCCCGAAGGGCTCTGTGTCGTGGACTGGCAAGCCTGTCTCCTACTATCTGCACACCATTGACCGCACCATAGTGAGTCCTCACTTGACACCCTACAGAGTGGGAGAGAATCACAGGCCATGG	[]
10	0	779	3	OFM	-2	2	0	0	106	106	GCTGCAGTCCTGATCTGATGCTCTTCTCATAGACATTGGCACCATCATGCGTGTGGTGGAGCTGTCGCCCCTGAAGGGCTCTGTGTCGTGGACTGGCAAGCCTGTCCTACTATCTGCACACCATTGACCGCACCATAGTGAGTCCTCACTTGACACCCTACAGAGTGGGAGAGAATCACAGGCCATGG	[]
11	0	741	0	OFM	1	0	1	1	78	78	GCTGCAGTCCTGATCTGATGCTCTTCTCATAGACATTGGCACCATCATGCGTGTGGTGGAGCTGTCGCCCCTGAAAGGGCTCTGTGTCGTGGACTGGCAAGCCTGTCTCCTACTATCTGCACACCATTGACCGCACCATAGTGAGTCCTCACTTGACACCCTACAGAGTGGGAGAGAATCACAGGCCATGG	[G]
12	0	627	0	IFM	-21	21	0	0	67	83	GCTGCAGTCCTGATCTGATGCTCTTCTCATAGACATTGGCACCATCATGCGTGTGGTGGAGCTGTCGTGGACTGGCAAGCCTGTCTCCTACTATCTGCACACCATTGACCGCACCATAGTGAGTCCTCACTTGACACCCTACAGAGTGGGAGAGAATCACAGGCCATGG	[]
13	0	415	152	OFM	1	0	1	0	114	114	GCTGCAGTCCTGATCTGATGCTCTTCTCATAGACATTGGCACCATCATGCGTGTGGTGGAGCTGTCGCCCCTGAAGGGCTCTGTGTCGTGGACTGGCAAGCCTGTCTCCTACTAATCTGCACACCATTGACCGCACCATAGTGAGTCCTCACTTGACACCCTACAGAGTGGGAGAGAATCACAGGCCATGG	[A]
14	0	542	0	OFM	-5	5	0	0	85	87	GCTGCAGTCCTGATCTGATGCTCTTCTCATAGACATTGGCACCATCATGCGTGTGGTGGAGCTGTCGCCCCTGAAGGGCTCTGTGGACTGGCAAGCCTGTCTCCTACTATCTGCACACCATTGACCGCACCATAGTGAGTCCTCACTTGACACCCTACAGAGTGGGAGAGAATCACAGGCCATGG	[]
15	0	523	0	OFM	-19	19	0	0	65	80	GCTGCAGTCCTGATCTGATGCTCTTCTCATAGACATTGGCACCATCATGCGTGTGGTGGAGCTGTGTCGTGGACTGGCAAGCCTGTCTCCTACTATCTGCACACCATTGACCGCACCATAGTGAGTCCTCACTTGACACCCTACAGAGTGGGAGAGAATCACAGGCCATGG	[]
16	0	0	509	IFM	-6	11	5	1	51	62	GCTGCAGTCCTGATCTGATGCTCTTCTCATAGACATTGGCCCCATCATGCGCATGATGTCGCCCCTGAAGGGCTCTGTGTCGTGGACTGGCAAGCCTGTCTCCTACTATCTGCACACCATTGACCGCACCATAGTGAGTCCTCACTTGACACCCTACAGAGTGGGAGAGAATCACAGGCCATGG	[CATGA]
17	0	469	4	OFM	1	0	1	0	78	78	GCTGCAGTCCTGATCTGATGCTCTTCTCATAGACATTGGCACCATCATGCGTGTGGTGGAGCTGTCGCCCCTGAAGGGGCTCTGTGTCGTGGACTGGCAAGCCTGTCTCCTACTATCTGCACACCATTGACCGCACCATAGTGAGTCCTCACTTGACACCCTACAGAGTGGGAGAGAATCACAGGCCATGG	[G]
18	0	445	4	OFM	-7	7	0	0	103	107	GCTGCAGTCCTGATCTGATGCTCTTCTCATAGACATTGGCACCATCATGCGTGTGGTGGAGCTGTCGCCCCTGAAGGGCTCTGTGTCGTGGACTGGCAAGCCTACTATCTGCACACCATTGACCGCACCATAGTGAGTCCTCACTTGACACCCTACAGAGTGGGAGAGAATCACAGGCCATGG	[]
19	0	425	0	OFM	-2	2	0	1	53	53	GCTGCAGTCCTGATCTGATGCTCTTCTCATAGACATTGGCACCATCATGTGTGGTGGAGCTGTCGCCCCTGAAGGGCTCTGTGTCGTGGACTGGCAAGCCTGTCTCCTACTATCTGCACACCATTGACCGCACCATAGTGAGTCCTCACTTGACACCCTACAGAGTGGGAGAGAATCACAGGCCATGG	[]
20	0	411	0	OFM	-32	32	0	1	60	82	GCTGCAGTCCTGATCTGATGCTCTTCTCATAGACATTGGCACCATCATGCGTGTCGTGGACTGGCAAGCCTGTCTCCTACTATCTGCACACCATTGACCGCACCATAGTGAGTCCTCACTTGACACCCTACAGAGTGGGAGAGAATCACAGGCCATGG	[]
21	0	406	5	OFM	-17	17	0	0	63	77	GCTGCAGTCCTGATCTGATGCTCTTCTCATAGACATTGGCACCATCATGCGTGTGGTGGAGCTCTGTGTCGTGGACTGGCAAGCCTGTCTCCTACTATCTGCACACCATTGACCGCACCATAGTGAGTCCTCACTTGACACCCTACAGAGTGGGAGAGAATCACAGGCCATGG	[]
22	0	407	2	OFM	-1	1	0	0	112	113	GCTGCAGTCCTGATCTGATGCTCTTCTCATAGACATTGGCACCATCATGCGTGTGGTGGAGCTGTCGCCCCTGAAGGGCTCTGTGTCGTGGACTGGCAAGCCTGTCTCCTACATCTGCACACCATTGACCGCACCATAGTGAGTCCTCACTTGACACCCTACAGAGTGGGAGAGAATCACAGGCCATGG	[]
23	0	395	0	OFM	-11	11	0	0	68	77	GCTGCAGTCCTGATCTGATGCTCTTCTCATAGACATTGGCACCATCATGCGTGTGGTGGAGCTGTCGCTCTGTGTCGTGGACTGGCAAGCCTGTCTCCTACTATCTGCACACCATTGACCGCACCATAGTGAGTCCTCACTTGACACCCTACAGAGTGGGAGAGAATCACAGGCCATGG	[]
24	0	387	0	IFM	-6	6	0	0	49	53	GCTGCAGTCCTGATCTGATGCTCTTCTCATAGACATTGGCACCATCATGGTGGAGCTGTCGCCCCTGAAGGGCTCTGTGTCGTGGACTGGCAAGCCTGTCTCCTACTATCTGCACACCATTGACCGCACCATAGTGAGTCCTCACTTGACACCCTACAGAGTGGGAGAGAATCACAGGCCATGG	[]
25	0	370	0	OFM	-1	1	0	0	53	54	GCTGCAGTCCTGATCTGATGCTCTTCTCATAGACATTGGCACCATCATGCGTGGGTGGAGCTGTCGCCCCTGAAGGGCTCTGTGTCGTGGACTGGCAAGCCTGTCTCCTACTATCTGCACACCATTGACCGCACCATAGTGAGTCCTCACTTGACACCCTACAGAGTGGGAGAGAATCACAGGCCATGG	[]
26	0	119	226	IFM	0	0	0	1	-1	-1	GCTGCAGTCCTGATCTGATGCTCTTCTCATAGACATTGGCACCATCATGGGTGTGGTGGAGCTGTCGCCCCTGAAGGGCTCTGTGTCGTGGACTGGCAAGCCTGTCTCCTACTATCTGCACACCATTGACCGCACCATAGTGAGTCCTCACTTGACACCCTACAGAGTGGGAGAGAATCACAGGCCATGG	[]
27	0	312	1	OFM	-10	10	0	0	73	80	GCTGCAGTCCTGATCTGATGCTCTTCTCATAGACATTGGCACCATCATGCGTGTGGTGGAGCTGTCGCCCCTGTGTCGTGGACTGGCAAGCCTGTCTCCTACTATCTGCACACCATTGACCGCACCATAGTGAGTCCTCACTTGACACCCTACAGAGTGGGAGAGAATCACAGGCCATGG	[]
28	0	297	11	OFM	-1	1	0	0	77	77	GCTGCAGTCCTGATCTGATGCTCTTCTCATAGACATTGGCACCATCATGCGTGTGGTGGAGCTGTCGCCCCTGAAGGCTCTGTGTCGTGGACTGGCAAGCCTGTCTCCTACTATCTGCACACCATTGACCGCACCATAGTGAGTCCTCACTTGACACCCTACAGAGTGGGAGAGAATCACAGGCCATGG	[]
29	0	297	2	OFM	-1	1	0	0	47	48	GCTGCAGTCCTGATCTGATGCTCTTCTCATAGACATTGGCACCATCAGCGTGTGGTGGAGCTGTCGCCCCTGAAGGGCTCTGTGTCGTGGACTGGCAAGCCTGTCTCCTACTATCTGCACACCATTGACCGCACCATAGTGAGTCCTCACTTGACACCCTACAGAGTGGGAGAGAATCACAGGCCATGG	[]
30	0	293	0	OFM	1	0	1	0	47	47	GCTGCAGTCCTGATCTGATGCTCTTCTCATAGACATTGGCACCATCAATGCGTGTGGTGGAGCTGTCGCCCCTGAAGGGCTCTGTGTCGTGGACTGGCAAGCCTGTCTCCTACTATCTGCACACCATTGACCGCACCATAGTGAGTCCTCACTTGACACCCTACAGAGTGGGAGAGAATCACAGGCCATGG	[A]
31	0	284	0	OFM	-4	4	0	0	49	51	GCTGCAGTCCTGATCTGATGCTCTTCTCATAGACATTGGCACCATCATGTGGTGGAGCTGTCGCCCCTGAAGGGCTCTGTGTCGTGGACTGGCAAGCCTGTCTCCTACTATCTGCACACCATTGACCGCACCATAGTGAGTCCTCACTTGACACCCTACAGAGTGGGAGAGAATCACAGGCCATGG	[]
32	0	278	3	OFM	-1	1	0	0	46	47	GCTGCAGTCCTGATCTGATGCTCTTCTCATAGACATTGGCACCATCTGCGTGTGGTGGAGCTGTCGCCCCTGAAGGGCTCTGTGTCGTGGACTGGCAAGCCTGTCTCCTACTATCTGCACACCATTGACCGCACCATAGTGAGTCCTCACTTGACACCCTACAGAGTGGGAGAGAATCACAGGCCATGG	[]
33	0	281	0	OFM	-28	28	0	1	43	66	GCTGCAGTCCTGATCTGATGCTCTTCTCATAGACATTGGCCCCTGAAGGGCTCTGTGTCGTGGACTGGCAAGCCTGTCTCCTACTATCTGCACACCATTGACCGCACCATAGTGAGTCCTCACTTGACACCCTACAGAGTGGGAGAGAATCACAGGCCATGG	[]
34	0	271	4	OFM	-5	5	0	0	53	55	GCTGCAGTCCTGATCTGATGCTCTTCTCATAGACATTGGCACCATCATGCGTGGAGCTGTCGCCCCTGAAGGGCTCTGTGTCGTGGACTGGCAAGCCTGTCTCCTACTATCTGCACACCATTGACCGCACCATAGTGAGTCCTCACTTGACACCCTACAGAGTGGGAGAGAATCACAGGCCATGG	[]
35	0	272	0	IFM	-3	3	0	0	73	75	GCTGCAGTCCTGATCTGATGCTCTTCTCATAGACATTGGCACCATCATGCGTGTGGTGGAGCTGTCGCCCCTGGGCTCTGTGTCGTGGACTGGCAAGCCTGTCTCCTACTATCTGCACACCATTGACCGCACCATAGTGAGTCCTCACTTGACACCCTACAGAGTGGGAGAGAATCACAGGCCATGG	[]
36	0	0	270	OFM	-2	11	9	0	42	53	GCTGCAGTCCTGATCTGATGCTCTTCTCATAGACATTGGCACTCATAGACATGGTGGAGCTGTCGCCCCTGAAGGGCTCTGTGTCGTGGACTGGCAAGCCTGTCTCCTACTATCTGCACACCATTGACCGCACCATAGTGAGTCCTCACTTGACACCCTACAGAGTGGGAGAGAATCACAGGCCATGG	[TCATAGACA]
37	0	268	0	OFM	-1	1	0	0	52	53	GCTGCAGTCCTGATCTGATGCTCTTCTCATAGACATTGGCACCATCATGCGTTGGTGGAGCTGTCGCCCCTGAAGGGCTCTGTGTCGTGGACTGGCAAGCCTGTCTCCTACTATCTGCACACCATTGACCGCACCATAGTGAGTCCTCACTTGACACCCTACAGAGTGGGAGAGAATCACAGGCCATGG	[]
38	0	267	0	OFM	-10	10	0	1	107	111	GCTGCAGTCCTGATCTGATGCTCTTCTCATAGACATTGGCACCATCATGCGTGTGGTGGAGCTGTCGCCCCTGAAGGGCTCTGTGTCGTGGACTGGCAAGCCTGTCTGCACACCATTGACCGCACCATAGTGAGTCCTCACTTGACACCCTACAGAGTGGGAGAGAATCACAGGCCATGG	[]
39	0	113	152	IFM	0	0	0	1	-1	-1	GCTGCAGTCCTGATCTGATGCTCTTCTCATAGACATTGGCACCATCATGCGTGTGGTGGAGCTGTCGCCCCTGAAGGGCTCTGTGTCGTGGACTGGCAAGCCTGTCTCCTACTATCTGCACACCATTGACCGCACCAGAGTGAGTCCTCACTTGACACCCTACAGAGTGGGAGAGAATCACAGGCCATGG	[]
40	0	258	0	IFM	-3	3	0	1	111	111	GCTGCAGTCCTGATCTGATGCTCTTCTCATAGACATTGGCACCATCATGCGTGTGGTGGAGCTGTCGCCCCTGAAGGGCTCTGTGTCGTGGACTGGCAAGCCTGTCTACTATCTGCACACCATTGACCGCACCATAGTGAGTCCTCACTTGACACCCTACAGAGTGGGAGAGAATCACAGGCCATGG	[]
41	0	258	0	OFM	-4	4	0	1	49	49	GCTGCAGTCCTGATCTGATGCTCTTCTCATAGACATTGGCACCATCGTGTGGTGGAGCTGTCGCCCCTGAAGGGCTCTGTGTCGTGGACTGGCAAGCCTGTCTCCTACTATCTGCACACCATTGACCGCACCATAGTGAGTCCTCACTTGACACCCTACAGAGTGGGAGAGAATCACAGGCCATGG	[]
42	0	254	0	OFM	-22	22	0	0	98	117	GCTGCAGTCCTGATCTGATGCTCTTCTCATAGACATTGGCACCATCATGCGTGTGGTGGAGCTGTCGCCCCTGAAGGGCTCTGTGTCGTGGACTGGCACACCATTGACCGCACCATAGTGAGTCCTCACTTGACACCCTACAGAGTGGGAGAGAATCACAGGCCATGG	[]
43	0	252	1	OFM	-1	1	0	0	106	107	GCTGCAGTCCTGATCTGATGCTCTTCTCATAGACATTGGCACCATCATGCGTGTGGTGGAGCTGTCGCCCCTGAAGGGCTCTGTGTCGTGGACTGGCAAGCCTGTCCCTACTATCTGCACACCATTGACCGCACCATAGTGAGTCCTCACTTGACACCCTACAGAGTGGGAGAGAATCACAGGCCATGG	[]
44	0	244	0	IFM	-3	3	0	0	68	70	GCTGCAGTCCTGATCTGATGCTCTTCTCATAGACATTGGCACCATCATGCGTGTGGTGGAGCTGTCGCTGAAGGGCTCTGTGTCGTGGACTGGCAAGCCTGTCTCCTACTATCTGCACACCATTGACCGCACCATAGTGAGTCCTCACTTGACACCCTACAGAGTGGGAGAGAATCACAGGCCATGG	[]
45	0	225	16	OFM	-2	2	0	0	113	114	GCTGCAGTCCTGATCTGATGCTCTTCTCATAGACATTGGCACCATCATGCGTGTGGTGGAGCTGTCGCCCCTGAAGGGCTCTGTGTCGTGGACTGGCAAGCCTGTCTCCTACTCTGCACACCATTGACCGCACCATAGTGAGTCCTCACTTGACACCCTACAGAGTGGGAGAGAATCACAGGCCATGG	[]
46	0	240	0	IFM	-12	12	0	0	50	60	GCTGCAGTCCTGATCTGATGCTCTTCTCATAGACATTGGCACCATCATGCTGTCGCCCCTGAAGGGCTCTGTGTCGTGGACTGGCAAGCCTGTCTCCTACTATCTGCACACCATTGACCGCACCATAGTGAGTCCTCACTTGACACCCTACAGAGTGGGAGAGAATCACAGGCCATGG	[]
47	0	79	153	IFM	0	0	0	1	-1	-1	GCTGCAGTCCTGATCTGATGCTCTTCTCATAGACATTGGCACCATCATGCGTGTGGTGGAGCTGTCGCCCCTGAAGGGCTCTGTGTCGTGGACTGGCAAGCCTGTCTCCTACTATCTGCACACCATTGACCGCACCCTAGTGAGTCCTCACTTGACACCCTACAGAGTGGGAGAGAATCACAGGCCATGG	[]
48	0	229	3	IFM	-3	3	0	0	45	45	GCTGCAGTCCTGATCTGATGCTCTTCTCATAGACATTGGCACCATGCGTGTGGTGGAGCTGTCGCCCCTGAAGGGCTCTGTGTCGTGGACTGGCAAGCCTGTCTCCTACTATCTGCACACCATTGACCGCACCATAGTGAGTCCTCACTTGACACCCTACAGAGTGGGAGAGAATCACAGGCCATGG	[]
49	0	231	0	OFM	-1	1	0	0	48	49	GCTGCAGTCCTGATCTGATGCTCTTCTCATAGACATTGGCACCATCATCGTGTGGTGGAGCTGTCGCCCCTGAAGGGCTCTGTGTCGTGGACTGGCAAGCCTGTCTCCTACTATCTGCACACCATTGACCGCACCATAGTGAGTCCTCACTTGACACCCTACAGAGTGGGAGAGAATCACAGGCCATGG	[]
50	0	231	0	OFM	-2	2	0	0	69	69	GCTGCAGTCCTGATCTGATGCTCTTCTCATAGACATTGGCACCATCATGCGTGTGGTGGAGCTGTCGCCTGAAGGGCTCTGTGTCGTGGACTGGCAAGCCTGTCTCCTACTATCTGCACACCATTGACCGCACCATAGTGAGTCCTCACTTGACACCCTACAGAGTGGGAGAGAATCACAGGCCATGG	[]
51	0	92	132	IFM	0	0	0	1	-1	-1	GCTGCAGTCCTGATCTGATGCTCTTCTCATAGACATTGGCACCATCATGCGTGTGGTGGAGCTGTCGCCCCTGAAGGGCTCTGTGTCGTGGACTGGCAAGCCTGTCTCCTACTATCTGCACACTATTGACCGCACCATAGTGAGTCCTCACTTGACACCCTACAGAGTGGGAGAGAATCACAGGCCATGG	[]
52	0	190	27	OFM	-10	10	0	0	40	48	GCTGCAGTCCTGATCTGATGCTCTTCTCATAGACATTGGCGTGTGGTGGAGCTGTCGCCCCTGAAGGGCTCTGTGTCGTGGACTGGCAAGCCTGTCTCCTACTATCTGCACACCATTGACCGCACCATAGTGAGTCCTCACTTGACACCCTACAGAGTGGGAGAGAATCACAGGCCATGG	[]
53	0	0	211	OFM	-50	54	4	0	50	104	GCTGCAGTCCTGATCTGATGCTCTTCTCATAGACATTGGCACCATCATGCATCATCTCCTACTATCTGCACACCATTGACCGCACCATAGTGAGTCCTCACTTGACACCCTACAGAGTGGGAGAGAATCACAGGCCATGG	[ATCA]
54	0	210	0	OFM	2	0	2	0	55	55	GCTGCAGTCCTGATCTGATGCTCTTCTCATAGACATTGGCACCATCATGCGTGTGTGGTGGAGCTGTCGCCCCTGAAGGGCTCTGTGTCGTGGACTGGCAAGCCTGTCTCCTACTATCTGCACACCATTGACCGCACCATAGTGAGTCCTCACTTGACACCCTACAGAGTGGGAGAGAATCACAGGCCATGG	[TG]
55	0	208	0	OFM	-1	1	0	0	85	86	GCTGCAGTCCTGATCTGATGCTCTTCTCATAGACATTGGCACCATCATGCGTGTGGTGGAGCTGTCGCCCCTGAAGGGCTCTGTGCGTGGACTGGCAAGCCTGTCTCCTACTATCTGCACACCATTGACCGCACCATAGTGAGTCCTCACTTGACACCCTACAGAGTGGGAGAGAATCACAGGCCATGG	[]
56	0	206	0	OFM	-2	2	0	0	71	73	GCTGCAGTCCTGATCTGATGCTCTTCTCATAGACATTGGCACCATCATGCGTGTGGTGGAGCTGTCGCCCCAAGGGCTCTGTGTCGTGGACTGGCAAGCCTGTCTCCTACTATCTGCACACCATTGACCGCACCATAGTGAGTCCTCACTTGACACCCTACAGAGTGGGAGAGAATCACAGGCCATGG	[]
57	0	205	1	OFM	-2	2	0	0	84	84	GCTGCAGTCCTGATCTGATGCTCTTCTCATAGACATTGGCACCATCATGCGTGTGGTGGAGCTGTCGCCCCTGAAGGGCTCTGTCGTGGACTGGCAAGCCTGTCTCCTACTATCTGCACACCATTGACCGCACCATAGTGAGTCCTCACTTGACACCCTACAGAGTGGGAGAGAATCACAGGCCATGG	[]
58	0	204	0	OFM	-40	40	0	1	69	101	GCTGCAGTCCTGATCTGATGCTCTTCTCATAGACATTGGCACCATCATGCGTGTGGTGGAGCTGTCTCCTACTATCTGCACACCATTGACCGCACCATAGTGAGTCCTCACTTGACACCCTACAGAGTGGGAGAGAATCACAGGCCATGG	[]
59	0	73	129	IFM	0	0	0	1	-1	-1	GCTGCAGTCCTGATCTGATGCTCTTCTCATAGACATTGGCACCATCATGCGTGTGGTGGAGCTGTCGCCCCTGAAGGGCTCTGTGTCGTGGACTGGCAGGCCTGTCTCCTACTATCTGCACACCATTGACCGCACCATAGTGAGTCCTCACTTGACACCCTACAGAGTGGGAGAGAATCACAGGCCATGG	[]
60	0	201	0	OFM	-4	4	0	0	113	115	GCTGCAGTCCTGATCTGATGCTCTTCTCATAGACATTGGCACCATCATGCGTGTGGTGGAGCTGTCGCCCCTGAAGGGCTCTGTGTCGTGGACTGGCAAGCCTGTCTCCTACTGCACACCATTGACCGCACCATAGTGAGTCCTCACTTGACACCCTACAGAGTGGGAGAGAATCACAGGCCATGG	[]
61	0	98	101	IFM	0	0	0	1	-1	-1	GCTGCAGTCCTGATCTGATGCTCTTCTCATAGACATTGGCACCATCATGCGTGTGGTAGAGCTGTCGCCCCTGAAGGGCTCTGTGTCGTGGACTGGCAAGCCTGTCTCCTACTATCTGCACACCATTGACCGCACCATAGTGAGTCCTCACTTGACACCCTACAGAGTGGGAGAGAATCACAGGCCATGG	[]
62	0	195	1	IFM	-3	3	0	0	111	111	GCTGCAGTCCTGATCTGATGCTCTTCTCATAGACATTGGCACCATCATGCGTGTGGTGGAGCTGTCGCCCCTGAAGGGCTCTGTGTCGTGGACTGGCAAGCCTGTCTCCTATCTGCACACCATTGACCGCACCATAGTGAGTCCTCACTTGACACCCTACAGAGTGGGAGAGAATCACAGGCCATGG	[]
63	0	192	2	IFM	-51	51	0	2	54	96	GCTGCAGTCCTGATCTGATGCTCTTCTCATAGACATTGGCACCATCATGCGTGTCTCCTACTATCTGCACACCATTGACCGCACCATAGTGAGTCCTCACTTGACACCCTACAGAGTGGGAGAGAATCACAGGCCATGG	[]
64	0	186	0	IFM	-39	39	0	0	40	76	GCTGCAGTCCTGATCTGATGCTCTTCTCATAGACATTGGCTCTGTGTCGTGGACTGGCAAGCCTGTCTCCTACTATCTGCACACCATTGACCGCACCATAGTGAGTCCTCACTTGACACCCTACAGAGTGGGAGAGAATCACAGGCCATGG	[]
65	0	179	7	OFM	2	0	2	0	76	76	GCTGCAGTCCTGATCTGATGCTCTTCTCATAGACATTGGCACCATCATGCGTGTGGTGGAGCTGTCGCCCCTGAAGAGGGCTCTGTGTCGTGGACTGGCAAGCCTGTCTCCTACTATCTGCACACCATTGACCGCACCATAGTGAGTCCTCACTTGACACCCTACAGAGTGGGAGAGAATCACAGGCCATGG	[AG]
66	0	71	114	WTE	0	0	0	1	-1	-1	GCTGCAGTCCTGATCTGATGCTCTTCTCATAGACATTGGCACCATCATGCGTGTGGTGGAGCTGTCGCCCCTGAAGGGCTCTGTGTCGTGGACTGGCAAGCCTGTCTCCTACTATCTGCACACCATTGACCGCACCATAGTGAGTCCTAACTTGACACCCTACAGAGTGGGAGAGAATCACAGGCCATGG	[]
67	0	184	0	IFM	-39	39	0	0	62	98	GCTGCAGTCCTGATCTGATGCTCTTCTCATAGACATTGGCACCATCATGCGTGTGGTGGAGCCTGTCTCCTACTATCTGCACACCATTGACCGCACCATAGTGAGTCCTCACTTGACACCCTACAGAGTGGGAGAGAATCACAGGCCATGG	[]
68	0	171	4	OFM	-31	31	0	0	64	92	GCTGCAGTCCTGATCTGATGCTCTTCTCATAGACATTGGCACCATCATGCGTGTGGTGGAGCTGGCAAGCCTGTCTCCTACTATCTGCACACCATTGACCGCACCATAGTGAGTCCTCACTTGACACCCTACAGAGTGGGAGAGAATCACAGGCCATGG	[]
69	0	59	113	IFM	0	0	0	1	-1	-1	GCTGCAGTCCTGATCTGATGCTCTTCTCATAGACATTGGCACCATCATGCGTGTGGTGGAGCTGTCGCCCCTGAAGGGCTCTGTGTCGTGGACTGGCAAGCCTGTCTCCTACTATCTGCACACCATTGACCGCACTATAGTGAGTCCTCACTTGACACCCTACAGAGTGGGAGAGAATCACAGGCCATGG	[]
70	0	171	0	IFM	-6	6	0	0	81	85	GCTGCAGTCCTGATCTGATGCTCTTCTCATAGACATTGGCACCATCATGCGTGTGGTGGAGCTGTCGCCCCTGAAGGGCTCGTGGACTGGCAAGCCTGTCTCCTACTATCTGCACACCATTGACCGCACCATAGTGAGTCCTCACTTGACACCCTACAGAGTGGGAGAGAATCACAGGCCATGG	[]
71	0	67	103	IFM	0	0	0	1	-1	-1	GCTGCAGTCCTGATCTGATGCTCTTCTCATAGACATTGGCACCATCATGCGTGTGGTGGAGCTGTCGCCCCTGAAGGGCTCTGTGTCGTGGACTGGCAAGCCTGTCTCCTACTATCTGCACACCTTTGACCGCACCATAGTGAGTCCTCACTTGACACCCTACAGAGTGGGAGAGAATCACAGGCCATGG	[]
72	0	170	0	OFM	-2	2	0	0	111	113	GCTGCAGTCCTGATCTGATGCTCTTCTCATAGACATTGGCACCATCATGCGTGTGGTGGAGCTGTCGCCCCTGAAGGGCTCTGTGTCGTGGACTGGCAAGCCTGTCTCCTAATCTGCACACCATTGACCGCACCATAGTGAGTCCTCACTTGACACCCTACAGAGTGGGAGAGAATCACAGGCCATGG	[]
73	0	165	4	OFM	-1	1	0	0	72	73	GCTGCAGTCCTGATCTGATGCTCTTCTCATAGACATTGGCACCATCATGCGTGTGGTGGAGCTGTCGCCCCTAAGGGCTCTGTGTCGTGGACTGGCAAGCCTGTCTCCTACTATCTGCACACCATTGACCGCACCATAGTGAGTCCTCACTTGACACCCTACAGAGTGGGAGAGAATCACAGGCCATGG	[]
74	0	72	91	IFM	0	0	0	1	-1	-1	GCTGCAGTCCTGATCTGATGCTCTTCTCATAGACATTGGCACCATCATGCGTGTGGTGGAGCTGTCGCCCCTGAAGGGCTCTGTGTCGTGGACTGGCAAGCCTGTCTCCTACCATCTGCACACCATTGACCGCACCATAGTGAGTCCTCACTTGACACCCTACAGAGTGGGAGAGAATCACAGGCCATGG	[]
75	0	156	0	OFM	-1	1	0	0	84	85	GCTGCAGTCCTGATCTGATGCTCTTCTCATAGACATTGGCACCATCATGCGTGTGGTGGAGCTGTCGCCCCTGAAGGGCTCTGTTCGTGGACTGGCAAGCCTGTCTCCTACTATCTGCACACCATTGACCGCACCATAGTGAGTCCTCACTTGACACCCTACAGAGTGGGAGAGAATCACAGGCCATGG	[]
76	0	149	5	OFM	-2	2	0	0	45	47	GCTGCAGTCCTGATCTGATGCTCTTCTCATAGACATTGGCACCATTGCGTGTGGTGGAGCTGTCGCCCCTGAAGGGCTCTGTGTCGTGGACTGGCAAGCCTGTCTCCTACTATCTGCACACCATTGACCGCACCATAGTGAGTCCTCACTTGACACCCTACAGAGTGGGAGAGAATCACAGGCCATGG	[]
77	0	147	3	IFM	3	0	3	0	76	76	GCTGCAGTCCTGATCTGATGCTCTTCTCATAGACATTGGCACCATCATGCGTGTGGTGGAGCTGTCGCCCCTGAAGAAGGGCTCTGTGTCGTGGACTGGCAAGCCTGTCTCCTACTATCTGCACACCATTGACCGCACCATAGTGAGTCCTCACTTGACACCCTACAGAGTGGGAGAGAATCACAGGCCATGG	[AAG]
78	0	150	0	IFM	-18	18	0	0	59	75	GCTGCAGTCCTGATCTGATGCTCTTCTCATAGACATTGGCACCATCATGCGTGTGGTGGGCTCTGTGTCGTGGACTGGCAAGCCTGTCTCCTACTATCTGCACACCATTGACCGCACCATAGTGAGTCCTCACTTGACACCCTACAGAGTGGGAGAGAATCACAGGCCATGG	[]
79	0	58	91	IFM	0	0	0	1	-1	-1	GCTGCAGTCCTGATCTGATGCTCTTCTCATAGACATTGGCACCATCATGCGTGTGGTGGAGGTGTCGCCCCTGAAGGGCTCTGTGTCGTGGACTGGCAAGCCTGTCTCCTACTATCTGCACACCATTGACCGCACCATAGTGAGTCCTCACTTGACACCCTACAGAGTGGGAGAGAATCACAGGCCATGG	[]
80	0	146	0	OFM	-2	2	0	0	47	49	GCTGCAGTCCTGATCTGATGCTCTTCTCATAGACATTGGCACCATCACGTGTGGTGGAGCTGTCGCCCCTGAAGGGCTCTGTGTCGTGGACTGGCAAGCCTGTCTCCTACTATCTGCACACCATTGACCGCACCATAGTGAGTCCTCACTTGACACCCTACAGAGTGGGAGAGAATCACAGGCCATGG	[]
81	0	143	0	OFM	-22	22	0	0	40	60	GCTGCAGTCCTGATCTGATGCTCTTCTCATAGACATTGGCTGTCGCCCCTGAAGGGCTCTGTGTCGTGGACTGGCAAGCCTGTCTCCTACTATCTGCACACCATTGACCGCACCATAGTGAGTCCTCACTTGACACCCTACAGAGTGGGAGAGAATCACAGGCCATGG	[]
82	0	143	0	IFM	-12	12	0	0	83	92	GCTGCAGTCCTGATCTGATGCTCTTCTCATAGACATTGGCACCATCATGCGTGTGGTGGAGCTGTCGCCCCTGAAGGGCTCTGGCAAGCCTGTCTCCTACTATCTGCACACCATTGACCGCACCATAGTGAGTCCTCACTTGACACCCTACAGAGTGGGAGAGAATCACAGGCCATGG	[]
83	0	130	8	IFM	3	0	3	0	77	77	GCTGCAGTCCTGATCTGATGCTCTTCTCATAGACATTGGCACCATCATGCGTGTGGTGGAGCTGTCGCCCCTGAAGGAGGGCTCTGTGTCGTGGACTGGCAAGCCTGTCTCCTACTATCTGCACACCATTGACCGCACCATAGTGAGTCCTCACTTGACACCCTACAGAGTGGGAGAGAATCACAGGCCATGG	[AGG]
84	0	137	0	OFM	-7	7	0	0	110	115	GCTGCAGTCCTGATCTGATGCTCTTCTCATAGACATTGGCACCATCATGCGTGTGGTGGAGCTGTCGCCCCTGAAGGGCTCTGTGTCGTGGACTGGCAAGCCTGTCTCCTGCACACCATTGACCGCACCATAGTGAGTCCTCACTTGACACCCTACAGAGTGGGAGAGAATCACAGGCCATGG	[]
85	0	136	0	OFM	-8	8	0	0	72	78	GCTGCAGTCCTGATCTGATGCTCTTCTCATAGACATTGGCACCATCATGCGTGTGGTGGAGCTGTCGCCCCTCTGTGTCGTGGACTGGCAAGCCTGTCTCCTACTATCTGCACACCATTGACCGCACCATAGTGAGTCCTCACTTGACACCCTACAGAGTGGGAGAGAATCACAGGCCATGG	[]
86	0	54	79	IFM	0	0	0	1	-1	-1	GCTGCAGTCCTGATCTGATGCTCTTCTCATAGACATTGGCACCATCATGCGTGTGGTGGAGCTGTCGCCCCTGAAGGGCTCTGTGTCTTGGACTGGCAAGCCTGTCTCCTACTATCTGCACACCATTGACCGCACCATAGTGAGTCCTCACTTGACACCCTACAGAGTGGGAGAGAATCACAGGCCATGG	[]
87	0	48	78	WTE	0	0	0	1	-1	-1	GCTGCAGTCCTGATCTGATGCTCTTCTCATAGACATTGGCACCATCATGCGTGTGGTGGAGCTGTCGCCCCTGAAGGGCTCTGTGTCGTGGACTGGCAAGCCTGTCTCCTACTATCTGCACACCATTGACCGCACCATAGTGAGTTCTCACTTGACACCCTACAGAGTGGGAGAGAATCACAGGCCATGG	[]
88	0	126	0	OFM	-37	37	0	0	59	93	GCTGCAGTCCTGATCTGATGCTCTTCTCATAGACATTGGCACCATCATGCGTGTGGTGGCAAGCCTGTCTCCTACTATCTGCACACCATTGACCGCACCATAGTGAGTCCTCACTTGACACCCTACAGAGTGGGAGAGAATCACAGGCCATGG	[]
89	0	124	1	IFM	-6	6	0	0	107	111	GCTGCAGTCCTGATCTGATGCTCTTCTCATAGACATTGGCACCATCATGCGTGTGGTGGAGCTGTCGCCCCTGAAGGGCTCTGTGTCGTGGACTGGCAAGCCTGTCTATCTGCACACCATTGACCGCACCATAGTGAGTCCTCACTTGACACCCTACAGAGTGGGAGAGAATCACAGGCCATGG	[]
90	0	123	0	OFM	-35	35	0	0	83	114	GCTGCAGTCCTGATCTGATGCTCTTCTCATAGACATTGGCACCATCATGCGTGTGGTGGAGCTGTCGCCCCTGAAGGGCTCTGCACACCATTGACCGCACCATAGTGAGTCCTCACTTGACACCCTACAGAGTGGGAGAGAATCACAGGCCATGG	[]
91	0	123	0	OFM	-19	19	0	0	94	110	GCTGCAGTCCTGATCTGATGCTCTTCTCATAGACATTGGCACCATCATGCGTGTGGTGGAGCTGTCGCCCCTGAAGGGCTCTGTGTCGTGGACTATCTGCACACCATTGACCGCACCATAGTGAGTCCTCACTTGACACCCTACAGAGTGGGAGAGAATCACAGGCCATGG	[]
92	0	123	0	OFM	1	0	1	0	47	47	GCTGCAGTCCTGATCTGATGCTCTTCTCATAGACATTGGCACCATCACTGCGTGTGGTGGAGCTGTCGCCCCTGAAGGGCTCTGTGTCGTGGACTGGCAAGCCTGTCTCCTACTATCTGCACACCATTGACCGCACCATAGTGAGTCCTCACTTGACACCCTACAGAGTGGGAGAGAATCACAGGCCATGG	[C]
93	0	112	9	OFM	-37	37	0	0	53	86	GCTGCAGTCCTGATCTGATGCTCTTCTCATAGACATTGGCACCATCATGCGTGGACTGGCAAGCCTGTCTCCTACTATCTGCACACCATTGACCGCACCATAGTGAGTCCTCACTTGACACCCTACAGAGTGGGAGAGAATCACAGGCCATGG	[]
94	0	119	0	OFM	-53	53	0	1	54	103	GCTGCAGTCCTGATCTGATGCTCTTCTCATAGACATTGGCACCATCATGCGTGTCCTACTATCTGCACACCATTGACCGCACCATAGTGAGTCCTCACTTGACACCCTACAGAGTGGGAGAGAATCACAGGCCATGG	[]
95	0	119	0	OFM	-1	1	0	0	113	114	GCTGCAGTCCTGATCTGATGCTCTTCTCATAGACATTGGCACCATCATGCGTGTGGTGGAGCTGTCGCCCCTGAAGGGCTCTGTGTCGTGGACTGGCAAGCCTGTCTCCTACTTCTGCACACCATTGACCGCACCATAGTGAGTCCTCACTTGACACCCTACAGAGTGGGAGAGAATCACAGGCCATGG	[]
96	0	55	61	IFM	0	0	0	1	-1	-1	GCTGCAGTCCTGATCTGATGCTCTTCTCATAGACATTGGCACCATCATGCGTGTGGTGGAGCTGTCGCCCCTGAAGGGCTCTGTGTCGTGGACTGGCAAGCCTGTATCCTACTATCTGCACACCATTGACCGCACCATAGTGAGTCCTCACTTGACACCCTACAGAGTGGGAGAGAATCACAGGCCATGG	[]
97	0	116	0	OFM	-35	35	0	0	56	87	GCTGCAGTCCTGATCTGATGCTCTTCTCATAGACATTGGCACCATCATGCGTGTGGACTGGCAAGCCTGTCTCCTACTATCTGCACACCATTGACCGCACCATAGTGAGTCCTCACTTGACACCCTACAGAGTGGGAGAGAATCACAGGCCATGG	[]
98	0	115	0	OFM	-4	4	0	1	51	51	GCTGCAGTCCTGATCTGATGCTCTTCTCATAGACATTGGCACCATCATGCGGTGGAGCTGTCGCCCCTGAAGGGCTCTGTGTCGTGGACTGGCAAGCCTGTCTCCTACTATCTGCACACCATTGACCGCACCATAGTGAGTCCTCACTTGACACCCTACAGAGTGGGAGAGAATCACAGGCCATGG	[]
99	0	115	0	OFM	-4	4	0	0	67	71	GCTGCAGTCCTGATCTGATGCTCTTCTCATAGACATTGGCACCATCATGCGTGTGGTGGAGCTGTCGTGAAGGGCTCTGTGTCGTGGACTGGCAAGCCTGTCTCCTACTATCTGCACACCATTGACCGCACCATAGTGAGTCCTCACTTGACACCCTACAGAGTGGGAGAGAATCACAGGCCATGG	[]
100	0	43	70	IFM	0	0	0	1	-1	-1	GCTGCAGTCCTGATCTGATGCTCTTCTCATAGACATTGGCACCATCATGCGTGTGGTGGAGCTTTCGCCCCTGAAGGGCTCTGTGTCGTGGACTGGCAAGCCTGTCTCCTACTATCTGCACACCATTGACCGCACCATAGTGAGTCCTCACTTGACACCCTACAGAGTGGGAGAGAATCACAGGCCATGG	[]
101	0	113	0	OFM	2	0	2	0	78	78	GCTGCAGTCCTGATCTGATGCTCTTCTCATAGACATTGGCACCATCATGCGTGTGGTGGAGCTGTCGCCCCTGAAGGGGGCTCTGTGTCGTGGACTGGCAAGCCTGTCTCCTACTATCTGCACACCATTGACCGCACCATAGTGAGTCCTCACTTGACACCCTACAGAGTGGGAGAGAATCACAGGCCATGG	[GG]
102	0	52	61	IFM	0	0	0	1	-1	-1	GCTGCAGTCCTGATCTGATGCTCTTCTCATAGACATTGGCACCATCATGCGTGTGGTGGAGCTGTCGCCCCTGAAGGGCTCTGTGTCGTGGACTGGCAAGCCTGTCTCCTACTATCTGCACAACATTGACCGCACCATAGTGAGTCCTCACTTGACACCCTACAGAGTGGGAGAGAATCACAGGCCATGG	[]
103	0	112	0	IFM	-15	15	0	0	66	79	GCTGCAGTCCTGATCTGATGCTCTTCTCATAGACATTGGCACCATCATGCGTGTGGTGGAGCTGTCTGTGTCGTGGACTGGCAAGCCTGTCTCCTACTATCTGCACACCATTGACCGCACCATAGTGAGTCCTCACTTGACACCCTACAGAGTGGGAGAGAATCACAGGCCATGG	[]
104	0	89	22	OFM	-1	1	0	0	90	90	GCTGCAGTCCTGATCTGATGCTCTTCTCATAGACATTGGCACCATCATGCGTGTGGTGGAGCTGTCGCCCCTGAAGGGCTCTGTGTCGTGACTGGCAAGCCTGTCTCCTACTATCTGCACACCATTGACCGCACCATAGTGAGTCCTCACTTGACACCCTACAGAGTGGGAGAGAATCACAGGCCATGG	[]
105	0	111	0	OFM	-2	2	0	0	73	75	GCTGCAGTCCTGATCTGATGCTCTTCTCATAGACATTGGCACCATCATGCGTGTGGTGGAGCTGTCGCCCCTGGGGCTCTGTGTCGTGGACTGGCAAGCCTGTCTCCTACTATCTGCACACCATTGACCGCACCATAGTGAGTCCTCACTTGACACCCTACAGAGTGGGAGAGAATCACAGGCCATGG	[]
106	0	110	0	OFM	-22	22	0	0	102	122	GCTGCAGTCCTGATCTGATGCTCTTCTCATAGACATTGGCACCATCATGCGTGTGGTGGAGCTGTCGCCCCTGAAGGGCTCTGTGTCGTGGACTGGCAAGCCATTGACCGCACCATAGTGAGTCCTCACTTGACACCCTACAGAGTGGGAGAGAATCACAGGCCATGG	[]
107	0	109	0	OFM	-14	14	0	0	104	115	GCTGCAGTCCTGATCTGATGCTCTTCTCATAGACATTGGCACCATCATGCGTGTGGTGGAGCTGTCGCCCCTGAAGGGCTCTGTGTCGTGGACTGGCAAGCCTGCACACCATTGACCGCACCATAGTGAGTCCTCACTTGACACCCTACAGAGTGGGAGAGAATCACAGGCCATGG	[]
108	0	108	0	IFM	-9	9	0	0	64	70	GCTGCAGTCCTGATCTGATGCTCTTCTCATAGACATTGGCACCATCATGCGTGTGGTGGAGCTGAAGGGCTCTGTGTCGTGGACTGGCAAGCCTGTCTCCTACTATCTGCACACCATTGACCGCACCATAGTGAGTCCTCACTTGACACCCTACAGAGTGGGAGAGAATCACAGGCCATGG	[]
109	0	51	57	IFM	0	0	0	1	-1	-1	GCTGCAGTCCTGATCTGATGCTCTTCTCATAGACATTGGCACCAACATGCGTGTGGTGGAGCTGTCGCCCCTGAAGGGCTCTGTGTCGTGGACTGGCAAGCCTGTCTCCTACTATCTGCACACCATTGACCGCACCATAGTGAGTCCTCACTTGACACCCTACAGAGTGGGAGAGAATCACAGGCCATGG	[]
110	0	108	0	IFM	-3	3	0	0	71	74	GCTGCAGTCCTGATCTGATGCTCTTCTCATAGACATTGGCACCATCATGCGTGTGGTGGAGCTGTCGCCCCAGGGCTCTGTGTCGTGGACTGGCAAGCCTGTCTCCTACTATCTGCACACCATTGACCGCACCATAGTGAGTCCTCACTTGACACCCTACAGAGTGGGAGAGAATCACAGGCCATGG	[]
111	0	106	0	OFM	-10	10	0	1	73	78	GCTGCAGTCCTGATCTGATGCTCTTCTCATAGACATTGGCACCATCATGCGTGTGGTGGAGCTGTCGCCTCTGTGTCGTGGACTGGCAAGCCTGTCTCCTACTATCTGCACACCATTGACCGCACCATAGTGAGTCCTCACTTGACACCCTACAGAGTGGGAGAGAATCACAGGCCATGG	[]
112	0	106	0	IFM	-33	33	0	0	69	99	GCTGCAGTCCTGATCTGATGCTCTTCTCATAGACATTGGCACCATCATGCGTGTGGTGGAGCTGTCGCCTGTCTCCTACTATCTGCACACCATTGACCGCACCATAGTGAGTCCTCACTTGACACCCTACAGAGTGGGAGAGAATCACAGGCCATGG	[]
113	0	106	0	OFM	-2	2	0	0	72	74	GCTGCAGTCCTGATCTGATGCTCTTCTCATAGACATTGGCACCATCATGCGTGTGGTGGAGCTGTCGCCCCTAGGGCTCTGTGTCGTGGACTGGCAAGCCTGTCTCCTACTATCTGCACACCATTGACCGCACCATAGTGAGTCCTCACTTGACACCCTACAGAGTGGGAGAGAATCACAGGCCATGG	[]
114	0	106	0	OFM	-23	23	0	0	95	115	GCTGCAGTCCTGATCTGATGCTCTTCTCATAGACATTGGCACCATCATGCGTGTGGTGGAGCTGTCGCCCCTGAAGGGCTCTGTGTCGTGGACTGCACACCATTGACCGCACCATAGTGAGTCCTCACTTGACACCCTACAGAGTGGGAGAGAATCACAGGCCATGG	[]
115	0	105	0	OFM	-4	4	0	0	53	57	GCTGCAGTCCTGATCTGATGCTCTTCTCATAGACATTGGCACCATCATGCGTGGGAGCTGTCGCCCCTGAAGGGCTCTGTGTCGTGGACTGGCAAGCCTGTCTCCTACTATCTGCACACCATTGACCGCACCATAGTGAGTCCTCACTTGACACCCTACAGAGTGGGAGAGAATCACAGGCCATGG	[]
116	0	105	0	IFM	-9	9	0	0	49	56	GCTGCAGTCCTGATCTGATGCTCTTCTCATAGACATTGGCACCATCATGGAGCTGTCGCCCCTGAAGGGCTCTGTGTCGTGGACTGGCAAGCCTGTCTCCTACTATCTGCACACCATTGACCGCACCATAGTGAGTCCTCACTTGACACCCTACAGAGTGGGAGAGAATCACAGGCCATGG	[]
117	0	51	54	IFM	0	0	0	1	-1	-1	GCTGCAGTCCTGATCTGATGCTCTTCTCATAGACATTGGCACCATAATGCGTGTGGTGGAGCTGTCGCCCCTGAAGGGCTCTGTGTCGTGGACTGGCAAGCCTGTCTCCTACTATCTGCACACCATTGACCGCACCATAGTGAGTCCTCACTTGACACCCTACAGAGTGGGAGAGAATCACAGGCCATGG	[]
118	0	41	63	IFM	0	0	0	1	-1	-1	GCTGCAGTCCTGATCTGATGCTCTTCTCATAGACATTGGCACCATCATGCGTGTGGTGGAGCTGTCGCCCCTGAAGGGCACTGTGTCGTGGACTGGCAAGCCTGTCTCCTACTATCTGCACACCATTGACCGCACCATAGTGAGTCCTCACTTGACACCCTACAGAGTGGGAGAGAATCACAGGCCATGG	[]
119	0	102	0	IFM	-51	51	0	2	54	96	GCTGCAGTCCTGATCTGATGCTCTTCTCATAGACATTGGCACCATCATGCCTGTCTCCTACTATCTGCACACCATTGACCGCACCATAGTGAGTCCTCACTTGACACCCTACAGAGTGGGAGAGAATCACAGGCCATGG	[]
120	0	101	0	IFM	-30	30	0	0	55	81	GCTGCAGTCCTGATCTGATGCTCTTCTCATAGACATTGGCACCATCATGCGTGTGTCGTGGACTGGCAAGCCTGTCTCCTACTATCTGCACACCATTGACCGCACCATAGTGAGTCCTCACTTGACACCCTACAGAGTGGGAGAGAATCACAGGCCATGG	[]
121	0	0	100	IFM	-6	11	5	1	51	62	GCTGCAGTCCTGATCTGATGCTCTTCTCATAGACATTGGCACCATCATGCGCATGATGTCGCCCCTGAAGGGCTCTGTGTCGTGGACTGACAAGCCTGTCTCCTACTATCTGCACACCATTGACCGCACCATAGTGAGTCCTCACTTGACACCCTACAGAGTGGGAGAGAATCACAGGCCATGG	[CATGA]
122	0	50	50	IFM	0	0	0	1	-1	-1	GCTGCAGTCCTGATCTGATGCTCTTCTCATAGACATTGGCACCATCATGCGTGTGGTGGAGCTGTCGCCCCTGAAGGGCTCTGTGTCGTGGACTGGCAAGCCTGTCTCCAACTATCTGCACACCATTGACCGCACCATAGTGAGTCCTCACTTGACACCCTACAGAGTGGGAGAGAATCACAGGCCATGG	[]
123	0	50	50	IFM	0	0	0	1	-1	-1	GCTGCAGTCCTGATCTGATGCTCTTCTCATAGACATTGGCACCATCATGCGTGTGGTGGAGCTGTCGCCCCTGAAGGGCTCTGTGTCGTGGACTGCCAAGCCTGTCTCCTACTATCTGCACACCATTGACCGCACCATAGTGAGTCCTCACTTGACACCCTACAGAGTGGGAGAGAATCACAGGCCATGG	[]
124	0	100	0	OFM	-4	4	0	0	103	105	GCTGCAGTCCTGATCTGATGCTCTTCTCATAGACATTGGCACCATCATGCGTGTGGTGGAGCTGTCGCCCCTGAAGGGCTCTGTGTCGTGGACTGGCAAGCCTCCTACTATCTGCACACCATTGACCGCACCATAGTGAGTCCTCACTTGACACCCTACAGAGTGGGAGAGAATCACAGGCCATGG	[]
125	0	52	47	IFM	0	0	0	1	-1	-1	GCTGCAGTCCTGATCTGATGCTCTTCTCATAGACATTGGCACCATCATGCGTGTGGTGGAGCAGTCGCCCCTGAAGGGCTCTGTGTCGTGGACTGGCAAGCCTGTCTCCTACTATCTGCACACCATTGACCGCACCATAGTGAGTCCTCACTTGACACCCTACAGAGTGGGAGAGAATCACAGGCCATGG	[]
126	0	99	0	OFM	-4	4	0	0	73	76	GCTGCAGTCCTGATCTGATGCTCTTCTCATAGACATTGGCACCATCATGCGTGTGGTGGAGCTGTCGCCCCTGGCTCTGTGTCGTGGACTGGCAAGCCTGTCTCCTACTATCTGCACACCATTGACCGCACCATAGTGAGTCCTCACTTGACACCCTACAGAGTGGGAGAGAATCACAGGCCATGG	[]
127	0	99	0	IFM	-3	3	0	0	50	53	GCTGCAGTCCTGATCTGATGCTCTTCTCATAGACATTGGCACCATCATGCTGGTGGAGCTGTCGCCCCTGAAGGGCTCTGTGTCGTGGACTGGCAAGCCTGTCTCCTACTATCTGCACACCATTGACCGCACCATAGTGAGTCCTCACTTGACACCCTACAGAGTGGGAGAGAATCACAGGCCATGG	[]
128	0	98	0	OFM	-19	19	0	0	59	76	GCTGCAGTCCTGATCTGATGCTCTTCTCATAGACATTGGCACCATCATGCGTGTGGTGGCTCTGTGTCGTGGACTGGCAAGCCTGTCTCCTACTATCTGCACACCATTGACCGCACCATAGTGAGTCCTCACTTGACACCCTACAGAGTGGGAGAGAATCACAGGCCATGG	[]
129	0	98	0	OFM	-10	10	0	1	107	111	GCTGCAGTCCTGATCTGATGCTCTTCTCATAGACATTGGCACCATCATGCGTGTGGTGGAGCTGTCGCCCCTGAAGGGCTCTGTGTCGTGGACTGGCAAGCCTATCTGCACACCATTGACCGCACCATAGTGAGTCCTCACTTGACACCCTACAGAGTGGGAGAGAATCACAGGCCATGG	[]
130	0	98	0	IFM	-57	57	0	0	41	93	GCTGCAGTCCTGATCTGATGCTCTTCTCATAGACATTGGCAAGCCTGTCTCCTACTATCTGCACACCATTGACCGCACCATAGTGAGTCCTCACTTGACACCCTACAGAGTGGGAGAGAATCACAGGCCATGG	[]
131	0	41	57	IFM	0	0	0	1	-1	-1	GCTGCAGTCCTGATCTGATGCTCTTCTCATAGACATTGGCACCATCATGCGTGTGGTGGAGCTGTCCCCCCTGAAGGGCTCTGTGTCGTGGACTGGCAAGCCTGTCTCCTACTATCTGCACACCATTGACCGCACCATAGTGAGTCCTCACTTGACACCCTACAGAGTGGGAGAGAATCACAGGCCATGG	[]
132	0	92	4	IFM	-3	3	0	0	56	56	GCTGCAGTCCTGATCTGATGCTCTTCTCATAGACATTGGCACCATCATGCGTGTGGAGCTGTCGCCCCTGAAGGGCTCTGTGTCGTGGACTGGCAAGCCTGTCTCCTACTATCTGCACACCATTGACCGCACCATAGTGAGTCCTCACTTGACACCCTACAGAGTGGGAGAGAATCACAGGCCATGG	[]
133	0	31	64	IFM	0	0	0	1	-1	-1	GCTGCAGTCCTGATCTGATGCTCTTCTCATAGACATTGGCACCATCATGCTTGTGGTGGAGCTGTCGCCCCTGAAGGGCTCTGTGTCGTGGACTGGCAAGCCTGTCTCCTACTATCTGCACACCATTGACCGCACCATAGTGAGTCCTCACTTGACACCCTACAGAGTGGGAGAGAATCACAGGCCATGG	[]
134	0	95	0	IFM	-3	3	0	0	47	50	GCTGCAGTCCTGATCTGATGCTCTTCTCATAGACATTGGCACCATCAGTGTGGTGGAGCTGTCGCCCCTGAAGGGCTCTGTGTCGTGGACTGGCAAGCCTGTCTCCTACTATCTGCACACCATTGACCGCACCATAGTGAGTCCTCACTTGACACCCTACAGAGTGGGAGAGAATCACAGGCCATGG	[]
135	0	93	2	OFM	-1	1	0	0	108	108	GCTGCAGTCCTGATCTGATGCTCTTCTCATAGACATTGGCACCATCATGCGTGTGGTGGAGCTGTCGCCCCTGAAGGGCTCTGTGTCGTGGACTGGCAAGCCTGTCTCTACTATCTGCACACCATTGACCGCACCATAGTGAGTCCTCACTTGACACCCTACAGAGTGGGAGAGAATCACAGGCCATGG	[]
136	0	94	0	OFM	-26	26	0	0	43	67	GCTGCAGTCCTGATCTGATGCTCTTCTCATAGACATTGGCACCCCTGAAGGGCTCTGTGTCGTGGACTGGCAAGCCTGTCTCCTACTATCTGCACACCATTGACCGCACCATAGTGAGTCCTCACTTGACACCCTACAGAGTGGGAGAGAATCACAGGCCATGG	[]
137	0	38	56	IFM	0	0	0	1	-1	-1	GCTGCAGTCCTGATCTGATGCTCTTCTCATAGACATTGGCACCATCATGCGTGTGGTGGAGCTGTCGCCCCTGAAGGGCTCTTTGTCGTGGACTGGCAAGCCTGTCTCCTACTATCTGCACACCATTGACCGCACCATAGTGAGTCCTCACTTGACACCCTACAGAGTGGGAGAGAATCACAGGCCATGG	[]
138	0	94	0	OFM	-2	2	0	1	85	85	GCTGCAGTCCTGATCTGATGCTCTTCTCATAGACATTGGCACCATCATGCGTGTGGTGGAGCTGTCGCCCCTGAAGGGCTCTGTGGTGGACTGGCAAGCCTGTCTCCTACTATCTGCACACCATTGACCGCACCATAGTGAGTCCTCACTTGACACCCTACAGAGTGGGAGAGAATCACAGGCCATGG	[]
139	0	93	0	OFM	-2	2	0	0	76	77	GCTGCAGTCCTGATCTGATGCTCTTCTCATAGACATTGGCACCATCATGCGTGTGGTGGAGCTGTCGCCCCTGAAGCTCTGTGTCGTGGACTGGCAAGCCTGTCTCCTACTATCTGCACACCATTGACCGCACCATAGTGAGTCCTCACTTGACACCCTACAGAGTGGGAGAGAATCACAGGCCATGG	[]
140	0	93	0	IFM	-9	9	0	0	45	53	GCTGCAGTCCTGATCTGATGCTCTTCTCATAGACATTGGCACCATGGTGGAGCTGTCGCCCCTGAAGGGCTCTGTGTCGTGGACTGGCAAGCCTGTCTCCTACTATCTGCACACCATTGACCGCACCATAGTGAGTCCTCACTTGACACCCTACAGAGTGGGAGAGAATCACAGGCCATGG	[]
141	0	92	0	IFM	-15	15	0	0	49	62	GCTGCAGTCCTGATCTGATGCTCTTCTCATAGACATTGGCACCATCATGTCGCCCCTGAAGGGCTCTGTGTCGTGGACTGGCAAGCCTGTCTCCTACTATCTGCACACCATTGACCGCACCATAGTGAGTCCTCACTTGACACCCTACAGAGTGGGAGAGAATCACAGGCCATGG	[]
142	0	91	0	OFM	-35	35	0	0	72	105	GCTGCAGTCCTGATCTGATGCTCTTCTCATAGACATTGGCACCATCATGCGTGTGGTGGAGCTGTCGCCCCTCCTACTATCTGCACACCATTGACCGCACCATAGTGAGTCCTCACTTGACACCCTACAGAGTGGGAGAGAATCACAGGCCATGG	[]
143	0	88	0	OFM	-31	31	0	0	73	100	GCTGCAGTCCTGATCTGATGCTCTTCTCATAGACATTGGCACCATCATGCGTGTGGTGGAGCTGTCGCCCCTGTCTCCTACTATCTGCACACCATTGACCGCACCATAGTGAGTCCTCACTTGACACCCTACAGAGTGGGAGAGAATCACAGGCCATGG	[]
144	0	86	2	OFM	-4	4	0	0	71	75	GCTGCAGTCCTGATCTGATGCTCTTCTCATAGACATTGGCACCATCATGCGTGTGGTGGAGCTGTCGCCCCGGGCTCTGTGTCGTGGACTGGCAAGCCTGTCTCCTACTATCTGCACACCATTGACCGCACCATAGTGAGTCCTCACTTGACACCCTACAGAGTGGGAGAGAATCACAGGCCATGG	[]
145	0	88	0	IFM	-33	33	0	0	73	106	GCTGCAGTCCTGATCTGATGCTCTTCTCATAGACATTGGCACCATCATGCGTGTGGTGGAGCTGTCGCCCCTGTCCTACTATCTGCACACCATTGACCGCACCATAGTGAGTCCTCACTTGACACCCTACAGAGTGGGAGAGAATCACAGGCCATGG	[]
146	0	83	0	OFM	-37	37	0	0	93	127	GCTGCAGTCCTGATCTGATGCTCTTCTCATAGACATTGGCACCATCATGCGTGTGGTGGAGCTGTCGCCCCTGAAGGGCTCTGTGTCGTGGACCGCACCATAGTGAGTCCTCACTTGACACCCTACAGAGTGGGAGAGAATCACAGGCCATGG	[]
147	0	82	0	IFM	-18	18	0	0	55	71	GCTGCAGTCCTGATCTGATGCTCTTCTCATAGACATTGGCACCATCATGCGTGTGAAGGGCTCTGTGTCGTGGACTGGCAAGCCTGTCTCCTACTATCTGCACACCATTGACCGCACCATAGTGAGTCCTCACTTGACACCCTACAGAGTGGGAGAGAATCACAGGCCATGG	[]
148	0	33	49	IFM	0	0	0	1	-1	-1	GCTGCAGTCCTGATCTGATGCTCTTCTCATAGACATTGGCACCATCATGCGTGTGGTGGAGCTGTCGCCCCTGAAGGGCTCTGTGTCGTGGACTGGCAAGCCTGTCTCCTACTTTCTGCACACCATTGACCGCACCATAGTGAGTCCTCACTTGACACCCTACAGAGTGGGAGAGAATCACAGGCCATGG	[]
149	0	82	0	OFM	-38	38	0	0	72	107	GCTGCAGTCCTGATCTGATGCTCTTCTCATAGACATTGGCACCATCATGCGTGTGGTGGAGCTGTCGCCCCTACTATCTGCACACCATTGACCGCACCATAGTGAGTCCTCACTTGACACCCTACAGAGTGGGAGAGAATCACAGGCCATGG	[]
150	0	39	42	WTE	0	0	0	1	-1	-1	GCTGCAGTCCTGATCTGATGCTCTTCTCATAGACATTGGCACCATCATGCGTGTGGTGGAGCTGTCGCCCCTGAAGGGCTCTGTGTCGTGGACTGGCAAGCCTGTCTCCTACTATCTGCACACCATTGACCGCACCATAGTGAGTCGTCACTTGACACCCTACAGAGTGGGAGAGAATCACAGGCCATGG	[]
151	0	81	0	IFM	-36	36	0	0	98	131	GCTGCAGTCCTGATCTGATGCTCTTCTCATAGACATTGGCACCATCATGCGTGTGGTGGAGCTGTCGCCCCTGAAGGGCTCTGTGTCGTGGACTGGCACCATAGTGAGTCCTCACTTGACACCCTACAGAGTGGGAGAGAATCACAGGCCATGG	[]
152	0	80	0	IFM	-15	15	0	0	109	122	GCTGCAGTCCTGATCTGATGCTCTTCTCATAGACATTGGCACCATCATGCGTGTGGTGGAGCTGTCGCCCCTGAAGGGCTCTGTGTCGTGGACTGGCAAGCCTGTCTCCATTGACCGCACCATAGTGAGTCCTCACTTGACACCCTACAGAGTGGGAGAGAATCACAGGCCATGG	[]
153	0	79	0	IFM	-66	66	0	0	47	113	GCTGCAGTCCTGATCTGATGCTCTTCTCATAGACATTGGCACCATCAATCTGCACACCATTGACCGCACCATAGTGAGTCCTCACTTGACACCCTACAGAGTGGGAGAGAATCACAGGCCATGG	[]
154	0	78	0	OFM	-5	5	0	0	66	70	GCTGCAGTCCTGATCTGATGCTCTTCTCATAGACATTGGCACCATCATGCGTGTGGTGGAGCTGTCTGAAGGGCTCTGTGTCGTGGACTGGCAAGCCTGTCTCCTACTATCTGCACACCATTGACCGCACCATAGTGAGTCCTCACTTGACACCCTACAGAGTGGGAGAGAATCACAGGCCATGG	[]
155	0	78	0	OFM	1	0	1	0	53	53	GCTGCAGTCCTGATCTGATGCTCTTCTCATAGACATTGGCACCATCATGCGTGGTGGTGGAGCTGTCGCCCCTGAAGGGCTCTGTGTCGTGGACTGGCAAGCCTGTCTCCTACTATCTGCACACCATTGACCGCACCATAGTGAGTCCTCACTTGACACCCTACAGAGTGGGAGAGAATCACAGGCCATGG	[G]
156	0	77	0	IFM	-21	21	0	1	87	101	GCTGCAGTCCTGATCTGATGCTCTTCTCATAGACATTGGCACCATCATGCGTGTGGTGGAGCTGTCGCCCCTGAAGGGCTCTGTCTCCTACTATCTGCACACCATTGACCGCACCATAGTGAGTCCTCACTTGACACCCTACAGAGTGGGAGAGAATCACAGGCCATGG	[]
157	0	76	0	IFM	-51	51	0	2	54	96	GCTGCAGTCCTGATCTGATGCTCTTCTCATAGACATTGGCACCATCAAGCCTGTCTCCTACTATCTGCACACCATTGACCGCACCATAGTGAGTCCTCACTTGACACCCTACAGAGTGGGAGAGAATCACAGGCCATGG	[]
158	0	75	0	OFM	-29	29	0	0	50	77	GCTGCAGTCCTGATCTGATGCTCTTCTCATAGACATTGGCACCATCATGCTCTGTGTCGTGGACTGGCAAGCCTGTCTCCTACTATCTGCACACCATTGACCGCACCATAGTGAGTCCTCACTTGACACCCTACAGAGTGGGAGAGAATCACAGGCCATGG	[]
159	0	75	0	OFM	-17	17	0	1	65	77	GCTGCAGTCCTGATCTGATGCTCTTCTCATAGACATTGGCACCATCATGCGTGTGGTGGAGCTGTGTGTCGTGGACTGGCAAGCCTGTCTCCTACTATCTGCACACCATTGACCGCACCATAGTGAGTCCTCACTTGACACCCTACAGAGTGGGAGAGAATCACAGGCCATGG	[]
160	0	0	75	IFM	-6	11	5	1	51	62	GCTGCAGTCCTGATCTGATGCTCTTCTCATAGACATTGGCACCATCATGCGCATGATGTCGCCCCTGAAGGGCTCTGTGTCGTGGACTGGCAAGCCTGTCTCCTACTATCTGCACACCATTGACCGCACCATAGTGAGTCCTCCCTTGACACCCTACAGAGTGGGAGAGAATCACAGGCCATGG	[CATGA]
161	0	75	0	IFM	-36	36	0	0	49	83	GCTGCAGTCCTGATCTGATGCTCTTCTCATAGACATTGGCACCATCATGTCGTGGACTGGCAAGCCTGTCTCCTACTATCTGCACACCATTGACCGCACCATAGTGAGTCCTCACTTGACACCCTACAGAGTGGGAGAGAATCACAGGCCATGG	[]
162	0	75	0	OFM	-4	4	0	0	82	85	GCTGCAGTCCTGATCTGATGCTCTTCTCATAGACATTGGCACCATCATGCGTGTGGTGGAGCTGTCGCCCCTGAAGGGCTCTCGTGGACTGGCAAGCCTGTCTCCTACTATCTGCACACCATTGACCGCACCATAGTGAGTCCTCACTTGACACCCTACAGAGTGGGAGAGAATCACAGGCCATGG	[]
163	0	1	73	IFM	-6	11	5	1	51	62	GCTGCAGTCCTGATCTGATGCTCTTCTCATAGACATTGGCACCATCATGCGCATGATGTCGCCCCTGAAGGGCTCTGTGTCGTGGACTGGCAAGCCTGTCTCCTACTATCTACACACCATTGACCGCACCATAGTGAGTCCTCACTTGACACCCTACAGAGTGGGAGAGAATCACAGGCCATGG	[CATGA]
164	0	74	0	OFM	-40	40	0	0	56	93	GCTGCAGTCCTGATCTGATGCTCTTCTCATAGACATTGGCACCATCATGCGTGTGGCAAGCCTGTCTCCTACTATCTGCACACCATTGACCGCACCATAGTGAGTCCTCACTTGACACCCTACAGAGTGGGAGAGAATCACAGGCCATGG	[]
165	0	74	0	OFM	-28	28	0	1	93	116	GCTGCAGTCCTGATCTGATGCTCTTCTCATAGACATTGGCACCATCATGCGTGTGGTGGAGCTGTCGCCCCTGAAGGGCTCTGTGTCGTGGACACCATTGACCGCACCATAGTGAGTCCTCACTTGACACCCTACAGAGTGGGAGAGAATCACAGGCCATGG	[]
166	0	73	0	IFM	-69	69	0	0	50	116	GCTGCAGTCCTGATCTGATGCTCTTCTCATAGACATTGGCACCATCATGCACACCATTGACCGCACCATAGTGAGTCCTCACTTGACACCCTACAGAGTGGGAGAGAATCACAGGCCATGG	[]
167	0	21	52	IFM	0	0	0	1	-1	-1	GCTGCAGTCCTGATCTGATGCTCTTCTCATAGACATTGGCACCATCATGCGTGTGGTGGAGCTGTCGCCCCTGAAGGGCTCTGTGTCGTGGACTGGCAAGCCTGTCTCCTACTATCTGCAAACCATTGACCGCACCATAGTGAGTCCTCACTTGACACCCTACAGAGTGGGAGAGAATCACAGGCCATGG	[]
168	0	72	0	IFM	-27	27	0	0	98	123	GCTGCAGTCCTGATCTGATGCTCTTCTCATAGACATTGGCACCATCATGCGTGTGGTGGAGCTGTCGCCCCTGAAGGGCTCTGTGTCGTGGACTGGCATTGACCGCACCATAGTGAGTCCTCACTTGACACCCTACAGAGTGGGAGAGAATCACAGGCCATGG	[]
169	0	72	0	OFM	-20	20	0	0	53	71	GCTGCAGTCCTGATCTGATGCTCTTCTCATAGACATTGGCACCATCATGCGTGAAGGGCTCTGTGTCGTGGACTGGCAAGCCTGTCTCCTACTATCTGCACACCATTGACCGCACCATAGTGAGTCCTCACTTGACACCCTACAGAGTGGGAGAGAATCACAGGCCATGG	[]
170	0	71	0	OFM	-59	59	0	0	48	106	GCTGCAGTCCTGATCTGATGCTCTTCTCATAGACATTGGCACCATCATCCTACTATCTGCACACCATTGACCGCACCATAGTGAGTCCTCACTTGACACCCTACAGAGTGGGAGAGAATCACAGGCCATGG	[]
171	0	70	0	OFM	-5	5	0	0	73	77	GCTGCAGTCCTGATCTGATGCTCTTCTCATAGACATTGGCACCATCATGCGTGTGGTGGAGCTGTCGCCCCTGCTCTGTGTCGTGGACTGGCAAGCCTGTCTCCTACTATCTGCACACCATTGACCGCACCATAGTGAGTCCTCACTTGACACCCTACAGAGTGGGAGAGAATCACAGGCCATGG	[]
172	0	69	0	OFM	-35	35	0	0	50	85	GCTGCAGTCCTGATCTGATGCTCTTCTCATAGACATTGGCACCATCATGCTCGTGGACTGGCAAGCCTGTCTCCTACTATCTGCACACCATTGACCGCACCATAGTGAGTCCTCACTTGACACCCTACAGAGTGGGAGAGAATCACAGGCCATGG	[]
173	0	69	0	IFM	-24	24	0	1	50	71	GCTGCAGTCCTGATCTGATGCTCTTCTCATAGACATTGGCACCATCATGCAGGGCTCTGTGTCGTGGACTGGCAAGCCTGTCTCCTACTATCTGCACACCATTGACCGCACCATAGTGAGTCCTCACTTGACACCCTACAGAGTGGGAGAGAATCACAGGCCATGG	[]
174	0	69	0	OFM	-1	1	0	0	105	106	GCTGCAGTCCTGATCTGATGCTCTTCTCATAGACATTGGCACCATCATGCGTGTGGTGGAGCTGTCGCCCCTGAAGGGCTCTGTGTCGTGGACTGGCAAGCCTGTTCCTACTATCTGCACACCATTGACCGCACCATAGTGAGTCCTCACTTGACACCCTACAGAGTGGGAGAGAATCACAGGCCATGG	[]
175	0	67	0	OFM	-7	7	0	0	43	49	GCTGCAGTCCTGATCTGATGCTCTTCTCATAGACATTGGCACCGTGTGGTGGAGCTGTCGCCCCTGAAGGGCTCTGTGTCGTGGACTGGCAAGCCTGTCTCCTACTATCTGCACACCATTGACCGCACCATAGTGAGTCCTCACTTGACACCCTACAGAGTGGGAGAGAATCACAGGCCATGG	[]
176	0	67	0	IFM	-42	42	0	0	71	113	GCTGCAGTCCTGATCTGATGCTCTTCTCATAGACATTGGCACCATCATGCGTGTGGTGGAGCTGTCGCCCCATCTGCACACCATTGACCGCACCATAGTGAGTCCTCACTTGACACCCTACAGAGTGGGAGAGAATCACAGGCCATGG	[]
177	0	67	0	OFM	-5	5	0	0	110	114	GCTGCAGTCCTGATCTGATGCTCTTCTCATAGACATTGGCACCATCATGCGTGTGGTGGAGCTGTCGCCCCTGAAGGGCTCTGTGTCGTGGACTGGCAAGCCTGTCTCCTCTGCACACCATTGACCGCACCATAGTGAGTCCTCACTTGACACCCTACAGAGTGGGAGAGAATCACAGGCCATGG	[]
178	0	67	0	IFM	-9	9	0	0	70	78	GCTGCAGTCCTGATCTGATGCTCTTCTCATAGACATTGGCACCATCATGCGTGTGGTGGAGCTGTCGCCCTCTGTGTCGTGGACTGGCAAGCCTGTCTCCTACTATCTGCACACCATTGACCGCACCATAGTGAGTCCTCACTTGACACCCTACAGAGTGGGAGAGAATCACAGGCCATGG	[]
179	0	66	0	OFM	-34	34	0	0	72	106	GCTGCAGTCCTGATCTGATGCTCTTCTCATAGACATTGGCACCATCATGCGTGTGGTGGAGCTGTCGCCCCTTCCTACTATCTGCACACCATTGACCGCACCATAGTGAGTCCTCACTTGACACCCTACAGAGTGGGAGAGAATCACAGGCCATGG	[]
180	0	66	0	OFM	-7	7	0	0	71	78	GCTGCAGTCCTGATCTGATGCTCTTCTCATAGACATTGGCACCATCATGCGTGTGGTGGAGCTGTCGCCCCCTCTGTGTCGTGGACTGGCAAGCCTGTCTCCTACTATCTGCACACCATTGACCGCACCATAGTGAGTCCTCACTTGACACCCTACAGAGTGGGAGAGAATCACAGGCCATGG	[]
181	0	65	0	OFM	-2	2	0	1	107	107	GCTGCAGTCCTGATCTGATGCTCTTCTCATAGACATTGGCACCATCATGCGTGTGGTGGAGCTGTCGCCCCTGAAGGGCTCTGTGTCGTGGACTGGCAAGCCTGTCTTACTATCTGCACACCATTGACCGCACCATAGTGAGTCCTCACTTGACACCCTACAGAGTGGGAGAGAATCACAGGCCATGG	[]
182	0	65	0	IFM	-3	3	0	0	70	73	GCTGCAGTCCTGATCTGATGCTCTTCTCATAGACATTGGCACCATCATGCGTGTGGTGGAGCTGTCGCCCAAGGGCTCTGTGTCGTGGACTGGCAAGCCTGTCTCCTACTATCTGCACACCATTGACCGCACCATAGTGAGTCCTCACTTGACACCCTACAGAGTGGGAGAGAATCACAGGCCATGG	[]
183	0	65	0	OFM	-7	7	0	0	83	88	GCTGCAGTCCTGATCTGATGCTCTTCTCATAGACATTGGCACCATCATGCGTGTGGTGGAGCTGTCGCCCCTGAAGGGCTCTGGACTGGCAAGCCTGTCTCCTACTATCTGCACACCATTGACCGCACCATAGTGAGTCCTCACTTGACACCCTACAGAGTGGGAGAGAATCACAGGCCATGG	[]
184	0	64	0	OFM	-34	34	0	1	52	81	GCTGCAGTCCTGATCTGATGCTCTTCTCATAGACATTGGCACCATCATGTGTCGTGGACTGGCAAGCCTGTCTCCTACTATCTGCACACCATTGACCGCACCATAGTGAGTCCTCACTTGACACCCTACAGAGTGGGAGAGAATCACAGGCCATGG	[]
185	0	0	63	IFM	-6	11	5	1	51	62	GCTGCAGTCCTGATCTGATGCTCTTCTCATAGACATTGGCACCAGCATGCGCATGATGTCGCCCCTGAAGGGCTCTGTGTCGTGGACTGGCAAGCCTGTCTCCTACTATCTGCACACCATTGACCGCACCATAGTGAGTCCTCACTTGACACCCTACAGAGTGGGAGAGAATCACAGGCCATGG	[CATGA]
186	0	63	0	IFM	-27	27	0	0	58	82	GCTGCAGTCCTGATCTGATGCTCTTCTCATAGACATTGGCACCATCATGCGTGTGGTGTCGTGGACTGGCAAGCCTGTCTCCTACTATCTGCACACCATTGACCGCACCATAGTGAGTCCTCACTTGACACCCTACAGAGTGGGAGAGAATCACAGGCCATGG	[]
187	0	62	0	IFM	-27	27	0	1	59	82	GCTGCAGTCCTGATCTGATGCTCTTCTCATAGACATTGGCACCATCATGCGTGTGGTGGCGTGGACTGGCAAGCCTGTCTCCTACTATCTGCACACCATTGACCGCACCATAGTGAGTCCTCACTTGACACCCTACAGAGTGGGAGAGAATCACAGGCCATGG	[]
188	0	62	0	IFM	-18	18	0	0	50	66	GCTGCAGTCCTGATCTGATGCTCTTCTCATAGACATTGGCACCATCATGCCCCTGAAGGGCTCTGTGTCGTGGACTGGCAAGCCTGTCTCCTACTATCTGCACACCATTGACCGCACCATAGTGAGTCCTCACTTGACACCCTACAGAGTGGGAGAGAATCACAGGCCATGG	[]
189	0	62	0	OFM	-7	7	0	0	65	71	GCTGCAGTCCTGATCTGATGCTCTTCTCATAGACATTGGCACCATCATGCGTGTGGTGGAGCTGTGAAGGGCTCTGTGTCGTGGACTGGCAAGCCTGTCTCCTACTATCTGCACACCATTGACCGCACCATAGTGAGTCCTCACTTGACACCCTACAGAGTGGGAGAGAATCACAGGCCATGG	[]
190	0	62	0	OFM	-19	19	0	0	77	94	GCTGCAGTCCTGATCTGATGCTCTTCTCATAGACATTGGCACCATCATGCGTGTGGTGGAGCTGTCGCCCCTGAAGGCAAGCCTGTCTCCTACTATCTGCACACCATTGACCGCACCATAGTGAGTCCTCACTTGACACCCTACAGAGTGGGAGAGAATCACAGGCCATGG	[]
191	0	62	0	OFM	-29	29	0	0	40	68	GCTGCAGTCCTGATCTGATGCTCTTCTCATAGACATTGGCCCTGAAGGGCTCTGTGTCGTGGACTGGCAAGCCTGTCTCCTACTATCTGCACACCATTGACCGCACCATAGTGAGTCCTCACTTGACACCCTACAGAGTGGGAGAGAATCACAGGCCATGG	[]
192	0	62	0	OFM	-7	7	0	0	106	113	GCTGCAGTCCTGATCTGATGCTCTTCTCATAGACATTGGCACCATCATGCGTGTGGTGGAGCTGTCGCCCCTGAAGGGCTCTGTGTCGTGGACTGGCAAGCCTGTCATCTGCACACCATTGACCGCACCATAGTGAGTCCTCACTTGACACCCTACAGAGTGGGAGAGAATCACAGGCCATGG	[]
193	0	62	0	OFM	-28	28	0	1	43	66	GCTGCAGTCCTGATCTGATGCTCTTCTCATAGACATTGGCACCTGAAGGGCTCTGTGTCGTGGACTGGCAAGCCTGTCTCCTACTATCTGCACACCATTGACCGCACCATAGTGAGTCCTCACTTGACACCCTACAGAGTGGGAGAGAATCACAGGCCATGG	[]
194	0	61	0	IFM	-24	24	0	0	49	71	GCTGCAGTCCTGATCTGATGCTCTTCTCATAGACATTGGCACCATCATGAAGGGCTCTGTGTCGTGGACTGGCAAGCCTGTCTCCTACTATCTGCACACCATTGACCGCACCATAGTGAGTCCTCACTTGACACCCTACAGAGTGGGAGAGAATCACAGGCCATGG	[]
195	0	60	0	OFM	-8	8	0	0	108	114	GCTGCAGTCCTGATCTGATGCTCTTCTCATAGACATTGGCACCATCATGCGTGTGGTGGAGCTGTCGCCCCTGAAGGGCTCTGTGTCGTGGACTGGCAAGCCTGTCTCTGCACACCATTGACCGCACCATAGTGAGTCCTCACTTGACACCCTACAGAGTGGGAGAGAATCACAGGCCATGG	[]
196	0	59	0	IFM	-6	6	0	0	53	58	GCTGCAGTCCTGATCTGATGCTCTTCTCATAGACATTGGCACCATCATGCGTGAGCTGTCGCCCCTGAAGGGCTCTGTGTCGTGGACTGGCAAGCCTGTCTCCTACTATCTGCACACCATTGACCGCACCATAGTGAGTCCTCACTTGACACCCTACAGAGTGGGAGAGAATCACAGGCCATGG	[]
197	0	57	0	OFM	-4	4	0	0	108	111	GCTGCAGTCCTGATCTGATGCTCTTCTCATAGACATTGGCACCATCATGCGTGTGGTGGAGCTGTCGCCCCTGAAGGGCTCTGTGTCGTGGACTGGCAAGCCTGTCTCTATCTGCACACCATTGACCGCACCATAGTGAGTCCTCACTTGACACCCTACAGAGTGGGAGAGAATCACAGGCCATGG	[]
198	0	57	0	IFM	-9	9	0	0	106	115	GCTGCAGTCCTGATCTGATGCTCTTCTCATAGACATTGGCACCATCATGCGTGTGGTGGAGCTGTCGCCCCTGAAGGGCTCTGTGTCGTGGACTGGCAAGCCTGTCCTGCACACCATTGACCGCACCATAGTGAGTCCTCACTTGACACCCTACAGAGTGGGAGAGAATCACAGGCCATGG	[]
199	0	57	0	IFM	-15	15	0	1	61	71	GCTGCAGTCCTGATCTGATGCTCTTCTCATAGACATTGGCACCATCATGCGTGTGGTGAAGGGCTCTGTGTCGTGGACTGGCAAGCCTGTCTCCTACTATCTGCACACCATTGACCGCACCATAGTGAGTCCTCACTTGACACCCTACAGAGTGGGAGAGAATCACAGGCCATGG	[]
200	0	56	0	OFM	-58	58	0	0	48	106	GCTGCAGTCCTGATCTGATGCTCTTCTCATAGACATTGGCACCATCATTCCTACTATCTGCACACCATTGACCGCACCATAGTGAGTCCTCACTTGACACCCTACAGAGTGGGAGAGAATCACAGGCCATGG	[]
201	0	0	56	IFM	-6	11	5	1	51	62	GCTGCAGTCCTGATCTGATGCTCTTCTCATAGACATTGGCACCATCATGCGCATGATGTCGCCCCTGAAGGGCTCTGTGTCGTGGACTGGCAAGCCTGTCTCCTACTATCTGCACACCATTGACCGCACCATAGTGCGTCCTCACTTGACACCCTACAGAGTGGGAGAGAATCACAGGCCATGG	[CATGA]
202	0	56	0	IFM	-27	27	0	0	43	68	GCTGCAGTCCTGATCTGATGCTCTTCTCATAGACATTGGCACCCTGAAGGGCTCTGTGTCGTGGACTGGCAAGCCTGTCTCCTACTATCTGCACACCATTGACCGCACCATAGTGAGTCCTCACTTGACACCCTACAGAGTGGGAGAGAATCACAGGCCATGG	[]
203	0	55	0	OFM	2	0	2	0	49	49	GCTGCAGTCCTGATCTGATGCTCTTCTCATAGACATTGGCACCATCATGTGCGTGTGGTGGAGCTGTCGCCCCTGAAGGGCTCTGTGTCGTGGACTGGCAAGCCTGTCTCCTACTATCTGCACACCATTGACCGCACCATAGTGAGTCCTCACTTGACACCCTACAGAGTGGGAGAGAATCACAGGCCATGG	[TG]
204	0	55	0	IFM	-18	18	0	0	101	117	GCTGCAGTCCTGATCTGATGCTCTTCTCATAGACATTGGCACCATCATGCGTGTGGTGGAGCTGTCGCCCCTGAAGGGCTCTGTGTCGTGGACTGGCAAGCACACCATTGACCGCACCATAGTGAGTCCTCACTTGACACCCTACAGAGTGGGAGAGAATCACAGGCCATGG	[]
205	0	55	0	IFM	-30	30	0	0	61	90	GCTGCAGTCCTGATCTGATGCTCTTCTCATAGACATTGGCACCATCATGCGTGTGGTGGAGACTGGCAAGCCTGTCTCCTACTATCTGCACACCATTGACCGCACCATAGTGAGTCCTCACTTGACACCCTACAGAGTGGGAGAGAATCACAGGCCATGG	[]
206	0	54	0	OFM	-13	13	0	0	52	63	GCTGCAGTCCTGATCTGATGCTCTTCTCATAGACATTGGCACCATCATGCGTCGCCCCTGAAGGGCTCTGTGTCGTGGACTGGCAAGCCTGTCTCCTACTATCTGCACACCATTGACCGCACCATAGTGAGTCCTCACTTGACACCCTACAGAGTGGGAGAGAATCACAGGCCATGG	[]
207	0	51	3	OFM	-1	1	0	0	49	50	GCTGCAGTCCTGATCTGATGCTCTTCTCATAGACATTGGCACCATCATGGTGTGGTGGAGCTGTCGCCCCTGAAGGGCTCTGTGTCGTGGACTGGCAAGCCTGTCTCCTACTATCTGCACACCATTGACCGCACCATAGTGAGTCCTCACTTGACACCCTACAGAGTGGGAGAGAATCACAGGCCATGG	[]
208	0	51	3	OFM	-46	46	0	0	58	102	GCTGCAGTCCTGATCTGATGCTCTTCTCATAGACATTGGCACCATCATGCGTGTGGTGTCTCCTACTATCTGCACACCATTGACCGCACCATAGTGAGTCCTCACTTGACACCCTACAGAGTGGGAGAGAATCACAGGCCATGG	[]
209	0	24	30	OFM	-1	1	0	0	58	58	GCTGCAGTCCTGATCTGATGCTCTTCTCATAGACATTGGCACCATCATGCGTGTGGTGAGCTGTCGCCCCTGAAGGGCTCTGTGTCGTGGACTGGCAAGCCTGTCTCCTACTATCTGCACACCATTGACCGCACCATAGTGAGTCCTCACTTGACACCCTACAGAGTGGGAGAGAATCACAGGCCATGG	[]
210	0	0	53	IFM	-6	11	5	1	51	62	GCTGCAGTCCTGATCTGATGCTCTTCTCATAGACATTGGCACCATCATGCGCATGATGGCGCCCCTGAAGGGCTCTGTGTCGTGGACTGGCAAGCCTGTCTCCTACTATCTGCACACCATTGACCGCACCATAGTGAGTCCTCACTTGACACCCTACAGAGTGGGAGAGAATCACAGGCCATGG	[CATGA]
211	0	53	0	IFM	-45	45	0	0	73	115	GCTGCAGTCCTGATCTGATGCTCTTCTCATAGACATTGGCACCATCATGCGTGTGGTGGAGCTGTCGCCCCTGCACACCATTGACCGCACCATAGTGAGTCCTCACTTGACACCCTACAGAGTGGGAGAGAATCACAGGCCATGG	[]
212	0	53	0	OFM	-11	11	0	0	54	62	GCTGCAGTCCTGATCTGATGCTCTTCTCATAGACATTGGCACCATCATGCGTGTCGCCCCTGAAGGGCTCTGTGTCGTGGACTGGCAAGCCTGTCTCCTACTATCTGCACACCATTGACCGCACCATAGTGAGTCCTCACTTGACACCCTACAGAGTGGGAGAGAATCACAGGCCATGG	[]
213	0	20	33	IFM	0	0	0	1	-1	-1	GCTGCAGTCCTGATCTGATGCTCTTCTCATAGACATTGGCACCATCATGCGTGTGGTGGAGCTGTCGCCCCTGAAGGGCTCTGTGTCGTGGACAGGCAAGCCTGTCTCCTACTATCTGCACACCATTGACCGCACCATAGTGAGTCCTCACTTGACACCCTACAGAGTGGGAGAGAATCACAGGCCATGG	[]
214	0	53	0	OFM	2	34	36	0	72	106	GCTGCAGTCCTGATCTGATGCTCTTCTCATAGACATTGGCACCATCATGCGTGTGGTGGAGCTGTCGCCCCTTGAAGGGCTCTGTGTCGTGGACTGGCAAGCCTGTCTTCCTACTATCTGCACACCATTGACCGCACCATAGTGAGTCCTCACTTGACACCCTACAGAGTGGGAGAGAATCACAGGCCATGG	[TGAAGGGCTCTGTGTCGTGGACTGGCAAGCCTGTCT]
215	0	53	0	OFM	-22	22	0	0	73	92	GCTGCAGTCCTGATCTGATGCTCTTCTCATAGACATTGGCACCATCATGCGTGTGGTGGAGCTGTCGCCCCTGGCAAGCCTGTCTCCTACTATCTGCACACCATTGACCGCACCATAGTGAGTCCTCACTTGACACCCTACAGAGTGGGAGAGAATCACAGGCCATGG	[]
216	0	53	0	OFM	-7	7	0	1	112	115	GCTGCAGTCCTGATCTGATGCTCTTCTCATAGACATTGGCACCATCATGCGTGTGGTGGAGCTGTCGCCCCTGAAGGGCTCTGTGTCGTGGACTGGCAAGCCTGTCTCCTACACACCATTGACCGCACCATAGTGAGTCCTCACTTGACACCCTACAGAGTGGGAGAGAATCACAGGCCATGG	[]
217	0	52	0	OFM	-7	7	0	0	45	51	GCTGCAGTCCTGATCTGATGCTCTTCTCATAGACATTGGCACCATGTGGTGGAGCTGTCGCCCCTGAAGGGCTCTGTGTCGTGGACTGGCAAGCCTGTCTCCTACTATCTGCACACCATTGACCGCACCATAGTGAGTCCTCACTTGACACCCTACAGAGTGGGAGAGAATCACAGGCCATGG	[]
218	0	49	3	IFM	-3	3	0	0	86	87	GCTGCAGTCCTGATCTGATGCTCTTCTCATAGACATTGGCACCATCATGCGTGTGGTGGAGCTGTCGCCCCTGAAGGGCTCTGTGTGGACTGGCAAGCCTGTCTCCTACTATCTGCACACCATTGACCGCACCATAGTGAGTCCTCACTTGACACCCTACAGAGTGGGAGAGAATCACAGGCCATGG	[]
219	0	47	5	OFM	2	0	2	0	71	71	GCTGCAGTCCTGATCTGATGCTCTTCTCATAGACATTGGCACCATCATGCGTGTGGTGGAGCTGTCGCCCCCCTGAAGGGCTCTGTGTCGTGGACTGGCAAGCCTGTCTCCTACTATCTGCACACCATTGACCGCACCATAGTGAGTCCTCACTTGACACCCTACAGAGTGGGAGAGAATCACAGGCCATGG	[CC]
220	0	51	0	OFM	-44	44	0	0	88	130	GCTGCAGTCCTGATCTGATGCTCTTCTCATAGACATTGGCACCATCATGCGTGTGGTGGAGCTGTCGCCCCTGAAGGGCTCTGTGTCGCACCATAGTGAGTCCTCACTTGACACCCTACAGAGTGGGAGAGAATCACAGGCCATGG	[]
221	0	51	0	OFM	-23	23	0	0	50	73	GCTGCAGTCCTGATCTGATGCTCTTCTCATAGACATTGGCACCATCATGCAAGGGCTCTGTGTCGTGGACTGGCAAGCCTGTCTCCTACTATCTGCACACCATTGACCGCACCATAGTGAGTCCTCACTTGACACCCTACAGAGTGGGAGAGAATCACAGGCCATGG	[]
222	0	0	51	IFM	-6	11	5	1	51	62	GCTGCAGTCCTGATCTGATGCTCTTCTCATAGACATTGGCGCCATCATGCGCATGATGTCGCCCCTGAAGGGCTCTGTGTCGTGGACTGGCAAGCCTGTCTCCTACTATCTGCACACCATTGACCGCACCATAGTGAGTCCTCACTTGACACCCTACAGAGTGGGAGAGAATCACAGGCCATGG	[CATGA]
223	0	51	0	IFM	-12	12	0	0	73	83	GCTGCAGTCCTGATCTGATGCTCTTCTCATAGACATTGGCACCATCATGCGTGTGGTGGAGCTGTCGCCCCTGTCGTGGACTGGCAAGCCTGTCTCCTACTATCTGCACACCATTGACCGCACCATAGTGAGTCCTCACTTGACACCCTACAGAGTGGGAGAGAATCACAGGCCATGG	[]
224	0	51	0	OFM	-7	7	0	0	49	55	GCTGCAGTCCTGATCTGATGCTCTTCTCATAGACATTGGCACCATCATGTGGAGCTGTCGCCCCTGAAGGGCTCTGTGTCGTGGACTGGCAAGCCTGTCTCCTACTATCTGCACACCATTGACCGCACCATAGTGAGTCCTCACTTGACACCCTACAGAGTGGGAGAGAATCACAGGCCATGG	[]
225	0	16	35	IFM	0	0	0	1	-1	-1	GCTGCAGTCCTGATCTGATGCTCTTCTCATAGACATTGGCACCATCATGCGTGTGGTGGAGCTGTCGCCCCTGAAGGGCTCTGTGTCGTGGACTCGCAAGCCTGTCTCCTACTATCTGCACACCATTGACCGCACCATAGTGAGTCCTCACTTGACACCCTACAGAGTGGGAGAGAATCACAGGCCATGG	[]
226	0	51	0	OFM	1	0	1	0	54	54	GCTGCAGTCCTGATCTGATGCTCTTCTCATAGACATTGGCACCATCATGCGTGTTGGTGGAGCTGTCGCCCCTGAAGGGCTCTGTGTCGTGGACTGGCAAGCCTGTCTCCTACTATCTGCACACCATTGACCGCACCATAGTGAGTCCTCACTTGACACCCTACAGAGTGGGAGAGAATCACAGGCCATGG	[T]
227	0	50	0	OFM	-7	7	0	0	51	57	GCTGCAGTCCTGATCTGATGCTCTTCTCATAGACATTGGCACCATCATGCGGAGCTGTCGCCCCTGAAGGGCTCTGTGTCGTGGACTGGCAAGCCTGTCTCCTACTATCTGCACACCATTGACCGCACCATAGTGAGTCCTCACTTGACACCCTACAGAGTGGGAGAGAATCACAGGCCATGG	[]
228	0	50	0	OFM	-7	7	0	1	104	107	GCTGCAGTCCTGATCTGATGCTCTTCTCATAGACATTGGCACCATCATGCGTGTGGTGGAGCTGTCGCCCCTGAAGGGCTCTGTGTCGTGGACTGGCAAGCCTGCTATCTGCACACCATTGACCGCACCATAGTGAGTCCTCACTTGACACCCTACAGAGTGGGAGAGAATCACAGGCCATGG	[]
229	0	44	6	IFM	-18	18	0	0	79	94	GCTGCAGTCCTGATCTGATGCTCTTCTCATAGACATTGGCACCATCATGCGTGTGGTGGAGCTGTCGCCCCTGAAGGGCAAGCCTGTCTCCTACTATCTGCACACCATTGACCGCACCATAGTGAGTCCTCACTTGACACCCTACAGAGTGGGAGAGAATCACAGGCCATGG	[]
230	0	50	0	IFM	-60	60	0	0	53	113	GCTGCAGTCCTGATCTGATGCTCTTCTCATAGACATTGGCACCATCATGCGTGATCTGCACACCATTGACCGCACCATAGTGAGTCCTCACTTGACACCCTACAGAGTGGGAGAGAATCACAGGCCATGG	[]
231	0	49	0	OFM	-38	38	0	0	48	85	GCTGCAGTCCTGATCTGATGCTCTTCTCATAGACATTGGCACCATCATCGTGGACTGGCAAGCCTGTCTCCTACTATCTGCACACCATTGACCGCACCATAGTGAGTCCTCACTTGACACCCTACAGAGTGGGAGAGAATCACAGGCCATGG	[]
232	0	49	0	OFM	-65	65	0	1	71	130	GCTGCAGTCCTGATCTGATGCTCTTCTCATAGACATTGGCACCATCATGCGTGTGGTGGAGCTGTCGCACCATAGTGAGTCCTCACTTGACACCCTACAGAGTGGGAGAGAATCACAGGCCATGG	[]
233	0	15	34	IFM	0	0	0	1	-1	-1	GCTGCAGTCCTGATCTGATGCTCTTCTCATAGACATTGGCACCATCATGCGTGTGGTGGAGCTGTCGCCCCTGAAGGGCTCTGTGTCGTGGAGTGGCAAGCCTGTCTCCTACTATCTGCACACCATTGACCGCACCATAGTGAGTCCTCACTTGACACCCTACAGAGTGGGAGAGAATCACAGGCCATGG	[]
234	0	48	0	OFM	-41	41	0	0	72	111	GCTGCAGTCCTGATCTGATGCTCTTCTCATAGACATTGGCACCATCATGCGTGTGGTGGAGCTGTCGCCCCTATCTGCACACCATTGACCGCACCATAGTGAGTCCTCACTTGACACCCTACAGAGTGGGAGAGAATCACAGGCCATGG	[]
235	0	45	3	IFM	-6	6	0	0	43	49	GCTGCAGTCCTGATCTGATGCTCTTCTCATAGACATTGGCACCCGTGTGGTGGAGCTGTCGCCCCTGAAGGGCTCTGTGTCGTGGACTGGCAAGCCTGTCTCCTACTATCTGCACACCATTGACCGCACCATAGTGAGTCCTCACTTGACACCCTACAGAGTGGGAGAGAATCACAGGCCATGG	[]
236	0	48	0	OFM	-35	35	0	0	46	79	GCTGCAGTCCTGATCTGATGCTCTTCTCATAGACATTGGCACCATCTGTGTCGTGGACTGGCAAGCCTGTCTCCTACTATCTGCACACCATTGACCGCACCATAGTGAGTCCTCACTTGACACCCTACAGAGTGGGAGAGAATCACAGGCCATGG	[]
237	0	25	23	OFM	-1	1	0	0	95	95	GCTGCAGTCCTGATCTGATGCTCTTCTCATAGACATTGGCACCATCATGCGTGTGGTGGAGCTGTCGCCCCTGAAGGGCTCTGTGTCGTGGACTGCAAGCCTGTCTCCTACTATCTGCACACCATTGACCGCACCATAGTGAGTCCTCACTTGACACCCTACAGAGTGGGAGAGAATCACAGGCCATGG	[]
238	0	0	47	IFM	-6	11	5	1	51	62	GCTGCAGTCCTGATCTGATGCTCTTCTCATAGACATTGGCACCATCATGCGCATGATGTCGCCCCTGAAGGGCTCTGTGTCGTGGACTGGCAAGCCTGTCTCCTACTATCTGCACGCCATTGACCGCACCATAGTGAGTCCTCACTTGACACCCTACAGAGTGGGAGAGAATCACAGGCCATGG	[CATGA]
239	0	22	25	IFM	0	0	0	1	-1	-1	GCTGCAGTCCTGATCTGATGCTCTTCTCATAGACATTGGCACCATCATGCGTGTGGTGGAGCTGTCGCCCCTGAAGGGCTCTGTGTGGTGGACTGGCAAGCCTGTCTCCTACTATCTGCACACCATTGACCGCACCATAGTGAGTCCTCACTTGACACCCTACAGAGTGGGAGAGAATCACAGGCCATGG	[]
240	0	24	23	IFM	0	0	0	1	-1	-1	GCTGCAGTCCTGATCTGATGCTCTTCTCATAGACATTGGCACCATCATGCGTGTGGTGGAGCTGTCGCCCCTGAAGGGCTCTGTGTCGTGCACTGGCAAGCCTGTCTCCTACTATCTGCACACCATTGACCGCACCATAGTGAGTCCTCACTTGACACCCTACAGAGTGGGAGAGAATCACAGGCCATGG	[]
241	0	47	0	IFM	-3	3	0	0	103	106	GCTGCAGTCCTGATCTGATGCTCTTCTCATAGACATTGGCACCATCATGCGTGTGGTGGAGCTGTCGCCCCTGAAGGGCTCTGTGTCGTGGACTGGCAAGCCTTCCTACTATCTGCACACCATTGACCGCACCATAGTGAGTCCTCACTTGACACCCTACAGAGTGGGAGAGAATCACAGGCCATGG	[]
242	0	45	0	OFM	-16	16	0	0	67	82	GCTGCAGTCCTGATCTGATGCTCTTCTCATAGACATTGGCACCATCATGCGTGTGGTGGAGCTGTCGTGTCGTGGACTGGCAAGCCTGTCTCCTACTATCTGCACACCATTGACCGCACCATAGTGAGTCCTCACTTGACACCCTACAGAGTGGGAGAGAATCACAGGCCATGG	[]
243	0	45	0	IFM	-9	9	0	0	67	75	GCTGCAGTCCTGATCTGATGCTCTTCTCATAGACATTGGCACCATCATGCGTGTGGTGGAGCTGTCGGGCTCTGTGTCGTGGACTGGCAAGCCTGTCTCCTACTATCTGCACACCATTGACCGCACCATAGTGAGTCCTCACTTGACACCCTACAGAGTGGGAGAGAATCACAGGCCATGG	[]
244	0	45	0	IFM	-6	6	0	0	67	72	GCTGCAGTCCTGATCTGATGCTCTTCTCATAGACATTGGCACCATCATGCGTGTGGTGGAGCTGTCGAAGGGCTCTGTGTCGTGGACTGGCAAGCCTGTCTCCTACTATCTGCACACCATTGACCGCACCATAGTGAGTCCTCACTTGACACCCTACAGAGTGGGAGAGAATCACAGGCCATGG	[]
245	0	1	43	IFM	-6	11	5	1	51	62	GCTGCAGTCCTGATCTGATGCTCTTCTCATAGACATTGGCACCATCATGCGCATGATGTCGCCCCTGAAGGGCTCTGTGTCGTGGACTGGCAAGCCTGTCTCCTACTATCTGCACACCATTGACCGCACCATAGTGAGTCCTCGCTTGACACCCTACAGAGTGGGAGAGAATCACAGGCCATGG	[CATGA]
246	0	44	0	IFM	-39	39	0	0	75	113	GCTGCAGTCCTGATCTGATGCTCTTCTCATAGACATTGGCACCATCATGCGTGTGGTGGAGCTGTCGCCCCTGAATCTGCACACCATTGACCGCACCATAGTGAGTCCTCACTTGACACCCTACAGAGTGGGAGAGAATCACAGGCCATGG	[]
247	0	44	0	OFM	-5	5	0	0	68	73	GCTGCAGTCCTGATCTGATGCTCTTCTCATAGACATTGGCACCATCATGCGTGTGGTGGAGCTGTCGCAAGGGCTCTGTGTCGTGGACTGGCAAGCCTGTCTCCTACTATCTGCACACCATTGACCGCACCATAGTGAGTCCTCACTTGACACCCTACAGAGTGGGAGAGAATCACAGGCCATGG	[]
248	0	44	0	IFM	-6	6	0	0	87	92	GCTGCAGTCCTGATCTGATGCTCTTCTCATAGACATTGGCACCATCATGCGTGTGGTGGAGCTGTCGCCCCTGAAGGGCTCTGTGTCTGGCAAGCCTGTCTCCTACTATCTGCACACCATTGACCGCACCATAGTGAGTCCTCACTTGACACCCTACAGAGTGGGAGAGAATCACAGGCCATGG	[]
249	0	44	0	OFM	-8	8	0	0	45	53	GCTGCAGTCCTGATCTGATGCTCTTCTCATAGACATTGGCACCATTGGTGGAGCTGTCGCCCCTGAAGGGCTCTGTGTCGTGGACTGGCAAGCCTGTCTCCTACTATCTGCACACCATTGACCGCACCATAGTGAGTCCTCACTTGACACCCTACAGAGTGGGAGAGAATCACAGGCCATGG	[]
250	0	32	11	IFM	-3	3	0	1	56	56	GCTGCAGTCCTGATCTGATGCTCTTCTCATAGACATTGGCACCATCATGCGGGTGGAGCTGTCGCCCCTGAAGGGCTCTGTGTCGTGGACTGGCAAGCCTGTCTCCTACTATCTGCACACCATTGACCGCACCATAGTGAGTCCTCACTTGACACCCTACAGAGTGGGAGAGAATCACAGGCCATGG	[]
251	0	43	0	OFM	-11	11	0	0	64	75	GCTGCAGTCCTGATCTGATGCTCTTCTCATAGACATTGGCACCATCATGCGTGTGGTGGAGCTGGGGCTCTGTGTCGTGGACTGGCAAGCCTGTCTCCTACTATCTGCACACCATTGACCGCACCATAGTGAGTCCTCACTTGACACCCTACAGAGTGGGAGAGAATCACAGGCCATGG	[]
252	0	43	0	IFM	-33	33	0	0	85	116	GCTGCAGTCCTGATCTGATGCTCTTCTCATAGACATTGGCACCATCATGCGTGTGGTGGAGCTGTCGCCCCTGAAGGGCTCTGTGCACACCATTGACCGCACCATAGTGAGTCCTCACTTGACACCCTACAGAGTGGGAGAGAATCACAGGCCATGG	[]
253	0	43	0	OFM	-5	5	0	0	45	50	GCTGCAGTCCTGATCTGATGCTCTTCTCATAGACATTGGCACCATGTGTGGTGGAGCTGTCGCCCCTGAAGGGCTCTGTGTCGTGGACTGGCAAGCCTGTCTCCTACTATCTGCACACCATTGACCGCACCATAGTGAGTCCTCACTTGACACCCTACAGAGTGGGAGAGAATCACAGGCCATGG	[]
254	0	42	0	OFM	-16	16	0	0	51	65	GCTGCAGTCCTGATCTGATGCTCTTCTCATAGACATTGGCACCATCATGCGCCCCTGAAGGGCTCTGTGTCGTGGACTGGCAAGCCTGTCTCCTACTATCTGCACACCATTGACCGCACCATAGTGAGTCCTCACTTGACACCCTACAGAGTGGGAGAGAATCACAGGCCATGG	[]
255	0	12	30	IFM	0	0	0	1	-1	-1	GCTGCAGTCCTGATCTGATGCTCTTCTCATAGACATTGGCACCATCATGCGTGTGGTGGAGCTGTCGCCCCTGAAGGGCTCTGTGTCGTGGACTGGCAAGCCTCTCTCCTACTATCTGCACACCATTGACCGCACCATAGTGAGTCCTCACTTGACACCCTACAGAGTGGGAGAGAATCACAGGCCATGG	[]
256	0	42	0	IFM	-3	3	0	0	48	51	GCTGCAGTCCTGATCTGATGCTCTTCTCATAGACATTGGCACCATCATTGTGGTGGAGCTGTCGCCCCTGAAGGGCTCTGTGTCGTGGACTGGCAAGCCTGTCTCCTACTATCTGCACACCATTGACCGCACCATAGTGAGTCCTCACTTGACACCCTACAGAGTGGGAGAGAATCACAGGCCATGG	[]
257	0	42	0	OFM	-62	62	0	0	46	106	GCTGCAGTCCTGATCTGATGCTCTTCTCATAGACATTGGCACCATCCTACTATCTGCACACCATTGACCGCACCATAGTGAGTCCTCACTTGACACCCTACAGAGTGGGAGAGAATCACAGGCCATGG	[]
258	0	42	0	IFM	-6	6	0	0	65	71	GCTGCAGTCCTGATCTGATGCTCTTCTCATAGACATTGGCACCATCATGCGTGTGGTGGAGCTGTTGAAGGGCTCTGTGTCGTGGACTGGCAAGCCTGTCTCCTACTATCTGCACACCATTGACCGCACCATAGTGAGTCCTCACTTGACACCCTACAGAGTGGGAGAGAATCACAGGCCATGG	[]
259	0	41	0	OFM	-65	65	0	0	48	112	GCTGCAGTCCTGATCTGATGCTCTTCTCATAGACATTGGCACCATCATATCTGCACACCATTGACCGCACCATAGTGAGTCCTCACTTGACACCCTACAGAGTGGGAGAGAATCACAGGCCATGG	[]
260	0	41	0	OFM	-2	2	0	1	70	70	GCTGCAGTCCTGATCTGATGCTCTTCTCATAGACATTGGCACCATCATGCGTGTGGTGGAGCTGTCGCCCGAAGGGCTCTGTGTCGTGGACTGGCAAGCCTGTCTCCTACTATCTGCACACCATTGACCGCACCATAGTGAGTCCTCACTTGACACCCTACAGAGTGGGAGAGAATCACAGGCCATGG	[]
261	0	41	0	IFM	-3	3	0	1	46	46	GCTGCAGTCCTGATCTGATGCTCTTCTCATAGACATTGGCACCATCCGTGTGGTGGAGCTGTCGCCCCTGAAGGGCTCTGTGTCGTGGACTGGCAAGCCTGTCTCCTACTATCTGCACACCATTGACCGCACCATAGTGAGTCCTCACTTGACACCCTACAGAGTGGGAGAGAATCACAGGCCATGG	[]
262	0	17	24	IFM	0	0	0	1	-1	-1	GCTGCAGTCCTGATCTGATGCTCTTCTCATAGACATTGGCACCATCATGCGTGTGGTGGAGCTGTCGCCCCTGAAGGGCTCTGTGTCGTGGACTGGCAAGCCTGTCTCCTACTATCTGGACACCATTGACCGCACCATAGTGAGTCCTCACTTGACACCCTACAGAGTGGGAGAGAATCACAGGCCATGG	[]
263	0	41	0	OFM	-25	25	0	0	58	81	GCTGCAGTCCTGATCTGATGCTCTTCTCATAGACATTGGCACCATCATGCGTGTGGTGTGTCGTGGACTGGCAAGCCTGTCTCCTACTATCTGCACACCATTGACCGCACCATAGTGAGTCCTCACTTGACACCCTACAGAGTGGGAGAGAATCACAGGCCATGG	[]
264	0	40	0	OFM	-22	22	0	0	56	76	GCTGCAGTCCTGATCTGATGCTCTTCTCATAGACATTGGCACCATCATGCGTGTGGCTCTGTGTCGTGGACTGGCAAGCCTGTCTCCTACTATCTGCACACCATTGACCGCACCATAGTGAGTCCTCACTTGACACCCTACAGAGTGGGAGAGAATCACAGGCCATGG	[]
265	0	40	0	OFM	-5	5	0	0	48	53	GCTGCAGTCCTGATCTGATGCTCTTCTCATAGACATTGGCACCATCATTGGTGGAGCTGTCGCCCCTGAAGGGCTCTGTGTCGTGGACTGGCAAGCCTGTCTCCTACTATCTGCACACCATTGACCGCACCATAGTGAGTCCTCACTTGACACCCTACAGAGTGGGAGAGAATCACAGGCCATGG	[]
266	0	40	0	IFM	-3	3	0	1	112	112	GCTGCAGTCCTGATCTGATGCTCTTCTCATAGACATTGGCACCATCATGCGTGTGGTGGAGCTGTCGCCCCTGAAGGGCTCTGTGTCGTGGACTGGCAAGCCTGTCTCCTACCTGCACACCATTGACCGCACCATAGTGAGTCCTCACTTGACACCCTACAGAGTGGGAGAGAATCACAGGCCATGG	[]
267	0	40	0	OFM	-13	13	0	0	78	89	GCTGCAGTCCTGATCTGATGCTCTTCTCATAGACATTGGCACCATCATGCGTGTGGTGGAGCTGTCGCCCCTGAAGGGACTGGCAAGCCTGTCTCCTACTATCTGCACACCATTGACCGCACCATAGTGAGTCCTCACTTGACACCCTACAGAGTGGGAGAGAATCACAGGCCATGG	[]
268	0	40	0	OFM	-35	35	0	0	62	95	GCTGCAGTCCTGATCTGATGCTCTTCTCATAGACATTGGCACCATCATGCGTGTGGTGGAGCAAGCCTGTCTCCTACTATCTGCACACCATTGACCGCACCATAGTGAGTCCTCACTTGACACCCTACAGAGTGGGAGAGAATCACAGGCCATGG	[]
269	0	18	22	IFM	0	0	0	1	-1	-1	GCTGCAGTCCTGATCTGATGCTCTTCTCATAGACATTGGCACCATCATGCGTGTCGTGGAGCTGTCGCCCCTGAAGGGCTCTGTGTCGTGGACTGGCAAGCCTGTCTCCTACTATCTGCACACCATTGACCGCACCATAGTGAGTCCTCACTTGACACCCTACAGAGTGGGAGAGAATCACAGGCCATGG	[]
270	0	39	0	IFM	-3	3	0	2	111	111	GCTGCAGTCCTGATCTGATGCTCTTCTCATAGACATTGGCACCATCATGCGTGTGGTGGAGCTGTCGCCCCTGAAGGGCTCTGTGTCGTGGACTGGCAAGCCTGCCTACTATCTGCACACCATTGACCGCACCATAGTGAGTCCTCACTTGACACCCTACAGAGTGGGAGAGAATCACAGGCCATGG	[]
271	0	39	0	OFM	-1	1	0	0	50	51	GCTGCAGTCCTGATCTGATGCTCTTCTCATAGACATTGGCACCATCATGCTGTGGTGGAGCTGTCGCCCCTGAAGGGCTCTGTGTCGTGGACTGGCAAGCCTGTCTCCTACTATCTGCACACCATTGACCGCACCATAGTGAGTCCTCACTTGACACCCTACAGAGTGGGAGAGAATCACAGGCCATGG	[]
272	0	39	0	OFM	-14	14	0	0	66	80	GCTGCAGTCCTGATCTGATGCTCTTCTCATAGACATTGGCACCATCATGCGTGTGGTGGAGCTGTCCTGTGTCGTGGACTGGCAAGCCTGTCTCCTACTATCTGCACACCATTGACCGCACCATAGTGAGTCCTCACTTGACACCCTACAGAGTGGGAGAGAATCACAGGCCATGG	[]
273	0	39	0	IFM	-30	30	0	0	40	69	GCTGCAGTCCTGATCTGATGCTCTTCTCATAGACATTGGCCTGAAGGGCTCTGTGTCGTGGACTGGCAAGCCTGTCTCCTACTATCTGCACACCATTGACCGCACCATAGTGAGTCCTCACTTGACACCCTACAGAGTGGGAGAGAATCACAGGCCATGG	[]
274	0	13	26	IFM	0	0	0	1	-1	-1	GCTGCAGTCCTGATCTGATGCTCTTCTCATAGACATTGGCACCATCATGCGTGTGGTGGAGCTCTCGCCCCTGAAGGGCTCTGTGTCGTGGACTGGCAAGCCTGTCTCCTACTATCTGCACACCATTGACCGCACCATAGTGAGTCCTCACTTGACACCCTACAGAGTGGGAGAGAATCACAGGCCATGG	[]
275	0	38	0	IFM	-24	24	0	0	98	120	GCTGCAGTCCTGATCTGATGCTCTTCTCATAGACATTGGCACCATCATGCGTGTGGTGGAGCTGTCGCCCCTGAAGGGCTCTGTGTCGTGGACTGGCACCATTGACCGCACCATAGTGAGTCCTCACTTGACACCCTACAGAGTGGGAGAGAATCACAGGCCATGG	[]
276	0	38	0	OFM	2	56	58	0	50	106	GCTGCAGTCCTGATCTGATGCTCTTCTCATAGACATTGGCACCATCATGCCGTGTGGTGGAGCTGTCGCCCCTGAAGGGCTCTGTGTCGTGGACTGGCAAGCCTGTCTTCCTACTATCTGCACACCATTGACCGCACCATAGTGAGTCCTCACTTGACACCCTACAGAGTGGGAGAGAATCACAGGCCATGG	[CGTGTGGTGGAGCTGTCGCCCCTGAAGGGCTCTGTGTCGTGGACTGGCAAGCCTGTCT]
277	0	38	0	OFM	2	23	25	0	50	73	GCTGCAGTCCTGATCTGATGCTCTTCTCATAGACATTGGCACCATCATGCCGTGTGGTGGAGCTGTCGCCCCTGAAAGGGCTCTGTGTCGTGGACTGGCAAGCCTGTCTCCTACTATCTGCACACCATTGACCGCACCATAGTGAGTCCTCACTTGACACCCTACAGAGTGGGAGAGAATCACAGGCCATGG	[CGTGTGGTGGAGCTGTCGCCCCTGA]
278	0	38	0	OFM	-8	8	0	0	42	49	GCTGCAGTCCTGATCTGATGCTCTTCTCATAGACATTGGCACGTGTGGTGGAGCTGTCGCCCCTGAAGGGCTCTGTGTCGTGGACTGGCAAGCCTGTCTCCTACTATCTGCACACCATTGACCGCACCATAGTGAGTCCTCACTTGACACCCTACAGAGTGGGAGAGAATCACAGGCCATGG	[]
279	0	38	0	IFM	-81	81	0	0	45	120	GCTGCAGTCCTGATCTGATGCTCTTCTCATAGACATTGGCACCATTGACCGCACCATAGTGAGTCCTCACTTGACACCCTACAGAGTGGGAGAGAATCACAGGCCATGG	[]
280	0	38	0	IFM	-12	12	0	0	103	114	GCTGCAGTCCTGATCTGATGCTCTTCTCATAGACATTGGCACCATCATGCGTGTGGTGGAGCTGTCGCCCCTGAAGGGCTCTGTGTCGTGGACTGGCAAGCCTCTGCACACCATTGACCGCACCATAGTGAGTCCTCACTTGACACCCTACAGAGTGGGAGAGAATCACAGGCCATGG	[]
281	0	38	0	OFM	-19	19	0	0	102	120	GCTGCAGTCCTGATCTGATGCTCTTCTCATAGACATTGGCACCATCATGCGTGTGGTGGAGCTGTCGCCCCTGAAGGGCTCTGTGTCGTGGACTGGCAAGCCACCATTGACCGCACCATAGTGAGTCCTCACTTGACACCCTACAGAGTGGGAGAGAATCACAGGCCATGG	[]
282	0	38	0	IFM	-24	24	0	0	65	87	GCTGCAGTCCTGATCTGATGCTCTTCTCATAGACATTGGCACCATCATGCGTGTGGTGGAGCTGTGGACTGGCAAGCCTGTCTCCTACTATCTGCACACCATTGACCGCACCATAGTGAGTCCTCACTTGACACCCTACAGAGTGGGAGAGAATCACAGGCCATGG	[]
283	0	0	38	IFM	-6	11	5	1	51	62	GCTGCAGTCCTGATCTGATGCTCTTCTCATAGACATTGGCACCATCATGCGCATGATGTCGCCCCTGAAGGGCTCTGTGTCATGGACTGGCAAGCCTGTCTCCTACTATCTGCACACCATTGACCGCACCATAGTGAGTCCTCACTTGACACCCTACAGAGTGGGAGAGAATCACAGGCCATGG	[CATGA]
284	0	0	38	IFM	-6	11	5	1	51	62	GCTGCAGTCCTGATCTGATGCTCTTCTCATAGACATTGGCACCATCATGCGCATGATGTCGCCCCTGAAGGGCTCTGTGTCGTGGACTGGCAAGCCTGTCTCCTACTATCTGCACACCATTGACCGCACCATAGCGAGTCCTCACTTGACACCCTACAGAGTGGGAGAGAATCACAGGCCATGG	[CATGA]
285	0	0	37	IFM	-6	12	6	0	50	62	GCTGCAGTCCTGATCTGATGCTCTTCTCATAGACATTGGCACCATCATGCACATGATGTCGCCCCTGAAGGGCTCTGTGTCGTGGACTGGCAAGCCTGTCTCCTACTATCTGCACACCATTGACCGCACCATAGTGAGTCCTCACTTGACACCCTACAGAGTGGGAGAGAATCACAGGCCATGG	[ACATGA]
286	0	37	0	OFM	-4	21	17	0	85	106	GCTGCAGTCCTGATCTGATGCTCTTCTCATAGACATTGGCACCATCATGCGTGTGGTGGAGCTGTCGCCCCTGAAGGGCTCTGTGGACTGGCAAGCCTGTCTTCCTACTATCTGCACACCATTGACCGCACCATAGTGAGTCCTCACTTGACACCCTACAGAGTGGGAGAGAATCACAGGCCATGG	[GACTGGCAAGCCTGTCT]
287	0	37	0	OFM	-8	8	0	0	53	60	GCTGCAGTCCTGATCTGATGCTCTTCTCATAGACATTGGCACCATCATGCGTGCTGTCGCCCCTGAAGGGCTCTGTGTCGTGGACTGGCAAGCCTGTCTCCTACTATCTGCACACCATTGACCGCACCATAGTGAGTCCTCACTTGACACCCTACAGAGTGGGAGAGAATCACAGGCCATGG	[]
288	0	37	0	OFM	-16	16	0	0	53	69	GCTGCAGTCCTGATCTGATGCTCTTCTCATAGACATTGGCACCATCATGCGTGCCTGAAGGGCTCTGTGTCGTGGACTGGCAAGCCTGTCTCCTACTATCTGCACACCATTGACCGCACCATAGTGAGTCCTCACTTGACACCCTACAGAGTGGGAGAGAATCACAGGCCATGG	[]
289	0	36	0	OFM	-56	56	0	0	50	105	GCTGCAGTCCTGATCTGATGCTCTTCTCATAGACATTGGCACCATCATGCTCCTACTATCTGCACACCATTGACCGCACCATAGTGAGTCCTCACTTGACACCCTACAGAGTGGGAGAGAATCACAGGCCATGG	[]
290	0	36	0	OFM	-16	16	0	0	94	108	GCTGCAGTCCTGATCTGATGCTCTTCTCATAGACATTGGCACCATCATGCGTGTGGTGGAGCTGTCGCCCCTGAAGGGCTCTGTGTCGTGGACTACTATCTGCACACCATTGACCGCACCATAGTGAGTCCTCACTTGACACCCTACAGAGTGGGAGAGAATCACAGGCCATGG	[]
291	0	36	0	OFM	-7	7	0	0	47	54	GCTGCAGTCCTGATCTGATGCTCTTCTCATAGACATTGGCACCATCAGGTGGAGCTGTCGCCCCTGAAGGGCTCTGTGTCGTGGACTGGCAAGCCTGTCTCCTACTATCTGCACACCATTGACCGCACCATAGTGAGTCCTCACTTGACACCCTACAGAGTGGGAGAGAATCACAGGCCATGG	[]
292	0	36	0	OFM	-13	13	0	0	64	76	GCTGCAGTCCTGATCTGATGCTCTTCTCATAGACATTGGCACCATCATGCGTGTGGTGGAGCTGGCTCTGTGTCGTGGACTGGCAAGCCTGTCTCCTACTATCTGCACACCATTGACCGCACCATAGTGAGTCCTCACTTGACACCCTACAGAGTGGGAGAGAATCACAGGCCATGG	[]
293	0	35	0	OFM	-1	1	0	0	114	115	GCTGCAGTCCTGATCTGATGCTCTTCTCATAGACATTGGCACCATCATGCGTGTGGTGGAGCTGTCGCCCCTGAAGGGCTCTGTGTCGTGGACTGGCAAGCCTGTCTCCTACTACTGCACACCATTGACCGCACCATAGTGAGTCCTCACTTGACACCCTACAGAGTGGGAGAGAATCACAGGCCATGG	[]
294	0	35	0	OFM	-19	19	0	0	50	68	GCTGCAGTCCTGATCTGATGCTCTTCTCATAGACATTGGCACCATCATGCCCTGAAGGGCTCTGTGTCGTGGACTGGCAAGCCTGTCTCCTACTATCTGCACACCATTGACCGCACCATAGTGAGTCCTCACTTGACACCCTACAGAGTGGGAGAGAATCACAGGCCATGG	[]
295	0	35	0	OFM	-14	14	0	1	80	89	GCTGCAGTCCTGATCTGATGCTCTTCTCATAGACATTGGCACCATCATGCGTGTGGTGGAGCTGTCGCCCCTGAAGGACTGGCAAGCCTGTCTCCTACTATCTGCACACCATTGACCGCACCATAGTGAGTCCTCACTTGACACCCTACAGAGTGGGAGAGAATCACAGGCCATGG	[]
296	0	35	0	IFM	-3	3	0	1	86	86	GCTGCAGTCCTGATCTGATGCTCTTCTCATAGACATTGGCACCATCATGCGTGTGGTGGAGCTGTCGCCCCTGAAGGGCTCTGCGTGGACTGGCAAGCCTGTCTCCTACTATCTGCACACCATTGACCGCACCATAGTGAGTCCTCACTTGACACCCTACAGAGTGGGAGAGAATCACAGGCCATGG	[]
297	0	35	0	OFM	-7	7	0	0	46	53	GCTGCAGTCCTGATCTGATGCTCTTCTCATAGACATTGGCACCATCTGGTGGAGCTGTCGCCCCTGAAGGGCTCTGTGTCGTGGACTGGCAAGCCTGTCTCCTACTATCTGCACACCATTGACCGCACCATAGTGAGTCCTCACTTGACACCCTACAGAGTGGGAGAGAATCACAGGCCATGG	[]
298	0	35	0	OFM	-29	29	0	0	87	114	GCTGCAGTCCTGATCTGATGCTCTTCTCATAGACATTGGCACCATCATGCGTGTGGTGGAGCTGTCGCCCCTGAAGGGCTCTGTGTCTGCACACCATTGACCGCACCATAGTGAGTCCTCACTTGACACCCTACAGAGTGGGAGAGAATCACAGGCCATGG	[]
299	0	0	34	IFM	-6	11	5	1	51	62	GCTGCAGTCCTGATCTGATGCTCTTCTCATAGACATTGGCACCATCATGCGCATGATGTCGCCCCTGAAGGGCTCTGTGTCGTGGACTGGAAAGCCTGTCTCCTACTATCTGCACACCATTGACCGCACCATAGTGAGTCCTCACTTGACACCCTACAGAGTGGGAGAGAATCACAGGCCATGG	[CATGA]
300	0	34	0	OFM	-40	40	0	1	69	101	GCTGCAGTCCTGATCTGATGCTCTTCTCATAGACATTGGCACCATCATGCGTGTGGTGGAGCTGTCGCCTACTATCTGCACACCATTGACCGCACCATAGTGAGTCCTCACTTGACACCCTACAGAGTGGGAGAGAATCACAGGCCATGG	[]
301	0	34	0	OFM	-4	4	0	0	43	47	GCTGCAGTCCTGATCTGATGCTCTTCTCATAGACATTGGCACCTGCGTGTGGTGGAGCTGTCGCCCCTGAAGGGCTCTGTGTCGTGGACTGGCAAGCCTGTCTCCTACTATCTGCACACCATTGACCGCACCATAGTGAGTCCTCACTTGACACCCTACAGAGTGGGAGAGAATCACAGGCCATGG	[]
302	0	34	0	IFM	-6	6	0	0	85	90	GCTGCAGTCCTGATCTGATGCTCTTCTCATAGACATTGGCACCATCATGCGTGTGGTGGAGCTGTCGCCCCTGAAGGGCTCTGTGACTGGCAAGCCTGTCTCCTACTATCTGCACACCATTGACCGCACCATAGTGAGTCCTCACTTGACACCCTACAGAGTGGGAGAGAATCACAGGCCATGG	[]
303	0	34	0	OFM	-49	49	0	0	55	102	GCTGCAGTCCTGATCTGATGCTCTTCTCATAGACATTGGCACCATCATGCGTGTGTCTCCTACTATCTGCACACCATTGACCGCACCATAGTGAGTCCTCACTTGACACCCTACAGAGTGGGAGAGAATCACAGGCCATGG	[]
304	0	34	0	OFM	2	0	2	0	107	107	GCTGCAGTCCTGATCTGATGCTCTTCTCATAGACATTGGCACCATCATGCGTGTGGTGGAGCTGTCGCCCCTGAAGGGCTCTGTGTCGTGGACTGGCAAGCCTGTCTGTCCTACTATCTGCACACCATTGACCGCACCATAGTGAGTCCTCACTTGACACCCTACAGAGTGGGAGAGAATCACAGGCCATGG	[GT]
305	0	34	0	OFM	-8	8	0	1	108	112	GCTGCAGTCCTGATCTGATGCTCTTCTCATAGACATTGGCACCATCATGCGTGTGGTGGAGCTGTCGCCCCTGAAGGGCTCTGTGTCGTGGACTGGCAAGCCTGTATCTGCACACCATTGACCGCACCATAGTGAGTCCTCACTTGACACCCTACAGAGTGGGAGAGAATCACAGGCCATGG	[]
306	0	34	0	OFM	-5	5	0	0	47	52	GCTGCAGTCCTGATCTGATGCTCTTCTCATAGACATTGGCACCATCAGTGGTGGAGCTGTCGCCCCTGAAGGGCTCTGTGTCGTGGACTGGCAAGCCTGTCTCCTACTATCTGCACACCATTGACCGCACCATAGTGAGTCCTCACTTGACACCCTACAGAGTGGGAGAGAATCACAGGCCATGG	[]
307	0	34	0	OFM	-13	13	0	0	66	78	GCTGCAGTCCTGATCTGATGCTCTTCTCATAGACATTGGCACCATCATGCGTGTGGTGGAGCTGTCTCTGTGTCGTGGACTGGCAAGCCTGTCTCCTACTATCTGCACACCATTGACCGCACCATAGTGAGTCCTCACTTGACACCCTACAGAGTGGGAGAGAATCACAGGCCATGG	[]
308	0	33	0	OFM	-4	4	0	0	66	69	GCTGCAGTCCTGATCTGATGCTCTTCTCATAGACATTGGCACCATCATGCGTGTGGTGGAGCTGTCCTGAAGGGCTCTGTGTCGTGGACTGGCAAGCCTGTCTCCTACTATCTGCACACCATTGACCGCACCATAGTGAGTCCTCACTTGACACCCTACAGAGTGGGAGAGAATCACAGGCCATGG	[]
309	0	33	0	OFM	-8	8	0	0	101	108	GCTGCAGTCCTGATCTGATGCTCTTCTCATAGACATTGGCACCATCATGCGTGTGGTGGAGCTGTCGCCCCTGAAGGGCTCTGTGTCGTGGACTGGCAAGCTACTATCTGCACACCATTGACCGCACCATAGTGAGTCCTCACTTGACACCCTACAGAGTGGGAGAGAATCACAGGCCATGG	[]
310	0	33	0	OFM	-61	61	0	0	40	99	GCTGCAGTCCTGATCTGATGCTCTTCTCATAGACATTGGCCTGTCTCCTACTATCTGCACACCATTGACCGCACCATAGTGAGTCCTCACTTGACACCCTACAGAGTGGGAGAGAATCACAGGCCATGG	[]
311	0	33	0	IFM	-15	15	0	1	61	71	GCTGCAGTCCTGATCTGATGCTCTTCTCATAGACATTGGCACCATCATGCGTGTGGTGGAGGGCTCTGTGTCGTGGACTGGCAAGCCTGTCTCCTACTATCTGCACACCATTGACCGCACCATAGTGAGTCCTCACTTGACACCCTACAGAGTGGGAGAGAATCACAGGCCATGG	[]
312	0	33	0	OFM	-5	5	0	0	69	74	GCTGCAGTCCTGATCTGATGCTCTTCTCATAGACATTGGCACCATCATGCGTGTGGTGGAGCTGTCGCCAGGGCTCTGTGTCGTGGACTGGCAAGCCTGTCTCCTACTATCTGCACACCATTGACCGCACCATAGTGAGTCCTCACTTGACACCCTACAGAGTGGGAGAGAATCACAGGCCATGG	[]
313	0	33	0	OFM	-4	4	0	0	68	72	GCTGCAGTCCTGATCTGATGCTCTTCTCATAGACATTGGCACCATCATGCGTGTGGTGGAGCTGTCGCGAAGGGCTCTGTGTCGTGGACTGGCAAGCCTGTCTCCTACTATCTGCACACCATTGACCGCACCATAGTGAGTCCTCACTTGACACCCTACAGAGTGGGAGAGAATCACAGGCCATGG	[]
314	0	18	15	IFM	0	0	0	1	-1	-1	GCTGCAGTCCTGATCTGATGCTCTTCTCATAGACATTGGCACCATCATGCGTGTGGTGGAGCTGTCGCCCCTGAAGGGCTCTGTGTCCTGGACTGGCAAGCCTGTCTCCTACTATCTGCACACCATTGACCGCACCATAGTGAGTCCTCACTTGACACCCTACAGAGTGGGAGAGAATCACAGGCCATGG	[]
315	0	14	19	IFM	0	0	0	1	-1	-1	GCTGCAGTCCTGATCTGATGCTCTTCTCATAGACATTGGCACCATCATGCGTGTGGTGGAGCTGTCGGCCCTGAAGGGCTCTGTGTCGTGGACTGGCAAGCCTGTCTCCTACTATCTGCACACCATTGACCGCACCATAGTGAGTCCTCACTTGACACCCTACAGAGTGGGAGAGAATCACAGGCCATGG	[]
316	0	32	0	IFM	-12	12	0	0	69	80	GCTGCAGTCCTGATCTGATGCTCTTCTCATAGACATTGGCACCATCATGCGTGTGGTGGAGCTGTCGCCTGTGTCGTGGACTGGCAAGCCTGTCTCCTACTATCTGCACACCATTGACCGCACCATAGTGAGTCCTCACTTGACACCCTACAGAGTGGGAGAGAATCACAGGCCATGG	[]
317	0	32	0	OFM	1	0	1	0	47	47	GCTGCAGTCCTGATCTGATGCTCTTCTCATAGACATTGGCACCATCAGTGCGTGTGGTGGAGCTGTCGCCCCTGAAGGGCTCTGTGTCGTGGACTGGCAAGCCTGTCTCCTACTATCTGCACACCATTGACCGCACCATAGTGAGTCCTCACTTGACACCCTACAGAGTGGGAGAGAATCACAGGCCATGG	[G]
318	0	32	0	IFM	-6	6	0	0	44	50	GCTGCAGTCCTGATCTGATGCTCTTCTCATAGACATTGGCACCAGTGTGGTGGAGCTGTCGCCCCTGAAGGGCTCTGTGTCGTGGACTGGCAAGCCTGTCTCCTACTATCTGCACACCATTGACCGCACCATAGTGAGTCCTCACTTGACACCCTACAGAGTGGGAGAGAATCACAGGCCATGG	[]
319	0	32	0	OFM	-53	53	0	0	71	122	GCTGCAGTCCTGATCTGATGCTCTTCTCATAGACATTGGCACCATCATGCGTGTGGTGGAGCTGTCGCCCCATTGACCGCACCATAGTGAGTCCTCACTTGACACCCTACAGAGTGGGAGAGAATCACAGGCCATGG	[]
320	0	32	0	IFM	-93	93	0	0	45	131	GCTGCAGTCCTGATCTGATGCTCTTCTCATAGACATTGGCACCATAGTGAGTCCTCACTTGACACCCTACAGAGTGGGAGAGAATCACAGGCCATGG	[]
321	0	32	0	OFM	-11	11	0	1	70	77	GCTGCAGTCCTGATCTGATGCTCTTCTCATAGACATTGGCACCATCATGCGTGTGGTGGAGCTGTCGCCCTGTGTCGTGGACTGGCAAGCCTGTCTCCTACTATCTGCACACCATTGACCGCACCATAGTGAGTCCTCACTTGACACCCTACAGAGTGGGAGAGAATCACAGGCCATGG	[]
322	0	31	0	OFM	-47	47	0	0	46	92	GCTGCAGTCCTGATCTGATGCTCTTCTCATAGACATTGGCACCATCTGGCAAGCCTGTCTCCTACTATCTGCACACCATTGACCGCACCATAGTGAGTCCTCACTTGACACCCTACAGAGTGGGAGAGAATCACAGGCCATGG	[]
323	0	31	0	OFM	-23	23	0	0	40	63	GCTGCAGTCCTGATCTGATGCTCTTCTCATAGACATTGGCGTCGCCCCTGAAGGGCTCTGTGTCGTGGACTGGCAAGCCTGTCTCCTACTATCTGCACACCATTGACCGCACCATAGTGAGTCCTCACTTGACACCCTACAGAGTGGGAGAGAATCACAGGCCATGG	[]
324	0	31	0	OFM	-11	11	0	0	97	107	GCTGCAGTCCTGATCTGATGCTCTTCTCATAGACATTGGCACCATCATGCGTGTGGTGGAGCTGTCGCCCCTGAAGGGCTCTGTGTCGTGGACTGGCCTACTATCTGCACACCATTGACCGCACCATAGTGAGTCCTCACTTGACACCCTACAGAGTGGGAGAGAATCACAGGCCATGG	[]
325	0	31	0	IFM	-18	18	0	0	45	62	GCTGCAGTCCTGATCTGATGCTCTTCTCATAGACATTGGCACCATGTCGCCCCTGAAGGGCTCTGTGTCGTGGACTGGCAAGCCTGTCTCCTACTATCTGCACACCATTGACCGCACCATAGTGAGTCCTCACTTGACACCCTACAGAGTGGGAGAGAATCACAGGCCATGG	[]
326	0	31	0	OFM	1	0	1	0	85	85	GCTGCAGTCCTGATCTGATGCTCTTCTCATAGACATTGGCACCATCATGCGTGTGGTGGAGCTGTCGCCCCTGAAGGGCTCTGTGGTCGTGGACTGGCAAGCCTGTCTCCTACTATCTGCACACCATTGACCGCACCATAGTGAGTCCTCACTTGACACCCTACAGAGTGGGAGAGAATCACAGGCCATGG	[G]
327	0	31	0	OFM	-11	11	0	1	115	121	GCTGCAGTCCTGATCTGATGCTCTTCTCATAGACATTGGCACCATCATGCGTGTGGTGGAGCTGTCGCCCCTGAAGGGCTCTGTGTCGTGGACTGGCAAGCCTGTCTCCTACCATTGACCGCACCATAGTGAGTCCTCACTTGACACCCTACAGAGTGGGAGAGAATCACAGGCCATGG	[]
328	0	0	31	IFM	-6	11	5	1	51	62	GCTGCAGTCCTGATCTGATGCTCTTCTCATAGACATTGGCACCATCATGCGCATGATGTCGCCCCTGACGGGCTCTGTGTCGTGGACTGGCAAGCCTGTCTCCTACTATCTGCACACCATTGACCGCACCATAGTGAGTCCTCACTTGACACCCTACAGAGTGGGAGAGAATCACAGGCCATGG	[CATGA]
329	0	31	0	IFM	-12	12	0	0	99	110	GCTGCAGTCCTGATCTGATGCTCTTCTCATAGACATTGGCACCATCATGCGTGTGGTGGAGCTGTCGCCCCTGAAGGGCTCTGTGTCGTGGACTGGCAACTATCTGCACACCATTGACCGCACCATAGTGAGTCCTCACTTGACACCCTACAGAGTGGGAGAGAATCACAGGCCATGG	[]
330	0	1	30	IFM	-6	11	5	1	51	62	GCTGCAGTCCTGATCTGATGCTCTTCTCATAGACATTGGCACCATCATGCGCATGATGTCGCCCCTGAAGGGCTCTGTGTCGTGGACTGGCAAGCCTGTCTCCTACTATCTGCACACCATTGACCGCACCATAGTGAGTCCCCACTTGACACCCTACAGAGTGGGAGAGAATCACAGGCCATGG	[CATGA]
331	0	0	30	IFM	-6	11	5	1	51	62	GCTGCAGTCCTGATCTGATGCTCTTCTCATAGACATTGGCACCATCATGCGCATGATGTCGCCCCTGAAGGGCTCTGTGTCGTGGACTGGCAAGCCTGTCTCCTACTATCTGCACACCATTGACCGCGCCATAGTGAGTCCTCACTTGACACCCTACAGAGTGGGAGAGAATCACAGGCCATGG	[CATGA]
332	0	30	0	OFM	-31	31	0	0	50	80	GCTGCAGTCCTGATCTGATGCTCTTCTCATAGACATTGGCACCATCATGCTGTGTCGTGGACTGGCAAGCCTGTCTCCTACTATCTGCACACCATTGACCGCACCATAGTGAGTCCTCACTTGACACCCTACAGAGTGGGAGAGAATCACAGGCCATGG	[]
333	0	30	0	IFM	-30	30	0	0	93	121	GCTGCAGTCCTGATCTGATGCTCTTCTCATAGACATTGGCACCATCATGCGTGTGGTGGAGCTGTCGCCCCTGAAGGGCTCTGTGTCGTGGACCATTGACCGCACCATAGTGAGTCCTCACTTGACACCCTACAGAGTGGGAGAGAATCACAGGCCATGG	[]
334	0	28	2	OFM	1	0	1	0	109	109	GCTGCAGTCCTGATCTGATGCTCTTCTCATAGACATTGGCACCATCATGCGTGTGGTGGAGCTGTCGCCCCTGAAGGGCTCTGTGTCGTGGACTGGCAAGCCTGTCTCCCTACTATCTGCACACCATTGACCGCACCATAGTGAGTCCTCACTTGACACCCTACAGAGTGGGAGAGAATCACAGGCCATGG	[C]
335	0	30	0	IFM	-9	9	0	0	41	50	GCTGCAGTCCTGATCTGATGCTCTTCTCATAGACATTGGCAGTGTGGTGGAGCTGTCGCCCCTGAAGGGCTCTGTGTCGTGGACTGGCAAGCCTGTCTCCTACTATCTGCACACCATTGACCGCACCATAGTGAGTCCTCACTTGACACCCTACAGAGTGGGAGAGAATCACAGGCCATGG	[]
336	0	15	15	IFM	0	0	0	2	-1	-1	GCTGCAGTCCTGATCTGATGCTCTTCTCATAGACATTGGCACCATCATGCGTGTGGTGGAGCTGTCGCCCCTGAAGGGCTGTGTGTCGTGGACTGGAAAGCCTGTCTCCTACTATCTGCACACCATTGACCGCACCATAGTGAGTCCTCACTTGACACCCTACAGAGTGGGAGAGAATCACAGGCCATGG	[]
337	0	30	0	OFM	-8	8	0	1	72	77	GCTGCAGTCCTGATCTGATGCTCTTCTCATAGACATTGGCACCATCATGCGTGTGGTGGAGCTGTCGCCGCTCTGTGTCGTGGACTGGCAAGCCTGTCTCCTACTATCTGCACACCATTGACCGCACCATAGTGAGTCCTCACTTGACACCCTACAGAGTGGGAGAGAATCACAGGCCATGG	[]
338	0	30	0	OFM	2	0	2	0	75	75	GCTGCAGTCCTGATCTGATGCTCTTCTCATAGACATTGGCACCATCATGCGTGTGGTGGAGCTGTCGCCCCTGAAAAGGGCTCTGTGTCGTGGACTGGCAAGCCTGTCTCCTACTATCTGCACACCATTGACCGCACCATAGTGAGTCCTCACTTGACACCCTACAGAGTGGGAGAGAATCACAGGCCATGG	[AA]
339	0	10	20	IFM	0	0	0	1	-1	-1	GCTGCAGTCCTGATCTGATGCTCTTCTCATAGACATTGGCACCATCATGCGTGTGGTGGAGCTGTCGCCCCTGAAGGGGTCTGTGTCGTGGACTGGCAAGCCTGTCTCCTACTATCTGCACACCATTGACCGCACCATAGTGAGTCCTCACTTGACACCCTACAGAGTGGGAGAGAATCACAGGCCATGG	[]
340	0	0	30	IFM	-6	11	5	1	51	62	GCTGCAGTCCTGATCTGATGCTCTTCTCATAGACATTGGCACCATCATGCGCATGATGTCGCCCCTGAAGGGCTCTGTGTCGTGGACTGGTAAGCCTGTCTCCTACTATCTGCACACCATTGACCGCACCATAGTGAGTCCTCACTTGACACCCTACAGAGTGGGAGAGAATCACAGGCCATGG	[CATGA]
341	0	29	0	OFM	-13	13	0	0	108	120	GCTGCAGTCCTGATCTGATGCTCTTCTCATAGACATTGGCACCATCATGCGTGTGGTGGAGCTGTCGCCCCTGAAGGGCTCTGTGTCGTGGACTGGCAAGCCTGTCTCACCATTGACCGCACCATAGTGAGTCCTCACTTGACACCCTACAGAGTGGGAGAGAATCACAGGCCATGG	[]
342	0	29	0	OFM	-14	14	0	1	80	89	GCTGCAGTCCTGATCTGATGCTCTTCTCATAGACATTGGCACCATCATGCGTGTGGTGGAGCTGTCGCCCCTGAAGGGCTGGCAAGCCTGTCTCCTACTATCTGCACACCATTGACCGCACCATAGTGAGTCCTCACTTGACACCCTACAGAGTGGGAGAGAATCACAGGCCATGG	[]
343	0	0	29	IFM	-6	11	5	1	51	62	GCTGCAGTCCTGATCTGATGCTCTTCTCATAGACATTGGCACCATCATGCGCATGATGTCGCCCCTGAAGGGCTCTGTGTCGTGGACTGGCAAGCCTGTCTCCTACTATCTGCACACCATTGACCGCACCATAGTGAGTCCGCACTTGACACCCTACAGAGTGGGAGAGAATCACAGGCCATGG	[CATGA]
344	0	1	28	OFM	1	0	1	1	107	107	GCTGCAGTCCTGATCTGATGCTCTTCTCATAGACATTGGCACCATCATGCGTGTGGTGGAGCTGTCGCCCCTGAAGGGCTCTGTGTCGTGGACTGGGAAGCCTGTCTTCCTACTATCTGCACACCATTGACCGCACCATAGTGAGTCCTCACTTGACACCCTACAGAGTGGGAGAGAATCACAGGCCATGG	[T]
345	0	12	17	IFM	0	0	0	1	-1	-1	GCTGCAGTCCTGATCTGATGCTCTTCTCATAGACATTGGCACCATCATGCGTGTGCTGGAGCTGTCGCCCCTGAAGGGCTCTGTGTCGTGGACTGGCAAGCCTGTCTCCTACTATCTGCACACCATTGACCGCACCATAGTGAGTCCTCACTTGACACCCTACAGAGTGGGAGAGAATCACAGGCCATGG	[]
346	0	29	0	OFM	-28	28	0	2	44	66	GCTGCAGTCCTGATCTGATGCTCTTCTCATAGACATTGGCACCAGAAGGGCTCTGTGTCGTGGACTGGCAAGCCTGTCTCCTACTATCTGCACACCATTGACCGCACCATAGTGAGTCCTCACTTGACACCCTACAGAGTGGGAGAGAATCACAGGCCATGG	[]
347	0	29	0	OFM	-19	19	0	0	87	102	GCTGCAGTCCTGATCTGATGCTCTTCTCATAGACATTGGCACCATCATGCGTGTGGTGGAGCTGTCGCCCCTGAAGGGCTCTGTGTCTCCTACTATCTGCACACCATTGACCGCACCATAGTGAGTCCTCACTTGACACCCTACAGAGTGGGAGAGAATCACAGGCCATGG	[]
348	0	29	0	OFM	-22	22	0	0	79	99	GCTGCAGTCCTGATCTGATGCTCTTCTCATAGACATTGGCACCATCATGCGTGTGGTGGAGCTGTCGCCCCTGAAGGGCCTGTCTCCTACTATCTGCACACCATTGACCGCACCATAGTGAGTCCTCACTTGACACCCTACAGAGTGGGAGAGAATCACAGGCCATGG	[]
349	0	29	0	OFM	-10	10	0	0	85	93	GCTGCAGTCCTGATCTGATGCTCTTCTCATAGACATTGGCACCATCATGCGTGTGGTGGAGCTGTCGCCCCTGAAGGGCTCTGTGGCAAGCCTGTCTCCTACTATCTGCACACCATTGACCGCACCATAGTGAGTCCTCACTTGACACCCTACAGAGTGGGAGAGAATCACAGGCCATGG	[]
350	0	0	28	IFM	-6	11	5	1	51	62	GCTGCAGTCCTGATCTGATGCTCTTCTCATAGACATTGGCACCATCATGCGCATGATGTCGCCCCTGAAGGGCTCTGTGTCGTGGACTGGCAAGCCTGTCTCCTACTATCTGTACACCATTGACCGCACCATAGTGAGTCCTCACTTGACACCCTACAGAGTGGGAGAGAATCACAGGCCATGG	[CATGA]
351	0	28	0	OFM	-55	55	0	0	74	126	GCTGCAGTCCTGATCTGATGCTCTTCTCATAGACATTGGCACCATCATGCGTGTGGTGGAGCTGTCGCCCCTGACCGCACCATAGTGAGTCCTCACTTGACACCCTACAGAGTGGGAGAGAATCACAGGCCATGG	[]
352	0	28	0	IFM	0	20	20	0	48	68	GCTGCAGTCCTGATCTGATGCTCTTCTCATAGACATTGGCACCATCATTGCGTGTGGTGGAGCTGTCGCCCTGAAGGGCTCTGTGTCGTGGACTGGCAAGCCTGTCTCCTACTATCTGCACACCATTGACCGCACCATAGTGAGTCCTCACTTGACACCCTACAGAGTGGGAGAGAATCACAGGCCATGG	[TGCGTGTGGTGGAGCTGTCG]
353	0	28	0	IFM	-42	42	0	0	58	99	GCTGCAGTCCTGATCTGATGCTCTTCTCATAGACATTGGCACCATCATGCGTGTGGTGCCTGTCTCCTACTATCTGCACACCATTGACCGCACCATAGTGAGTCCTCACTTGACACCCTACAGAGTGGGAGAGAATCACAGGCCATGG	[]
354	0	0	28	IFM	-6	11	5	1	51	62	GCTGCAGTCCTGATCTGATGCTCTTCTCATAGACATTGGCACCATCAGGCGCATGATGTCGCCCCTGAAGGGCTCTGTGTCGTGGACTGGCAAGCCTGTCTCCTACTATCTGCACACCATTGACCGCACCATAGTGAGTCCTCACTTGACACCCTACAGAGTGGGAGAGAATCACAGGCCATGG	[CATGA]
355	0	28	0	OFM	-50	50	0	1	66	111	GCTGCAGTCCTGATCTGATGCTCTTCTCATAGACATTGGCACCATCATGCGTGTGGTGGAGCTATCTGCACACCATTGACCGCACCATAGTGAGTCCTCACTTGACACCCTACAGAGTGGGAGAGAATCACAGGCCATGG	[]
356	0	28	0	OFM	-65	65	0	0	53	116	GCTGCAGTCCTGATCTGATGCTCTTCTCATAGACATTGGCACCATCATGCGTGCACACCATTGACCGCACCATAGTGAGTCCTCACTTGACACCCTACAGAGTGGGAGAGAATCACAGGCCATGG	[]
357	0	28	0	OFM	-2	4	2	0	73	77	GCTGCAGTCCTGATCTGATGCTCTTCTCATAGACATTGGCACCATCATGCGTGTGGTGGAGCTGTCGCCCCTGTCGCTCTGTGTCGTGGACTGGCAAGCCTGTCTCCTACTATCTGCACACCATTGACCGCACCATAGTGAGTCCTCACTTGACACCCTACAGAGTGGGAGAGAATCACAGGCCATGG	[TC]
358	0	28	0	OFM	-5	5	0	0	46	51	GCTGCAGTCCTGATCTGATGCTCTTCTCATAGACATTGGCACCATCTGTGGTGGAGCTGTCGCCCCTGAAGGGCTCTGTGTCGTGGACTGGCAAGCCTGTCTCCTACTATCTGCACACCATTGACCGCACCATAGTGAGTCCTCACTTGACACCCTACAGAGTGGGAGAGAATCACAGGCCATGG	[]
359	0	10	18	IFM	0	0	0	1	-1	-1	GCTGCAGTCCTGATCTGATGCTCTTCTCATAGACATTGGCACCATCATGCGTGTGGTGGAGCTGTCGCCCCTGAAGGGCTCTGTGTCGTGGACTGGCAAGCCTGTGTCCTACTATCTGCACACCATTGACCGCACCATAGTGAGTCCTCACTTGACACCCTACAGAGTGGGAGAGAATCACAGGCCATGG	[]
360	0	28	0	OFM	-8	8	0	0	86	93	GCTGCAGTCCTGATCTGATGCTCTTCTCATAGACATTGGCACCATCATGCGTGTGGTGGAGCTGTCGCCCCTGAAGGGCTCTGTGTGGCAAGCCTGTCTCCTACTATCTGCACACCATTGACCGCACCATAGTGAGTCCTCACTTGACACCCTACAGAGTGGGAGAGAATCACAGGCCATGG	[]
361	0	27	0	IFM	-3	3	0	0	75	78	GCTGCAGTCCTGATCTGATGCTCTTCTCATAGACATTGGCACCATCATGCGTGTGGTGGAGCTGTCGCCCCTGAACTCTGTGTCGTGGACTGGCAAGCCTGTCTCCTACTATCTGCACACCATTGACCGCACCATAGTGAGTCCTCACTTGACACCCTACAGAGTGGGAGAGAATCACAGGCCATGG	[]
362	0	27	0	IFM	-12	12	0	0	43	55	GCTGCAGTCCTGATCTGATGCTCTTCTCATAGACATTGGCACCGTGGAGCTGTCGCCCCTGAAGGGCTCTGTGTCGTGGACTGGCAAGCCTGTCTCCTACTATCTGCACACCATTGACCGCACCATAGTGAGTCCTCACTTGACACCCTACAGAGTGGGAGAGAATCACAGGCCATGG	[]
363	0	27	0	OFM	2	13	15	0	40	53	GCTGCAGTCCTGATCTGATGCTCTTCTCATAGACATTGGCTCTTCTCATAGACATTGGTGGAGCTGTCGCCCCTGAAGGGCTCTGTGTCGTGGACTGGCAAGCCTGTCTCCTACTATCTGCACACCATTGACCGCACCATAGTGAGTCCTCACTTGACACCCTACAGAGTGGGAGAGAATCACAGGCCATGG	[TCTTCTCATAGACAT]
364	0	27	0	OFM	-35	35	0	1	57	87	GCTGCAGTCCTGATCTGATGCTCTTCTCATAGACATTGGCACCATCATGCGTGTGGTCTGGCAAGCCTGTCTCCTACTATCTGCACACCATTGACCGCACCATAGTGAGTCCTCACTTGACACCCTACAGAGTGGGAGAGAATCACAGGCCATGG	[]
365	0	27	0	IFM	-12	12	0	0	40	52	GCTGCAGTCCTGATCTGATGCTCTTCTCATAGACATTGGCGTGGTGGAGCTGTCGCCCCTGAAGGGCTCTGTGTCGTGGACTGGCAAGCCTGTCTCCTACTATCTGCACACCATTGACCGCACCATAGTGAGTCCTCACTTGACACCCTACAGAGTGGGAGAGAATCACAGGCCATGG	[]
366	0	27	0	IFM	-9	9	0	0	43	52	GCTGCAGTCCTGATCTGATGCTCTTCTCATAGACATTGGCACCGTGGTGGAGCTGTCGCCCCTGAAGGGCTCTGTGTCGTGGACTGGCAAGCCTGTCTCCTACTATCTGCACACCATTGACCGCACCATAGTGAGTCCTCACTTGACACCCTACAGAGTGGGAGAGAATCACAGGCCATGG	[]
367	0	27	0	OFM	-7	8	1	1	67	75	GCTGCAGTCCTGATCTGATGCTCTTCTCATAGACATTGGCACCATCATGCGTGTGGTGGAGCTGTCGTGGACTCTGTGTCGTGGACTGGCAAGCCTGTCTCCTACTATCTGCACACCATTGACCGCACCATAGTGAGTCCTCACTTGACACCCTACAGAGTGGGAGAGAATCACAGGCCATGG	[T]
368	0	27	0	OFM	-5	5	0	0	67	72	GCTGCAGTCCTGATCTGATGCTCTTCTCATAGACATTGGCACCATCATGCGTGTGGTGGAGCTGTCGGAAGGGCTCTGTGTCGTGGACTGGCAAGCCTGTCTCCTACTATCTGCACACCATTGACCGCACCATAGTGAGTCCTCACTTGACACCCTACAGAGTGGGAGAGAATCACAGGCCATGG	[]
369	0	26	0	IFM	-27	27	0	0	64	90	GCTGCAGTCCTGATCTGATGCTCTTCTCATAGACATTGGCACCATCATGCGTGTGGTGGAGCTGACTGGCAAGCCTGTCTCCTACTATCTGCACACCATTGACCGCACCATAGTGAGTCCTCACTTGACACCCTACAGAGTGGGAGAGAATCACAGGCCATGG	[]
370	0	14	12	OFM	-1	1	0	0	135	135	GCTGCAGTCCTGATCTGATGCTCTTCTCATAGACATTGGCACCATCATGCGTGTGGTGGAGCTGTCGCCCCTGAAGGGCTCTGTGTCGTGGACTGGCAAGCCTGTCTCCTACTATCTGCACACCATTGACCGCACATAGTGAGTCCTCACTTGACACCCTACAGAGTGGGAGAGAATCACAGGCCATGG	[]
371	0	26	0	OFM	-28	28	0	0	47	74	GCTGCAGTCCTGATCTGATGCTCTTCTCATAGACATTGGCACCATCAGGGCTCTGTGTCGTGGACTGGCAAGCCTGTCTCCTACTATCTGCACACCATTGACCGCACCATAGTGAGTCCTCACTTGACACCCTACAGAGTGGGAGAGAATCACAGGCCATGG	[]
372	0	26	0	OFM	-37	37	0	0	76	113	GCTGCAGTCCTGATCTGATGCTCTTCTCATAGACATTGGCACCATCATGCGTGTGGTGGAGCTGTCGCCCCTGAAGATCTGCACACCATTGACCGCACCATAGTGAGTCCTCACTTGACACCCTACAGAGTGGGAGAGAATCACAGGCCATGG	[]
373	0	26	0	OFM	-14	14	0	1	105	115	GCTGCAGTCCTGATCTGATGCTCTTCTCATAGACATTGGCACCATCATGCGTGTGGTGGAGCTGTCGCCCCTGAAGGGCTCTGTGTCGTGGACTGGCAAGCCTGTACACCATTGACCGCACCATAGTGAGTCCTCACTTGACACCCTACAGAGTGGGAGAGAATCACAGGCCATGG	[]
374	0	26	0	OFM	-7	7	0	0	68	75	GCTGCAGTCCTGATCTGATGCTCTTCTCATAGACATTGGCACCATCATGCGTGTGGTGGAGCTGTCGCGGGCTCTGTGTCGTGGACTGGCAAGCCTGTCTCCTACTATCTGCACACCATTGACCGCACCATAGTGAGTCCTCACTTGACACCCTACAGAGTGGGAGAGAATCACAGGCCATGG	[]
375	0	26	0	OFM	-26	26	0	0	95	121	GCTGCAGTCCTGATCTGATGCTCTTCTCATAGACATTGGCACCATCATGCGTGTGGTGGAGCTGTCGCCCCTGAAGGGCTCTGTGTCGTGGACTGACCATTGACCGCACCATAGTGAGTCCTCACTTGACACCCTACAGAGTGGGAGAGAATCACAGGCCATGG	[]
376	0	26	0	IFM	-54	54	0	0	64	115	GCTGCAGTCCTGATCTGATGCTCTTCTCATAGACATTGGCACCATCATGCGTGTGGTGGAGCTGCACACCATTGACCGCACCATAGTGAGTCCTCACTTGACACCCTACAGAGTGGGAGAGAATCACAGGCCATGG	[]
377	0	26	0	OFM	-17	17	0	1	63	75	GCTGCAGTCCTGATCTGATGCTCTTCTCATAGACATTGGCACCATCATGCGTGTGGTGGGGCTCTGTGTCGTGGACTGGCAAGCCTGTCTCCTACTATCTGCACACCATTGACCGCACCATAGTGAGTCCTCACTTGACACCCTACAGAGTGGGAGAGAATCACAGGCCATGG	[]
378	0	26	0	OFM	-46	59	13	0	63	122	GCTGCAGTCCTGATCTGATGCTCTTCTCATAGACATTGGCACCATCATGCGTGTGGTGGAGCTCCAAAGCCTCTCTCCATTGACCGCACCATAGTGAGTCCTCACTTGACACCCTACAGAGTGGGAGAGAATCACAGGCCATGG	[CCAAAGCCTCTCT]
379	0	26	0	OFM	1	0	1	0	73	73	GCTGCAGTCCTGATCTGATGCTCTTCTCATAGACATTGGCACCATCATGCGTGTGGTGGAGCTGTCGCCCCTGGAAGGGCTCTGTGTCGTGGACTGGCAAGCCTGTCTCCTACTATCTGCACACCATTGACCGCACCATAGTGAGTCCTCACTTGACACCCTACAGAGTGGGAGAGAATCACAGGCCATGG	[G]
380	0	26	0	OFM	-28	28	0	0	64	92	GCTGCAGTCCTGATCTGATGCTCTTCTCATAGACATTGGCACCATCATGCGTGTGGTGGAGCTGCTGGCAAGCCTGTCTCCTACTATCTGCACACCATTGACCGCACCATAGTGAGTCCTCACTTGACACCCTACAGAGTGGGAGAGAATCACAGGCCATGG	[]
381	0	0	26	IFM	-6	12	6	0	51	63	GCTGCAGTCCTGATCTGATGCTCTTCTCATAGACATTGGCACCATCATGCGCATGAGGTCGCCCCTGAAGGGCTCTGTGTCGTGGACTGGCAAGCCTGTCTCCTACTATCTGCACACCATTGACCGCACCATAGTGAGTCCTCACTTGACACCCTACAGAGTGGGAGAGAATCACAGGCCATGG	[CATGAG]
382	0	12	14	IFM	0	0	0	1	-1	-1	GCTGCAGTCCTGATCTGATGCTCTTCTCATAGACATTGGCACCATCATGCGTGTGGTGGAGCTGTCGCCCCTGAAGGGCTCTGTGTCGTGGACTGGCAAGCCTGTCTCCTACTATCTGCACACGATTGACCGCACCATAGTGAGTCCTCACTTGACACCCTACAGAGTGGGAGAGAATCACAGGCCATGG	[]
383	0	26	0	IFM	-6	6	0	0	69	75	GCTGCAGTCCTGATCTGATGCTCTTCTCATAGACATTGGCACCATCATGCGTGTGGTGGAGCTGTCGCCGGGCTCTGTGTCGTGGACTGGCAAGCCTGTCTCCTACTATCTGCACACCATTGACCGCACCATAGTGAGTCCTCACTTGACACCCTACAGAGTGGGAGAGAATCACAGGCCATGG	[]
384	0	0	26	IFM	-6	11	5	1	51	62	GCTGCAGTCCTGATCTGATGCTCTTCTCATAGACATTGGCACCATCATGCGCATGATGTCGCCCCTGAAGGGCTCTGGGTCGTGGACTGGCAAGCCTGTCTCCTACTATCTGCACACCATTGACCGCACCATAGTGAGTCCTCACTTGACACCCTACAGAGTGGGAGAGAATCACAGGCCATGG	[CATGA]
385	0	26	0	OFM	-8	8	0	0	47	55	GCTGCAGTCCTGATCTGATGCTCTTCTCATAGACATTGGCACCATCAGTGGAGCTGTCGCCCCTGAAGGGCTCTGTGTCGTGGACTGGCAAGCCTGTCTCCTACTATCTGCACACCATTGACCGCACCATAGTGAGTCCTCACTTGACACCCTACAGAGTGGGAGAGAATCACAGGCCATGG	[]
386	0	0	25	IFM	-6	11	5	1	51	62	GCTGCAGTCCTGATCTGATGCTCTTCTCATAGACATTGGCACCATCATGCGCATGATGTCGCACCTGAAGGGCTCTGTGTCGTGGACTGGCAAGCCTGTCTCCTACTATCTGCACACCATTGACCGCACCATAGTGAGTCCTCACTTGACACCCTACAGAGTGGGAGAGAATCACAGGCCATGG	[CATGA]
387	0	25	0	OFM	-31	31	0	1	66	92	GCTGCAGTCCTGATCTGATGCTCTTCTCATAGACATTGGCACCATCATGCGTGTGGTGGAGCTGTCAAGCCTGTCTCCTACTATCTGCACACCATTGACCGCACCATAGTGAGTCCTCACTTGACACCCTACAGAGTGGGAGAGAATCACAGGCCATGG	[]
388	0	25	0	OFM	-47	47	0	0	63	108	GCTGCAGTCCTGATCTGATGCTCTTCTCATAGACATTGGCACCATCATGCGTGTGGTGGAGCTACTATCTGCACACCATTGACCGCACCATAGTGAGTCCTCACTTGACACCCTACAGAGTGGGAGAGAATCACAGGCCATGG	[]
389	0	25	0	OFM	-44	44	0	0	63	105	GCTGCAGTCCTGATCTGATGCTCTTCTCATAGACATTGGCACCATCATGCGTGTGGTGGAGCTCCTACTATCTGCACACCATTGACCGCACCATAGTGAGTCCTCACTTGACACCCTACAGAGTGGGAGAGAATCACAGGCCATGG	[]
390	0	25	0	OFM	-8	11	3	0	67	78	GCTGCAGTCCTGATCTGATGCTCTTCTCATAGACATTGGCACCATCATGCGTGTGGTGGAGCTGTCGTGTCTCTGTGTCGTGGACTGGCAAGCCTGTCTCCTACTATCTGCACACCATTGACCGCACCATAGTGAGTCCTCACTTGACACCCTACAGAGTGGGAGAGAATCACAGGCCATGG	[TGT]
391	0	25	0	OFM	-28	28	0	1	93	116	GCTGCAGTCCTGATCTGATGCTCTTCTCATAGACATTGGCACCATCATGCGTGTGGTGGAGCTGTCGCCCCTGAAGGGCTCTGTGTCGTGCACACCATTGACCGCACCATAGTGAGTCCTCACTTGACACCCTACAGAGTGGGAGAGAATCACAGGCCATGG	[]
392	0	25	0	OFM	2	0	2	0	107	107	GCTGCAGTCCTGATCTGATGCTCTTCTCATAGACATTGGCACCATCATGCGTGTGGTGGAGCTGTCGCCCCTGAAGGGCTCTGTGTCGTGGACTGGCAAGCCTGTCTATCCTACTATCTGCACACCATTGACCGCACCATAGTGAGTCCTCACTTGACACCCTACAGAGTGGGAGAGAATCACAGGCCATGG	[AT]
393	0	0	25	IFM	-6	11	5	1	51	62	GCTGCAGTCCTGATCTGATGCTCTTCTCATAGACATTGGCACCATCATGCGCATGATGTTGCCCCTGAAGGGCTCTGTGTCGTGGACTGGCAAGCCTGTCTCCTACTATCTGCACACCATTGACCGCACCATAGTGAGTCCTCACTTGACACCCTACAGAGTGGGAGAGAATCACAGGCCATGG	[CATGA]
394	0	25	0	OFM	-44	44	0	0	45	88	GCTGCAGTCCTGATCTGATGCTCTTCTCATAGACATTGGCACCATGGACTGGCAAGCCTGTCTCCTACTATCTGCACACCATTGACCGCACCATAGTGAGTCCTCACTTGACACCCTACAGAGTGGGAGAGAATCACAGGCCATGG	[]
395	0	25	0	IFM	-27	27	0	1	45	68	GCTGCAGTCCTGATCTGATGCTCTTCTCATAGACATTGGCACCATGAAGGGCTCTGTGTCGTGGACTGGCAAGCCTGTCTCCTACTATCTGCACACCATTGACCGCACCATAGTGAGTCCTCACTTGACACCCTACAGAGTGGGAGAGAATCACAGGCCATGG	[]
396	0	25	0	OFM	2	17	19	1	50	67	GCTGCAGTCCTGATCTGATGCTCTTCTCATAGACATTGGCACCATCATGCCGTGTGGTGGAGCTGTCGCCCCTTGAAGGGCTCTGTGTCGTGGACTGGCAAGCCTGTCTCCTACTATCTGCACACCATTGACCGCACCATAGTGAGTCCTCACTTGACACCCTACAGAGTGGGAGAGAATCACAGGCCATGG	[CGTGTGGTGGAGCTGTCGC]
397	0	25	0	OFM	-28	37	9	0	56	93	GCTGCAGTCCTGATCTGATGCTCTTCTCATAGACATTGGCACCATCATGCGTGTGGCATAGATAGTGGCAAGCCTGTCTCCTACTATCTGCACACCATTGACCGCACCATAGTGAGTCCTCACTTGACACCCTACAGAGTGGGAGAGAATCACAGGCCATGG	[CATAGATAG]
398	0	25	0	OFM	-23	23	0	0	80	101	GCTGCAGTCCTGATCTGATGCTCTTCTCATAGACATTGGCACCATCATGCGTGTGGTGGAGCTGTCGCCCCTGAAGGGCTGTCTCCTACTATCTGCACACCATTGACCGCACCATAGTGAGTCCTCACTTGACACCCTACAGAGTGGGAGAGAATCACAGGCCATGG	[]
399	0	25	0	IFM	-15	15	0	1	67	79	GCTGCAGTCCTGATCTGATGCTCTTCTCATAGACATTGGCACCATCATGCGTGTGGTGGAGCTGTCGGTGTCGTGGACTGGCAAGCCTGTCTCCTACTATCTGCACACCATTGACCGCACCATAGTGAGTCCTCACTTGACACCCTACAGAGTGGGAGAGAATCACAGGCCATGG	[]
400	0	0	25	IFM	-6	6	0	2	58	62	GCTGCAGTCCTGATCTGATGCTCTTCTCATAGACATTGGCACCATCATGCGCGTGATGTCGCCCCTGAAGGGCTCTGTGTCGTGGACTGGCAAGCCTGTCTCCTACTATCTGCACACCATTGACCGCACCATAGTGAGTCCTCACTTGACACCCTACAGAGTGGGAGAGAATCACAGGCCATGG	[]
401	0	24	0	IFM	0	7	7	0	70	77	GCTGCAGTCCTGATCTGATGCTCTTCTCATAGACATTGGCACCATCATGCGTGTGGTGGAGCTGTCGCCCACCACACGCTCTGTGTCGTGGACTGGCAAGCCTGTCTCCTACTATCTGCACACCATTGACCGCACCATAGTGAGTCCTCACTTGACACCCTACAGAGTGGGAGAGAATCACAGGCCATGG	[ACCACAC]
402	0	24	0	OFM	-8	8	0	0	51	58	GCTGCAGTCCTGATCTGATGCTCTTCTCATAGACATTGGCACCATCATGCGAGCTGTCGCCCCTGAAGGGCTCTGTGTCGTGGACTGGCAAGCCTGTCTCCTACTATCTGCACACCATTGACCGCACCATAGTGAGTCCTCACTTGACACCCTACAGAGTGGGAGAGAATCACAGGCCATGG	[]
403	0	24	0	OFM	-43	43	0	0	85	126	GCTGCAGTCCTGATCTGATGCTCTTCTCATAGACATTGGCACCATCATGCGTGTGGTGGAGCTGTCGCCCCTGAAGGGCTCTGTGACCGCACCATAGTGAGTCCTCACTTGACACCCTACAGAGTGGGAGAGAATCACAGGCCATGG	[]
404	0	24	0	IFM	-45	45	0	0	83	126	GCTGCAGTCCTGATCTGATGCTCTTCTCATAGACATTGGCACCATCATGCGTGTGGTGGAGCTGTCGCCCCTGAAGGGCTCTGACCGCACCATAGTGAGTCCTCACTTGACACCCTACAGAGTGGGAGAGAATCACAGGCCATGG	[]
405	0	24	0	IFM	-27	27	0	0	81	105	GCTGCAGTCCTGATCTGATGCTCTTCTCATAGACATTGGCACCATCATGCGTGTGGTGGAGCTGTCGCCCCTGAAGGGCTCCTACTATCTGCACACCATTGACCGCACCATAGTGAGTCCTCACTTGACACCCTACAGAGTGGGAGAGAATCACAGGCCATGG	[]
406	0	24	0	OFM	-17	17	0	1	40	53	GCTGCAGTCCTGATCTGATGCTCTTCTCATAGACATTGGCGGAGCTGTCGCCCCTGAAGGGCTCTGTGTCGTGGACTGGCAAGCCTGTCTCCTACTATCTGCACACCATTGACCGCACCATAGTGAGTCCTCACTTGACACCCTACAGAGTGGGAGAGAATCACAGGCCATGG	[]
407	0	24	0	IFM	-51	51	0	0	60	110	GCTGCAGTCCTGATCTGATGCTCTTCTCATAGACATTGGCACCATCATGCGTGTGGTGGACTATCTGCACACCATTGACCGCACCATAGTGAGTCCTCACTTGACACCCTACAGAGTGGGAGAGAATCACAGGCCATGG	[]
408	0	24	0	OFM	-19	19	0	0	104	123	GCTGCAGTCCTGATCTGATGCTCTTCTCATAGACATTGGCACCATCATGCGTGTGGTGGAGCTGTCGCCCCTGAAGGGCTCTGTGTCGTGGACTGGCAAGCCTGCATTGACCGCACCATAGTGAGTCCTCACTTGACACCCTACAGAGTGGGAGAGAATCACAGGCCATGG	[]
409	0	24	0	OFM	2	35	37	0	71	106	GCTGCAGTCCTGATCTGATGCTCTTCTCATAGACATTGGCACCATCATGCGTGTGGTGGAGCTGTCGCCCCCTGAAGGGCTCTGTGTCGTGGACTGGCAAGCCTGTCTTCCTACTATCTGCACACCATTGACCGCACCATAGTGAGTCCTCACTTGACACCCTACAGAGTGGGAGAGAATCACAGGCCATGG	[CTGAAGGGCTCTGTGTCGTGGACTGGCAAGCCTGTCT]
410	0	11	13	IFM	0	0	0	1	-1	-1	GCTGCAGTCCTGATCTGATGCTCTTCTCATAGACATTGGCACCATCATGCGTGTGGTGGAGCTGTCGCCCCTGAAGGGCTCTGTGTCGTGGACTGGCAAGCCTGTCTCCTACTATCTGCACACCATTGACCGCAGCATAGTGAGTCCTCACTTGACACCCTACAGAGTGGGAGAGAATCACAGGCCATGG	[]
411	0	0	24	IFM	-6	11	5	1	51	62	GCTGCAGTCCTGATCTGATGCTCTTCTCATAGACATTGGCACCATCATGCGCATGATGTCGCCCCTGAAGGGCTCTGTGTCGTGGACTGGCAAGCCTGTCTCCTACTATCTGCACACCATTGATCGCACCATAGTGAGTCCTCACTTGACACCCTACAGAGTGGGAGAGAATCACAGGCCATGG	[CATGA]
412	0	24	0	OFM	-14	14	0	0	53	66	GCTGCAGTCCTGATCTGATGCTCTTCTCATAGACATTGGCACCATCATGCGTGCCCCTGAAGGGCTCTGTGTCGTGGACTGGCAAGCCTGTCTCCTACTATCTGCACACCATTGACCGCACCATAGTGAGTCCTCACTTGACACCCTACAGAGTGGGAGAGAATCACAGGCCATGG	[]
413	0	23	0	OFM	-20	20	0	1	40	56	GCTGCAGTCCTGATCTGATGCTCTTCTCATAGACATTGGCGCTGTCGCCCCTGAAGGGCTCTGTGTCGTGGACTGGCAAGCCTGTCTCCTACTATCTGCACACCATTGACCGCACCATAGTGAGTCCTCACTTGACACCCTACAGAGTGGGAGAGAATCACAGGCCATGG	[]
414	0	0	23	IFM	-6	11	5	1	51	62	GCTGCAGTCCTGATCTGATGCTCTTCTCATAGACATTGGCACCATCATGCGCATGATGTCGCCCCTGAAGGTCTCTGTGTCGTGGACTGGCAAGCCTGTCTCCTACTATCTGCACACCATTGACCGCACCATAGTGAGTCCTCACTTGACACCCTACAGAGTGGGAGAGAATCACAGGCCATGG	[CATGA]
415	0	23	0	OFM	2	58	60	0	48	106	GCTGCAGTCCTGATCTGATGCTCTTCTCATAGACATTGGCACCATCATTGCGTGTGGTGGAGCTGTCGCCCCTGAAGGGCTCTGTGTCGTGGACTGGCAAGCCTGTCTTCCTACTATCTGCACACCATTGACCGCACCATAGTGAGTCCTCACTTGACACCCTACAGAGTGGGAGAGAATCACAGGCCATGG	[TGCGTGTGGTGGAGCTGTCGCCCCTGAAGGGCTCTGTGTCGTGGACTGGCAAGCCTGTCT]
416	0	23	0	IFM	-48	48	0	0	57	103	GCTGCAGTCCTGATCTGATGCTCTTCTCATAGACATTGGCACCATCATGCGTGTGGTCTCCTACTATCTGCACACCATTGACCGCACCATAGTGAGTCCTCACTTGACACCCTACAGAGTGGGAGAGAATCACAGGCCATGG	[]
417	0	0	23	IFM	-6	11	5	0	51	62	GCTGCAGTCCTGATCTGATGCTCTTCTCATAGACATTGGCACCATCATGCGCAGGATGTCGCCCCTGAAGGGCTCTGTGTCGTGGACTGGCAAGCCTGTCTCCTACTATCTGCACACCATTGACCGCACCATAGTGAGTCCTCACTTGACACCCTACAGAGTGGGAGAGAATCACAGGCCATGG	[CAGGA]
418	0	23	0	OFM	-5	5	0	0	105	109	GCTGCAGTCCTGATCTGATGCTCTTCTCATAGACATTGGCACCATCATGCGTGTGGTGGAGCTGTCGCCCCTGAAGGGCTCTGTGTCGTGGACTGGCAAGCCTGTACTATCTGCACACCATTGACCGCACCATAGTGAGTCCTCACTTGACACCCTACAGAGTGGGAGAGAATCACAGGCCATGG	[]
419	0	23	0	OFM	-13	13	0	0	106	118	GCTGCAGTCCTGATCTGATGCTCTTCTCATAGACATTGGCACCATCATGCGTGTGGTGGAGCTGTCGCCCCTGAAGGGCTCTGTGTCGTGGACTGGCAAGCCTGTCACACCATTGACCGCACCATAGTGAGTCCTCACTTGACACCCTACAGAGTGGGAGAGAATCACAGGCCATGG	[]
420	0	23	0	OFM	-52	52	0	0	90	139	GCTGCAGTCCTGATCTGATGCTCTTCTCATAGACATTGGCACCATCATGCGTGTGGTGGAGCTGTCGCCCCTGAAGGGCTCTGTGTCGTGAGTCCTCACTTGACACCCTACAGAGTGGGAGAGAATCACAGGCCATGG	[]
421	0	23	0	OFM	-32	32	0	2	61	82	GCTGCAGTCCTGATCTGATGCTCTTCTCATAGACATTGGCACCATCATGCGTGTGGTGGAGTGGCAAGCCTGTCTCCTACTATCTGCACACCATTGACCGCACCATAGTGAGTCCTCACTTGACACCCTACAGAGTGGGAGAGAATCACAGGCCATGG	[]
422	0	23	0	IFM	3	1	4	0	47	48	GCTGCAGTCCTGATCTGATGCTCTTCTCATAGACATTGGCACCATCAATTGGCGTGTGGTGGAGCTGTCGCCCCTGAAGGGCTCTGTGTCGTGGACTGGCAAGCCTGTCTCCTACTATCTGCACACCATTGACCGCACCATAGTGAGTCCTCACTTGACACCCTACAGAGTGGGAGAGAATCACAGGCCATGG	[ATTG]
423	0	23	0	OFM	-31	58	27	0	48	106	GCTGCAGTCCTGATCTGATGCTCTTCTCATAGACATTGGCACCATCATCCTACTATCTGCACACTACTATCTGCATCCTACTATCTGCACACCATTGACCGCACCATAGTGAGTCCTCACTTGACACCCTACAGAGTGGGAGAGAATCACAGGCCATGG	[CCTACTATCTGCACACTACTATCTGCA]
424	0	23	0	OFM	-5	5	0	0	108	113	GCTGCAGTCCTGATCTGATGCTCTTCTCATAGACATTGGCACCATCATGCGTGTGGTGGAGCTGTCGCCCCTGAAGGGCTCTGTGTCGTGGACTGGCAAGCCTGTCTCATCTGCACACCATTGACCGCACCATAGTGAGTCCTCACTTGACACCCTACAGAGTGGGAGAGAATCACAGGCCATGG	[]
425	0	23	0	IFM	3	3	6	0	73	76	GCTGCAGTCCTGATCTGATGCTCTTCTCATAGACATTGGCACCATCATGCGTGTGGTGGAGCTGTCGCCCCTGTGTCGTGGCTCTGTGTCGTGGACTGGCAAGCCTGTCTCCTACTATCTGCACACCATTGACCGCACCATAGTGAGTCCTCACTTGACACCCTACAGAGTGGGAGAGAATCACAGGCCATGG	[TGTCGT]
426	0	23	0	OFM	2	41	43	0	72	113	GCTGCAGTCCTGATCTGATGCTCTTCTCATAGACATTGGCACCATCATGCGTGTGGTGGAGCTGTCGCCCCTTGAAGGGCTCTGTGTCGTGGACTGGCAAGCCTGTCTCCTACTAATCTGCACACCATTGACCGCACCATAGTGAGTCCTCACTTGACACCCTACAGAGTGGGAGAGAATCACAGGCCATGG	[TGAAGGGCTCTGTGTCGTGGACTGGCAAGCCTGTCTCCTACTA]
427	0	12	11	IFM	0	0	0	1	-1	-1	GCTGCAGTCCTGATCTGATGCTCTTCTCATAGACATTGGCACCATGATGCGTGTGGTGGAGCTGTCGCCCCTGAAGGGCTCTGTGTCGTGGACTGGCAAGCCTGTCTCCTACTATCTGCACACCATTGACCGCACCATAGTGAGTCCTCACTTGACACCCTACAGAGTGGGAGAGAATCACAGGCCATGG	[]
428	0	22	0	OFM	-37	37	0	1	95	127	GCTGCAGTCCTGATCTGATGCTCTTCTCATAGACATTGGCACCATCATGCGTGTGGTGGAGCTGTCGCCCCTGAAGGGCTCTGTGTCGTGGACTGCACCATAGTGAGTCCTCACTTGACACCCTACAGAGTGGGAGAGAATCACAGGCCATGG	[]
429	0	22	0	OFM	-41	41	0	0	86	126	GCTGCAGTCCTGATCTGATGCTCTTCTCATAGACATTGGCACCATCATGCGTGTGGTGGAGCTGTCGCCCCTGAAGGGCTCTGTGTGACCGCACCATAGTGAGTCCTCACTTGACACCCTACAGAGTGGGAGAGAATCACAGGCCATGG	[]
430	0	22	0	OFM	-16	16	0	1	90	103	GCTGCAGTCCTGATCTGATGCTCTTCTCATAGACATTGGCACCATCATGCGTGTGGTGGAGCTGTCGCCCCTGAAGGGCTCTGTGTCGTGTCCTACTATCTGCACACCATTGACCGCACCATAGTGAGTCCTCACTTGACACCCTACAGAGTGGGAGAGAATCACAGGCCATGG	[]
431	0	22	0	IFM	-18	18	0	0	97	115	GCTGCAGTCCTGATCTGATGCTCTTCTCATAGACATTGGCACCATCATGCGTGTGGTGGAGCTGTCGCCCCTGAAGGGCTCTGTGTCGTGGACTGGCCTGCACACCATTGACCGCACCATAGTGAGTCCTCACTTGACACCCTACAGAGTGGGAGAGAATCACAGGCCATGG	[]
432	0	22	0	IFM	-27	49	22	0	65	114	GCTGCAGTCCTGATCTGATGCTCTTCTCATAGACATTGGCACCATCATGCGTGTGGTGGAGCTGTGTCGTGGACTGGCAAGCCTGTCTCTGCACACCATTGACCGCACCATAGTGAGTCCTCACTTGACACCCTACAGAGTGGGAGAGAATCACAGGCCATGG	[GTCGTGGACTGGCAAGCCTGTC]
433	0	22	0	OFM	-61	61	0	0	52	112	GCTGCAGTCCTGATCTGATGCTCTTCTCATAGACATTGGCACCATCATGCGTATCTGCACACCATTGACCGCACCATAGTGAGTCCTCACTTGACACCCTACAGAGTGGGAGAGAATCACAGGCCATGG	[]
434	0	22	0	OFM	-59	59	0	0	50	108	GCTGCAGTCCTGATCTGATGCTCTTCTCATAGACATTGGCACCATCATGCTACTATCTGCACACCATTGACCGCACCATAGTGAGTCCTCACTTGACACCCTACAGAGTGGGAGAGAATCACAGGCCATGG	[]
435	0	22	0	IFM	-9	9	0	0	40	49	GCTGCAGTCCTGATCTGATGCTCTTCTCATAGACATTGGCCGTGTGGTGGAGCTGTCGCCCCTGAAGGGCTCTGTGTCGTGGACTGGCAAGCCTGTCTCCTACTATCTGCACACCATTGACCGCACCATAGTGAGTCCTCACTTGACACCCTACAGAGTGGGAGAGAATCACAGGCCATGG	[]
436	0	22	0	IFM	-21	21	0	0	99	119	GCTGCAGTCCTGATCTGATGCTCTTCTCATAGACATTGGCACCATCATGCGTGTGGTGGAGCTGTCGCCCCTGAAGGGCTCTGTGTCGTGGACTGGCAACACCATTGACCGCACCATAGTGAGTCCTCACTTGACACCCTACAGAGTGGGAGAGAATCACAGGCCATGG	[]
437	0	22	0	EBD	-59	59	0	1	87	140	GCTGCAGTCCTGATCTGATGCTCTTCTCATAGACATTGGCACCATCATGCGTGTGGTGGAGCTGTCGCCCCTGAAGGGCTCTGTGTCCTCACTTGACACCCTACAGAGTGGGAGAGAATCACAGGCCATGG	[]
438	0	22	0	IFM	0	18	18	1	50	68	GCTGCAGTCCTGATCTGATGCTCTTCTCATAGACATTGGCACCATCATGCCGTGTGGTGGAGCTGTCGCCCCGAAGGGCTCTGTGTCGTGGACTGGCAAGCCTGTCTCCTACTATCTGCACACCATTGACCGCACCATAGTGAGTCCTCACTTGACACCCTACAGAGTGGGAGAGAATCACAGGCCATGG	[CGTGTGGTGGAGCTGTCG]
439	0	22	0	OFM	-26	26	0	0	93	118	GCTGCAGTCCTGATCTGATGCTCTTCTCATAGACATTGGCACCATCATGCGTGTGGTGGAGCTGTCGCCCCTGAAGGGCTCTGTGTCGTGGACACACCATTGACCGCACCATAGTGAGTCCTCACTTGACACCCTACAGAGTGGGAGAGAATCACAGGCCATGG	[]
440	0	0	22	IFM	-6	11	5	1	51	62	GCTGCAGTCCTGATCTGATGCTCTTCTCATAGACATTGGCACCATCATGCGCATGATGTCGCCCCTGCAGGGCTCTGTGTCGTGGACTGGCAAGCCTGTCTCCTACTATCTGCACACCATTGACCGCACCATAGTGAGTCCTCACTTGACACCCTACAGAGTGGGAGAGAATCACAGGCCATGG	[CATGA]
441	0	22	0	IFM	-21	21	0	0	94	114	GCTGCAGTCCTGATCTGATGCTCTTCTCATAGACATTGGCACCATCATGCGTGTGGTGGAGCTGTCGCCCCTGAAGGGCTCTGTGTCGTGGACTCTGCACACCATTGACCGCACCATAGTGAGTCCTCACTTGACACCCTACAGAGTGGGAGAGAATCACAGGCCATGG	[]
442	0	3	19	IFM	0	0	0	1	-1	-1	GCTGCAGTCCTGATCTGATGCTCTTCTCATAGACATTGGCACCATCATGCCTGTGGTGGAGCTGTCGCCCCTGAAGGGCTCTGTGTCGTGGACTGGCAAGCCTGTCTCCTACTATCTGCACACCATTGACCGCACCATAGTGAGTCCTCACTTGACACCCTACAGAGTGGGAGAGAATCACAGGCCATGG	[]
443	0	22	0	OFM	-31	31	0	0	75	106	GCTGCAGTCCTGATCTGATGCTCTTCTCATAGACATTGGCACCATCATGCGTGTGGTGGAGCTGTCGCCCCTGAATCCTACTATCTGCACACCATTGACCGCACCATAGTGAGTCCTCACTTGACACCCTACAGAGTGGGAGAGAATCACAGGCCATGG	[]
444	0	21	0	EBD	-70	71	1	0	71	142	GCTGCAGTCCTGATCTGATGCTCTTCTCATAGACATTGGCACCATCATGCGTGTGGTGGAGCTGTCGCCCCAAGTCCTCACTTGACACCCTACAGAGTGGGAGAGAATCACAGGCCATGG	[A]
445	0	21	0	OFM	-2	45	43	0	70	115	GCTGCAGTCCTGATCTGATGCTCTTCTCATAGACATTGGCACCATCATGCGTGTGGTGGAGCTGTCGCCCACCACACGCATGATGAAGGGCTCTGTGTCGTGGACTGGCAAGCCTGCACACCATTGACCGCACCATAGTGAGTCCTCACTTGACACCCTACAGAGTGGGAGAGAATCACAGGCCATGG	[ACCACACGCATGATGAAGGGCTCTGTGTCGTGGACTGGCAAGC]
446	0	21	0	OFM	-17	17	0	0	73	88	GCTGCAGTCCTGATCTGATGCTCTTCTCATAGACATTGGCACCATCATGCGTGTGGTGGAGCTGTCGCCCCTGGACTGGCAAGCCTGTCTCCTACTATCTGCACACCATTGACCGCACCATAGTGAGTCCTCACTTGACACCCTACAGAGTGGGAGAGAATCACAGGCCATGG	[]
447	0	21	0	OFM	-10	13	3	0	54	67	GCTGCAGTCCTGATCTGATGCTCTTCTCATAGACATTGGCACCATCATGCGTGTCGCCCCCTGAAGGGCTCTGTGTCGTGGACTGGCAAGCCTGTCTCCTACTATCTGCACACCATTGACCGCACCATAGTGAGTCCTCACTTGACACCCTACAGAGTGGGAGAGAATCACAGGCCATGG	[CGC]
448	0	21	0	OFM	-40	40	0	0	74	113	GCTGCAGTCCTGATCTGATGCTCTTCTCATAGACATTGGCACCATCATGCGTGTGGTGGAGCTGTCGCCCCTGATCTGCACACCATTGACCGCACCATAGTGAGTCCTCACTTGACACCCTACAGAGTGGGAGAGAATCACAGGCCATGG	[]
449	0	21	0	IFM	-42	42	0	0	53	93	GCTGCAGTCCTGATCTGATGCTCTTCTCATAGACATTGGCACCATCATGCGTGGCAAGCCTGTCTCCTACTATCTGCACACCATTGACCGCACCATAGTGAGTCCTCACTTGACACCCTACAGAGTGGGAGAGAATCACAGGCCATGG	[]
450	0	21	0	IFM	-27	28	1	0	48	76	GCTGCAGTCCTGATCTGATGCTCTTCTCATAGACATTGGCACCATCATTGGCTCTGTGTCGTGGACTGGCAAGCCTGTCTCCTACTATCTGCACACCATTGACCGCACCATAGTGAGTCCTCACTTGACACCCTACAGAGTGGGAGAGAATCACAGGCCATGG	[T]
451	0	21	0	IFM	-21	21	0	1	87	101	GCTGCAGTCCTGATCTGATGCTCTTCTCATAGACATTGGCACCATCATGCGTGTGGTGGAGCTGTCGCCCCTGAAGGGCTCTGTGTCCTACTATCTGCACACCATTGACCGCACCATAGTGAGTCCTCACTTGACACCCTACAGAGTGGGAGAGAATCACAGGCCATGG	[]
452	0	21	0	OFM	-37	37	0	1	93	125	GCTGCAGTCCTGATCTGATGCTCTTCTCATAGACATTGGCACCATCATGCGTGTGGTGGAGCTGTCGCCCCTGAAGGGCTCTGTGTCGTTGACCGCACCATAGTGAGTCCTCACTTGACACCCTACAGAGTGGGAGAGAATCACAGGCCATGG	[]
453	0	21	0	IFM	-27	27	0	1	87	114	GCTGCAGTCCTGATCTGATGCTCTTCTCATAGACATTGGCACCATCATGCGTGTGGTGGAGCTGTCGCCCCTGAAGGGCTCTGAGTCTCTGCACACCATTGACCGCACCATAGTGAGTCCTCACTTGACACCCTACAGAGTGGGAGAGAATCACAGGCCATGG	[]
454	0	21	0	OFM	-2	2	0	0	115	116	GCTGCAGTCCTGATCTGATGCTCTTCTCATAGACATTGGCACCATCATGCGTGTGGTGGAGCTGTCGCCCCTGAAGGGCTCTGTGTCGTGGACTGGCAAGCCTGTCTCCTACTATGCACACCATTGACCGCACCATAGTGAGTCCTCACTTGACACCCTACAGAGTGGGAGAGAATCACAGGCCATGG	[]
455	0	21	0	IFM	-3	3	0	0	69	72	GCTGCAGTCCTGATCTGATGCTCTTCTCATAGACATTGGCACCATCATGCGTGTGGTGGAGCTGTCGCCGAAGGGCTCTGTGTCGTGGACTGGCAAGCCTGTCTCCTACTATCTGCACACCATTGACCGCACCATAGTGAGTCCTCACTTGACACCCTACAGAGTGGGAGAGAATCACAGGCCATGG	[]
456	0	21	0	IFM	-27	27	0	0	61	87	GCTGCAGTCCTGATCTGATGCTCTTCTCATAGACATTGGCACCATCATGCGTGTGGTGGAGTGGACTGGCAAGCCTGTCTCCTACTATCTGCACACCATTGACCGCACCATAGTGAGTCCTCACTTGACACCCTACAGAGTGGGAGAGAATCACAGGCCATGG	[]
457	0	21	0	OFM	-8	8	0	0	48	56	GCTGCAGTCCTGATCTGATGCTCTTCTCATAGACATTGGCACCATCATTGGAGCTGTCGCCCCTGAAGGGCTCTGTGTCGTGGACTGGCAAGCCTGTCTCCTACTATCTGCACACCATTGACCGCACCATAGTGAGTCCTCACTTGACACCCTACAGAGTGGGAGAGAATCACAGGCCATGG	[]
458	0	21	0	IFM	-15	15	0	0	97	111	GCTGCAGTCCTGATCTGATGCTCTTCTCATAGACATTGGCACCATCATGCGTGTGGTGGAGCTGTCGCCCCTGAAGGGCTCTGTGTCGTGGACTGGCTATCTGCACACCATTGACCGCACCATAGTGAGTCCTCACTTGACACCCTACAGAGTGGGAGAGAATCACAGGCCATGG	[]
459	0	21	0	IFM	-39	39	0	1	42	76	GCTGCAGTCCTGATCTGATGCTCTTCTCATAGACATTGGCACTGTGTCGTGGACTGGCAAGCCTGTCTCCTACTATCTGCACACCATTGACCGCACCATAGTGAGTCCTCACTTGACACCCTACAGAGTGGGAGAGAATCACAGGCCATGG	[]
460	0	21	0	OFM	1	0	1	0	53	53	GCTGCAGTCCTGATCTGATGCTCTTCTCATAGACATTGGCACCATCATGCGTGATGGTGGAGCTGTCGCCCCTGAAGGGCTCTGTGTCGTGGACTGGCAAGCCTGTCTCCTACTATCTGCACACCATTGACCGCACCATAGTGAGTCCTCACTTGACACCCTACAGAGTGGGAGAGAATCACAGGCCATGG	[A]
461	0	21	0	OFM	-47	47	0	0	50	95	GCTGCAGTCCTGATCTGATGCTCTTCTCATAGACATTGGCACCATCATGCAAGCCTGTCTCCTACTATCTGCACACCATTGACCGCACCATAGTGAGTCCTCACTTGACACCCTACAGAGTGGGAGAGAATCACAGGCCATGG	[]
462	0	21	0	OFM	1	0	1	0	86	86	GCTGCAGTCCTGATCTGATGCTCTTCTCATAGACATTGGCACCATCATGCGTGTGGTGGAGCTGTCGCCCCTGAAGGGCTCTGTGTTCGTGGACTGGCAAGCCTGTCTCCTACTATCTGCACACCATTGACCGCACCATAGTGAGTCCTCACTTGACACCCTACAGAGTGGGAGAGAATCACAGGCCATGG	[T]
463	0	0	21	IFM	-6	11	5	1	51	62	GCTGCAGTCCTGATCTGATGCTCTTCTCATAGACATTGGCACCATCATGCGCATGATGTCGCCCCTGAAGGGCTCTGTGTCGTGGACTGGCAAGCCTGTCTCCTACTATCTGCACACCAGTGACCGCACCATAGTGAGTCCTCACTTGACACCCTACAGAGTGGGAGAGAATCACAGGCCATGG	[CATGA]
464	0	0	21	IFM	-6	11	5	1	51	62	GCTGCAGTCCTGATCTGATGCTCTTCTCATAGACATTGGCACCATCATGCGCATGATGTCGCCCCTGAAGGGCCCTGTGTCGTGGACTGGCAAGCCTGTCTCCTACTATCTGCACACCATTGACCGCACCATAGTGAGTCCTCACTTGACACCCTACAGAGTGGGAGAGAATCACAGGCCATGG	[CATGA]
465	0	20	0	OFM	-1	3	2	0	47	50	GCTGCAGTCCTGATCTGATGCTCTTCTCATAGACATTGGCACCATCAATGTGTGGTGGAGCTGTCGCCCCTGAAGGGCTCTGTGTCGTGGACTGGCAAGCCTGTCTCCTACTATCTGCACACCATTGACCGCACCATAGTGAGTCCTCACTTGACACCCTACAGAGTGGGAGAGAATCACAGGCCATGG	[AT]
466	0	20	0	OFM	-47	47	0	0	66	113	GCTGCAGTCCTGATCTGATGCTCTTCTCATAGACATTGGCACCATCATGCGTGTGGTGGAGCTGTCATCTGCACACCATTGACCGCACCATAGTGAGTCCTCACTTGACACCCTACAGAGTGGGAGAGAATCACAGGCCATGG	[]
467	0	20	0	OFM	-71	71	0	0	50	120	GCTGCAGTCCTGATCTGATGCTCTTCTCATAGACATTGGCACCATCATGCACCATTGACCGCACCATAGTGAGTCCTCACTTGACACCCTACAGAGTGGGAGAGAATCACAGGCCATGG	[]
468	0	20	0	OFM	-11	11	0	0	73	84	GCTGCAGTCCTGATCTGATGCTCTTCTCATAGACATTGGCACCATCATGCGTGTGGTGGAGCTGTCGCCCCTGGTCGTGGACTGGCAAGCCTGTCTCCTACTATCTGCACACCATTGACCGCACCATAGTGAGTCCTCACTTGACACCCTACAGAGTGGGAGAGAATCACAGGCCATGG	[]
469	0	20	0	OFM	-20	25	5	0	54	79	GCTGCAGTCCTGATCTGATGCTCTTCTCATAGACATTGGCACCATCATGCGTGTCTGTGTCTGTGTCGTGGACTGGCAAGCCTGTCTCCTACTATCTGCACACCATTGACCGCACCATAGTGAGTCCTCACTTGACACCCTACAGAGTGGGAGAGAATCACAGGCCATGG	[CTGTG]
470	0	20	0	OFM	-5	5	0	0	44	49	GCTGCAGTCCTGATCTGATGCTCTTCTCATAGACATTGGCACCACGTGTGGTGGAGCTGTCGCCCCTGAAGGGCTCTGTGTCGTGGACTGGCAAGCCTGTCTCCTACTATCTGCACACCATTGACCGCACCATAGTGAGTCCTCACTTGACACCCTACAGAGTGGGAGAGAATCACAGGCCATGG	[]
471	0	20	0	OFM	-13	13	0	1	79	89	GCTGCAGTCCTGATCTGATGCTCTTCTCATAGACATTGGCACCATCATGCGTGTGGTGGAGCTGTCGCCCCTGAAGGGCCTGGCAAGCCTGTCTCCTACTATCTGCACACCATTGACCGCACCATAGTGAGTCCTCACTTGACACCCTACAGAGTGGGAGAGAATCACAGGCCATGG	[]
472	0	6	14	IFN	0	0	0	1	-1	-1	GCTGCAGTCCTGATCTGATGCTCTTCTCATAGACATTGGCACCATCATGCGTGTGGTGGAGCTGTCGCCCCTGAAGGGCTCTGTGTCGTGGACTGGCAAGCCTGTCTCCTAGTATCTGCACACCATTGACCGCACCATAGTGAGTCCTCACTTGACACCCTACAGAGTGGGAGAGAATCACAGGCCATGG	[]
473	0	20	0	OFM	-17	17	0	1	75	88	GCTGCAGTCCTGATCTGATGCTCTTCTCATAGACATTGGCACCATCATGCGTGTGGTGGAGCTGTCGCCCCTGAACTGGCAAGCCTGTCTCCTACTATCTGCACACCATTGACCGCACCATAGTGAGTCCTCACTTGACACCCTACAGAGTGGGAGAGAATCACAGGCCATGG	[]
474	0	0	20	IFM	-6	11	5	1	51	62	GCTGCAGTCCTGATCTGATGCTCTTCTCATAGACATTGGCACCATCATGCGCATGATGTCGCCCCTGAAGGGCTCTGTGTCGTGGCCTGGCAAGCCTGTCTCCTACTATCTGCACACCATTGACCGCACCATAGTGAGTCCTCACTTGACACCCTACAGAGTGGGAGAGAATCACAGGCCATGG	[CATGA]
475	0	20	0	OFM	-26	26	0	2	43	62	GCTGCAGTCCTGATCTGATGCTCTTCTCATAGACATTGGCGCCCCTGAAGGGCTCTGTGTCGTGGACTGGCAAGCCTGTCTCCTACTATCTGCACACCATTGACCGCACCATAGTGAGTCCTCACTTGACACCCTACAGAGTGGGAGAGAATCACAGGCCATGG	[]
476	0	20	0	IFM	0	2	2	0	48	50	GCTGCAGTCCTGATCTGATGCTCTTCTCATAGACATTGGCACCATCATTGGTGTGGTGGAGCTGTCGCCCCTGAAGGGCTCTGTGTCGTGGACTGGCAAGCCTGTCTCCTACTATCTGCACACCATTGACCGCACCATAGTGAGTCCTCACTTGACACCCTACAGAGTGGGAGAGAATCACAGGCCATGG	[TG]
477	0	0	20	IFM	-6	11	5	1	51	62	GCTGCAGTCCTGATCTGATGCTCTTCTCATAGACATTGGCACCATCATGCGCATGATGTCGCCACTGAAGGGCTCTGTGTCGTGGACTGGCAAGCCTGTCTCCTACTATCTGCACACCATTGACCGCACCATAGTGAGTCCTCACTTGACACCCTACAGAGTGGGAGAGAATCACAGGCCATGG	[CATGA]
478	0	20	0	IFM	-12	12	0	0	106	118	GCTGCAGTCCTGATCTGATGCTCTTCTCATAGACATTGGCACCATCATGCGTGTGGTGGAGCTGTCGCCCCTGAAGGGCTCTGTGTCGTGGACTGGCAAGCCTGTCCACACCATTGACCGCACCATAGTGAGTCCTCACTTGACACCCTACAGAGTGGGAGAGAATCACAGGCCATGG	[]
479	0	20	0	OFM	-25	25	0	0	46	70	GCTGCAGTCCTGATCTGATGCTCTTCTCATAGACATTGGCACCATCTGAAGGGCTCTGTGTCGTGGACTGGCAAGCCTGTCTCCTACTATCTGCACACCATTGACCGCACCATAGTGAGTCCTCACTTGACACCCTACAGAGTGGGAGAGAATCACAGGCCATGG	[]
480	0	10	10	WTE	0	0	0	2	-1	-1	GCTGCAGTCCTGATCTGATGCTCTTCTCATAGACATTGGCACCATCATGCGTGTGGTGGAGCTGTCGCCCCTGAAGGGCTCTGTGTCGTGGACTGGCAAGCCTGTCTCCTACTATCTGCACACCATTGACCGCACCATAGTGAGGCCGCACTTGACACCCTACAGAGTGGGAGAGAATCACAGGCCATGG	[]
481	0	1	19	OFM	1	0	1	1	107	107	GCTGCAGTCCTGATCTGATGCTCTTCTCATAGACATTGGCACCATCATGCGTGTGGTGGAGCTGTCGCCCCTGAAGGGCTCTGTGTCGTGGACTGGCAAGCCTGTCTTCCTACTATCTGCACACCATTGACCGCACCATAGTGAGTCCTCGCTTGACACCCTACAGAGTGGGAGAGAATCACAGGCCATGG	[T]
482	0	10	10	OFM	-1	1	0	0	98	98	GCTGCAGTCCTGATCTGATGCTCTTCTCATAGACATTGGCACCATCATGCGTGTGGTGGAGCTGTCGCCCCTGAAGGGCTCTGTGTCGTGGACTGGCAGCCTGTCTCCTACTATCTGCACACCATTGACCGCACCATAGTGAGTCCTCACTTGACACCCTACAGAGTGGGAGAGAATCACAGGCCATGG	[]
483	0	20	0	IFM	-36	36	0	0	75	110	GCTGCAGTCCTGATCTGATGCTCTTCTCATAGACATTGGCACCATCATGCGTGTGGTGGAGCTGTCGCCCCTGAACTATCTGCACACCATTGACCGCACCATAGTGAGTCCTCACTTGACACCCTACAGAGTGGGAGAGAATCACAGGCCATGG	[]
484	0	20	0	OFM	2	19	21	1	48	67	GCTGCAGTCCTGATCTGATGCTCTTCTCATAGACATTGGCACCATCATTGCGTGTGGTGGAGCTGTCGCCCCTTGAAGGGCTCTGTGTCGTGGACTGGCAAGCCTGTCTCCTACTATCTGCACACCATTGACCGCACCATAGTGAGTCCTCACTTGACACCCTACAGAGTGGGAGAGAATCACAGGCCATGG	[TGCGTGTGGTGGAGCTGTCGC]
485	0	0	20	IFM	-6	11	5	1	51	62	GCTGCAGTCCTGATCTGATGCTCTTCTCATAGACATTGGCACCATCATGCGCATGATGTCGCCCCTGAAGGGCTCTGTGTCGTGGACTGGCAAGCCTGTCTCCTACTATCTGCACACCATTGACCGCCCCATAGTGAGTCCTCACTTGACACCCTACAGAGTGGGAGAGAATCACAGGCCATGG	[CATGA]
486	0	20	0	OFM	-14	14	0	0	67	81	GCTGCAGTCCTGATCTGATGCTCTTCTCATAGACATTGGCACCATCATGCGTGTGGTGGAGCTGTCGTGTGTCGTGGACTGGCAAGCCTGTCTCCTACTATCTGCACACCATTGACCGCACCATAGTGAGTCCTCACTTGACACCCTACAGAGTGGGAGAGAATCACAGGCCATGG	[]
487	0	0	20	IFM	-6	11	5	1	51	62	GCTGCAGTCCTGATCTGATGCTCTTCTCATAGACATTGGCACCATCATGCGCATGATGCCGCCCCTGAAGGGCTCTGTGTCGTGGACTGGCAAGCCTGTCTCCTACTATCTGCACACCATTGACCGCACCATAGTGAGTCCTCACTTGACACCCTACAGAGTGGGAGAGAATCACAGGCCATGG	[CATGA]
488	0	19	0	OFM	-55	62	7	0	45	107	GCTGCAGTCCTGATCTGATGCTCTTCTCATAGACATTGGCACCATGTGTGTGCCTACTATCTGCACACCATTGACCGCACCATAGTGAGTCCTCACTTGACACCCTACAGAGTGGGAGAGAATCACAGGCCATGG	[GTGTGTG]
489	0	19	0	OFM	-53	53	0	0	52	103	GCTGCAGTCCTGATCTGATGCTCTTCTCATAGACATTGGCACCATCATGCGTCTCCTACTATCTGCACACCATTGACCGCACCATAGTGAGTCCTCACTTGACACCCTACAGAGTGGGAGAGAATCACAGGCCATGG	[]
490	0	12	7	IFM	0	0	0	2	-1	-1	GCTGCAGTCCTGATCTGATGCTCTTCTCATAGACATTGGCACCATCAGGCGTGTGGTGGAGCTGTCGCCCCTGAAGGGCTCTGTGTCGTGGACTGGAAAGCCTGTCTCCTACTATCTGCACACCATTGACCGCACCATAGTGAGTCCTCACTTGACACCCTACAGAGTGGGAGAGAATCACAGGCCATGG	[]
491	0	9	10	IFM	0	0	0	2	-1	-1	GCTGCAGTCCTGATCTGATGCTCTTCTCATAGACATTGGCACCATCATGCGTGTGGTGGAGCTGGCGCCCCTGAAGGGCTCTGTGTCGTGGACTGGGAAGCCTGTCTCCTACTATCTGCACACCATTGACCGCACCATAGTGAGTCCTCACTTGACACCCTACAGAGTGGGAGAGAATCACAGGCCATGG	[]
492	0	19	0	OFM	8	9	17	0	67	76	GCTGCAGTCCTGATCTGATGCTCTTCTCATAGACATTGGCACCATCATGCGTGTGGTGGAGCTGTCGTCGTGTCTCTGTGTCGTGGCTCTGTGTCGTGGACTGGCAAGCCTGTCTCCTACTATCTGCACACCATTGACCGCACCATAGTGAGTCCTCACTTGACACCCTACAGAGTGGGAGAGAATCACAGGCCATGG	[TCGTGTCTCTGTGTCGT]
493	0	19	0	OFM	-1	2	1	0	111	113	GCTGCAGTCCTGATCTGATGCTCTTCTCATAGACATTGGCACCATCATGCGTGTGGTGGAGCTGTCGCCCCTGAAGGGCTCTGTGTCGTGGACTGGCAAGCCTGTCTCCTAAATCTGCACACCATTGACCGCACCATAGTGAGTCCTCACTTGACACCCTACAGAGTGGGAGAGAATCACAGGCCATGG	[A]
494	0	19	0	OFM	-32	32	0	0	70	100	GCTGCAGTCCTGATCTGATGCTCTTCTCATAGACATTGGCACCATCATGCGTGTGGTGGAGCTGTCGCCCTGTCTCCTACTATCTGCACACCATTGACCGCACCATAGTGAGTCCTCACTTGACACCCTACAGAGTGGGAGAGAATCACAGGCCATGG	[]
495	0	6	13	IFM	0	0	0	2	-1	-1	GCTGCAGTCCTGATCTGATGCTCTTCTCATAGACATTGGCACCATCATGGGTGTGGTGGAGCTGTCGCCCCTGAAGGGCTCTGTGTCGTGGACTGGGAAGCCTGTCTCCTACTATCTGCACACCATTGACCGCACCATAGTGAGTCCTCACTTGACACCCTACAGAGTGGGAGAGAATCACAGGCCATGG	[]
496	0	19	0	OFM	-4	5	1	0	69	74	GCTGCAGTCCTGATCTGATGCTCTTCTCATAGACATTGGCACCATCATGCGTGTGGTGGAGCTGTCGCCTAGGGCTCTGTGTCGTGGACTGGCAAGCCTGTCTCCTACTATCTGCACACCATTGACCGCACCATAGTGAGTCCTCACTTGACACCCTACAGAGTGGGAGAGAATCACAGGCCATGG	[T]
497	0	19	0	OFM	25	7	32	0	50	57	GCTGCAGTCCTGATCTGATGCTCTTCTCATAGACATTGGCACCATCATGCCAATCATCATGACAATGACAATGATGACAGCAGGAGCTGTCGCCCCTGAAGGGCTCTGTGTCGTGGACTGGCAAGCCTGTCTCCTACTATCTGCACACCATTGACCGCACCATAGTGAGTCCTCACTTGACACCCTACAGAGTGGGAGAGAATCACAGGCCATGG	[CAATCATCATGACAATGACAATGATGACAGCA]
498	0	11	8	IFM	0	0	0	2	-1	-1	GCTGCAGTCCTGATCTGATGCTCTTCTCATAGACATTGGCACCATCATGCGTGGGGGGGAGCTGTCGCCCCTGAAGGGCTCTGTGTCGTGGACTGGCAAGCCTGTCTCCTACTATCTGCACACCATTGACCGCACCATAGTGAGTCCTCACTTGACACCCTACAGAGTGGGAGAGAATCACAGGCCATGG	[]
499	0	19	0	OFM	-5	5	0	0	91	93	GCTGCAGTCCTGATCTGATGCTCTTCTCATAGACATTGGCACCATCATGCGTGTGGTGGAGCTGTCGCCCCTGAAGGGCTCTGTGTCGTGGCAAGCCTGTCTCCTACTATCTGCACACCATTGACCGCACCATAGTGAGTCCTCACTTGACACCCTACAGAGTGGGAGAGAATCACAGGCCATGG	[]
500	0	19	0	OFM	-57	57	0	0	85	139	GCTGCAGTCCTGATCTGATGCTCTTCTCATAGACATTGGCACCATCATGCGTGTGGTGGAGCTGTCGCCCCTGAAGGGCTCTGTGAGTCCTCACTTGACACCCTACAGAGTGGGAGAGAATCACAGGCCATGG	[]
501	0	19	0	OFM	-28	28	0	0	55	81	GCTGCAGTCCTGATCTGATGCTCTTCTCATAGACATTGGCACCATCATGCGTGTGTGTCGTGGACTGGCAAGCCTGTCTCCTACTATCTGCACACCATTGACCGCACCATAGTGAGTCCTCACTTGACACCCTACAGAGTGGGAGAGAATCACAGGCCATGG	[]
502	0	19	0	OFM	-29	64	35	1	43	107	GCTGCAGTCCTGATCTGATGCTCTTCTCATAGACATTGGCCCCTGAAGGGCTCTGTGTCGTGGACTGGCAAGCCTGTCCCTACTATCTGCACACCATTGACCGCACCATAGTGAGTCCTCACTTGACACCCTACAGAGTGGGAGAGAATCACAGGCCATGG	[TGAAGGGCTCTGTGTCGTGGACTGGCAAGCCTGTC]
503	0	19	0	IFM	-42	56	14	0	45	101	GCTGCAGTCCTGATCTGATGCTCTTCTCATAGACATTGGCACCATTGCGTGTGGTGGAGCTGTCTCCTACTATCTGCACACCATTGACCGCACCATAGTGAGTCCTCACTTGACACCCTACAGAGTGGGAGAGAATCACAGGCCATGG	[TGCGTGTGGTGGAG]
504	0	0	19	IFM	-6	11	5	1	51	62	GCTGCAGTCCTGATCTGATGCTCTTCTCATAGACATTGGCACCATCATGCGCATGATGTCGCCCCTGAAGGGCTCTGTGTCGTGGACTGGGAAGCCTGTCTCCTACTATCTGCACACCATTGACCGCACCATAGTGAGTCCTCACTTGACACCCTACAGAGTGGGAGAGAATCACAGGCCATGG	[CATGA]
505	0	19	0	IFM	-57	57	0	0	50	107	GCTGCAGTCCTGATCTGATGCTCTTCTCATAGACATTGGCACCATCATGCCCTACTATCTGCACACCATTGACCGCACCATAGTGAGTCCTCACTTGACACCCTACAGAGTGGGAGAGAATCACAGGCCATGG	[]
506	0	19	0	OFM	-4	4	0	0	74	78	GCTGCAGTCCTGATCTGATGCTCTTCTCATAGACATTGGCACCATCATGCGTGTGGTGGAGCTGTCGCCCCTGACTCTGTGTCGTGGACTGGCAAGCCTGTCTCCTACTATCTGCACACCATTGACCGCACCATAGTGAGTCCTCACTTGACACCCTACAGAGTGGGAGAGAATCACAGGCCATGG	[]
507	0	19	0	OFM	-25	25	0	0	49	74	GCTGCAGTCCTGATCTGATGCTCTTCTCATAGACATTGGCACCATCATGAGGGCTCTGTGTCGTGGACTGGCAAGCCTGTCTCCTACTATCTGCACACCATTGACCGCACCATAGTGAGTCCTCACTTGACACCCTACAGAGTGGGAGAGAATCACAGGCCATGG	[]
508	0	0	19	IFM	-6	11	5	1	51	62	GCTGCAGTCCTGATCTGATGCTCTTCTCATAGACATTGGCACCATCATGCGCATGATGTCGCCCCTGAAGGGCTCTGTGTCGTGGACTGGCAAGCCTGTCTCCTACTATCTGCACACCATTGACCGCACCATAGTGAGCCCTCACTTGACACCCTACAGAGTGGGAGAGAATCACAGGCCATGG	[CATGA]
509	0	9	10	IFM	0	0	0	2	-1	-1	GCTGCAGTCCTGATCTGATGCTCTTCTCATAGACATTGGCACCATCATGCGTGTGGTGGAGCTGGCGCCCCTGAAGGGCTCTGTGTCGTGGACTGGAAAGCCTGTCTCCTACTATCTGCACACCATTGACCGCACCATAGTGAGTCCTCACTTGACACCCTACAGAGTGGGAGAGAATCACAGGCCATGG	[]
510	0	0	19	IFM	-6	11	5	1	51	62	GCTGCAGTCCTGATCTGATGCTCTTCTCATAGACATTGGCACCATCATGCGCATGATGTCGCCCCTGAAGGGCTCGGTGTCGTGGACTGGCAAGCCTGTCTCCTACTATCTGCACACCATTGACCGCACCATAGTGAGTCCTCACTTGACACCCTACAGAGTGGGAGAGAATCACAGGCCATGG	[CATGA]
511	0	19	0	EBD	-68	68	0	0	81	146	GCTGCAGTCCTGATCTGATGCTCTTCTCATAGACATTGGCACCATCATGCGTGTGGTGGAGCTGTCGCCCCTGAAGGGCTCACTTGACACCCTACAGAGTGGGAGAGAATCACAGGCCATGG	[]
512	0	19	0	IFM	-6	6	0	0	70	76	GCTGCAGTCCTGATCTGATGCTCTTCTCATAGACATTGGCACCATCATGCGTGTGGTGGAGCTGTCGCCCGGCTCTGTGTCGTGGACTGGCAAGCCTGTCTCCTACTATCTGCACACCATTGACCGCACCATAGTGAGTCCTCACTTGACACCCTACAGAGTGGGAGAGAATCACAGGCCATGG	[]
513	0	19	0	OFM	-32	32	0	2	60	82	GCTGCAGTCCTGATCTGATGCTCTTCTCATAGACATTGGCATCATCATGCGTGTGGTGGACTGGCAAGCCTGTCTCCTACTATCTGCACACCATTGACCGCACCATAGTGAGTCCTCACTTGACACCCTACAGAGTGGGAGAGAATCACAGGCCATGG	[]
514	0	18	0	IFM	-3	3	0	0	74	77	GCTGCAGTCCTGATCTGATGCTCTTCTCATAGACATTGGCACCATCATGCGTGTGGTGGAGCTGTCGCCCCTGAGCTCTGTGTCGTGGACTGGCAAGCCTGTCTCCTACTATCTGCACACCATTGACCGCACCATAGTGAGTCCTCACTTGACACCCTACAGAGTGGGAGAGAATCACAGGCCATGG	[]
515	0	18	0	IFM	-18	18	0	0	67	84	GCTGCAGTCCTGATCTGATGCTCTTCTCATAGACATTGGCACCATCATGCGTGTGGTGGAGCTGTCGTCGTGGACTGGCAAGCCTGTCTCCTACTATCTGCACACCATTGACCGCACCATAGTGAGTCCTCACTTGACACCCTACAGAGTGGGAGAGAATCACAGGCCATGG	[]
516	0	18	0	OFM	-25	28	3	0	79	107	GCTGCAGTCCTGATCTGATGCTCTTCTCATAGACATTGGCACCATCATGCGTGTGGTGGAGCTGTCGCCCCTGAAGGGCACACCTACTATCTGCACACCATTGACCGCACCATAGTGAGTCCTCACTTGACACCCTACAGAGTGGGAGAGAATCACAGGCCATGG	[ACA]
517	0	18	0	OFM	1	0	1	0	115	115	GCTGCAGTCCTGATCTGATGCTCTTCTCATAGACATTGGCACCATCATGCGTGTGGTGGAGCTGTCGCCCCTGAAGGGCTCTGTGTCGTGGACTGGCAAGCCTGTCTCCTACTATTCTGCACACCATTGACCGCACCATAGTGAGTCCTCACTTGACACCCTACAGAGTGGGAGAGAATCACAGGCCATGG	[T]
518	0	18	0	IFM	-48	48	0	0	48	96	GCTGCAGTCCTGATCTGATGCTCTTCTCATAGACATTGGCACCATCATCAAGCCTGTCTCCTACTATCTGCACACCATTGACCGCACCATAGTGAGTCCTCACTTGACACCCTACAGAGTGGGAGAGAATCACAGGCCATGG	[]
519	0	18	0	IFM	-63	63	0	0	55	116	GCTGCAGTCCTGATCTGATGCTCTTCTCATAGACATTGGCACCATCATGCGTGTGCACACCATTGACCGCACCATAGTGAGTCCTCACTTGACACCCTACAGAGTGGGAGAGAATCACAGGCCATGG	[]
520	0	18	0	IFM	0	26	26	0	48	74	GCTGCAGTCCTGATCTGATGCTCTTCTCATAGACATTGGCACCATCATTGCGTGTGGTGGAGCTGTCGCCCCTGAGGGCTCTGTGTCGTGGACTGGCAAGCCTGTCTCCTACTATCTGCACACCATTGACCGCACCATAGTGAGTCCTCACTTGACACCCTACAGAGTGGGAGAGAATCACAGGCCATGG	[TGCGTGTGGTGGAGCTGTCGCCCCTG]
521	0	18	0	IFM	-9	9	0	0	81	90	GCTGCAGTCCTGATCTGATGCTCTTCTCATAGACATTGGCACCATCATGCGTGTGGTGGAGCTGTCGCCCCTGAAGGGCTCGACTGGCAAGCCTGTCTCCTACTATCTGCACACCATTGACCGCACCATAGTGAGTCCTCACTTGACACCCTACAGAGTGGGAGAGAATCACAGGCCATGG	[]
522	0	18	0	OFM	-5	5	0	0	107	112	GCTGCAGTCCTGATCTGATGCTCTTCTCATAGACATTGGCACCATCATGCGTGTGGTGGAGCTGTCGCCCCTGAAGGGCTCTGTGTCGTGGACTGGCAAGCCTGTCTTATCTGCACACCATTGACCGCACCATAGTGAGTCCTCACTTGACACCCTACAGAGTGGGAGAGAATCACAGGCCATGG	[]
523	0	4	14	IFM	0	0	0	2	-1	-1	GCTGCAGTCCTGATCTGATGCTCTTCTCATAGACATTGGCACCATCATGCGTGTGGTGGAGCTGTCGCCCCGGAAGGGCTCTGTGTCGTGGACTGGCAAGCCTGTCTCCTACTATCTGCACGCCATTGACCGCACCATAGTGAGTCCTCACTTGACACCCTACAGAGTGGGAGAGAATCACAGGCCATGG	[]
524	0	18	0	OFM	-28	28	0	0	50	78	GCTGCAGTCCTGATCTGATGCTCTTCTCATAGACATTGGCACCATCATGCCTCTGTGTCGTGGACTGGCAAGCCTGTCTCCTACTATCTGCACACCATTGACCGCACCATAGTGAGTCCTCACTTGACACCCTACAGAGTGGGAGAGAATCACAGGCCATGG	[]
525	0	18	0	OFM	-67	67	0	0	48	113	GCTGCAGTCCTGATCTGATGCTCTTCTCATAGACATTGGCACCATCATCTGCACACCATTGACCGCACCATAGTGAGTCCTCACTTGACACCCTACAGAGTGGGAGAGAATCACAGGCCATGG	[]
526	0	18	0	OFM	2	0	2	0	48	48	GCTGCAGTCCTGATCTGATGCTCTTCTCATAGACATTGGCACCATCATCTGCGTGTGGTGGAGCTGTCGCCCCTGAAGGGCTCTGTGTCGTGGACTGGCAAGCCTGTCTCCTACTATCTGCACACCATTGACCGCACCATAGTGAGTCCTCACTTGACACCCTACAGAGTGGGAGAGAATCACAGGCCATGG	[CT]
527	0	18	0	IFM	-24	24	0	0	76	97	GCTGCAGTCCTGATCTGATGCTCTTCTCATAGACATTGGCACCATCATGCGTGTGGTGGAGCTGTCGCCCCTGAAGCCTGTCTCCTACTATCTGCACACCATTGACCGCACCATAGTGAGTCCTCACTTGACACCCTACAGAGTGGGAGAGAATCACAGGCCATGG	[]
528	0	18	0	OFM	-32	32	0	0	64	95	GCTGCAGTCCTGATCTGATGCTCTTCTCATAGACATTGGCACCATCATGCGTGTGGTGGAGCTGCAAGCCTGTCTCCTACTATCTGCACACCATTGACCGCACCATAGTGAGTCCTCACTTGACACCCTACAGAGTGGGAGAGAATCACAGGCCATGG	[]
529	0	18	0	EBD	-62	62	0	0	87	147	GCTGCAGTCCTGATCTGATGCTCTTCTCATAGACATTGGCACCATCATGCGTGTGGTGGAGCTGTCGCCCCTGAAGGGCTCTGTGTCACTTGACACCCTACAGAGTGGGAGAGAATCACAGGCCATGG	[]
530	0	18	0	OFM	-23	23	0	0	53	75	GCTGCAGTCCTGATCTGATGCTCTTCTCATAGACATTGGCACCATCATGCGTGGGCTCTGTGTCGTGGACTGGCAAGCCTGTCTCCTACTATCTGCACACCATTGACCGCACCATAGTGAGTCCTCACTTGACACCCTACAGAGTGGGAGAGAATCACAGGCCATGG	[]
531	0	18	0	IFM	-3	15	12	1	53	68	GCTGCAGTCCTGATCTGATGCTCTTCTCATAGACATTGGCACCATCATGCGTGGTGGAGCTGTCGCCCCGAAGGGCTCTGTGTCGTGGACTGGCAAGCCTGTCTCCTACTATCTGCACACCATTGACCGCACCATAGTGAGTCCTCACTTGACACCCTACAGAGTGGGAGAGAATCACAGGCCATGG	[GTGGAGCTGTCG]
532	0	0	18	IFM	-6	11	5	1	51	62	GCTGCAGTCCTGATCTGATGCTCTTCTCATAGACATTGGCACCATCATGCGCATGATGTCGCCCCTGAAGGGCTCTGTGTCGTGGACTGGCAAGCCTGCCTCCTACTATCTGCACACCATTGACCGCACCATAGTGAGTCCTCACTTGACACCCTACAGAGTGGGAGAGAATCACAGGCCATGG	[CATGA]
533	0	0	18	IFM	-6	11	5	1	51	62	GCTGCAGTCCTGATCTGATGCTCTTCTCATAGACATTGGCACCCTCATGCGCATGATGTCGCCCCTGAAGGGCTCTGTGTCGTGGACTGGCAAGCCTGTCTCCTACTATCTGCACACCATTGACCGCACCATAGTGAGTCCTCACTTGACACCCTACAGAGTGGGAGAGAATCACAGGCCATGG	[CATGA]
534	0	0	18	IFM	-6	11	5	1	51	62	GCTGCAGTCCTGATCTGATGCTCTTCTCATAGACATTGGCACCATCATGCGCATGATGTCGCCCCTGAAGGGCTCTGTGTCGTGGACTGGCAAGCCTGTCTCCTGCTATCTGCACACCATTGACCGCACCATAGTGAGTCCTCACTTGACACCCTACAGAGTGGGAGAGAATCACAGGCCATGG	[CATGA]
535	0	10	8	IFM	0	0	0	2	-1	-1	GCTGCAGTCCTGATCTGATGCTCTTCTCATAGACATTGGCACCATCATGCGTGTGGTGGAGCTGTCGCCCCGGAAGGGCTCTGTGTCGTGGACTGGAAAGCCTGTCTCCTACTATCTGCACACCATTGACCGCACCATAGTGAGTCCTCACTTGACACCCTACAGAGTGGGAGAGAATCACAGGCCATGG	[]
536	0	18	0	OFM	-31	31	0	0	46	77	GCTGCAGTCCTGATCTGATGCTCTTCTCATAGACATTGGCACCATCGCTCTGTGTCGTGGACTGGCAAGCCTGTCTCCTACTATCTGCACACCATTGACCGCACCATAGTGAGTCCTCACTTGACACCCTACAGAGTGGGAGAGAATCACAGGCCATGG	[]
537	0	18	0	IFM	-24	24	0	0	59	82	GCTGCAGTCCTGATCTGATGCTCTTCTCATAGACATTGGCACCATCATGCGTGTGGTGGTGTCGTGGACTGGCAAGCCTGTCTCCTACTATCTGCACACCATTGACCGCACCATAGTGAGTCCTCACTTGACACCCTACAGAGTGGGAGAGAATCACAGGCCATGG	[]
538	0	0	18	OFM	-5	55	50	0	51	106	GCTGCAGTCCTGATCTGATGCTCTTCTCATAGACATTGGCACCATCATGCGCATGATGTCGCCCCTGAAGGGCTCTGTGTCGTGGACTGGCAAGCCTGTCTTCCTACTATCTGCACACCATTGACCGCACCATAGTGAGTCCTCACTTGACACCCTACAGAGTGGGAGAGAATCACAGGCCATGG	[CATGATGTCGCCCCTGAAGGGCTCTGTGTCGTGGACTGGCAAGCCTGTCT]
539	0	18	0	IFM	-6	6	0	0	109	115	GCTGCAGTCCTGATCTGATGCTCTTCTCATAGACATTGGCACCATCATGCGTGTGGTGGAGCTGTCGCCCCTGAAGGGCTCTGTGTCGTGGACTGGCAAGCCTGTCTCCCTGCACACCATTGACCGCACCATAGTGAGTCCTCACTTGACACCCTACAGAGTGGGAGAGAATCACAGGCCATGG	[]
540	0	18	0	OFM	-52	58	6	0	68	126	GCTGCAGTCCTGATCTGATGCTCTTCTCATAGACATTGGCACCATCATGCGTGTGGTGGAGCTGTCGCTCTGTGTGACCGCACCATAGTGAGTCCTCACTTGACACCCTACAGAGTGGGAGAGAATCACAGGCCATGG	[TCTGTG]
541	0	18	0	OFM	-4	4	0	0	83	87	GCTGCAGTCCTGATCTGATGCTCTTCTCATAGACATTGGCACCATCATGCGTGTGGTGGAGCTGTCGCCCCTGAAGGGCTCTGGTGGACTGGCAAGCCTGTCTCCTACTATCTGCACACCATTGACCGCACCATAGTGAGTCCTCACTTGACACCCTACAGAGTGGGAGAGAATCACAGGCCATGG	[]
542	0	18	0	OFM	-1	2	1	0	83	85	GCTGCAGTCCTGATCTGATGCTCTTCTCATAGACATTGGCACCATCATGCGTGTGGTGGAGCTGTCGCCCCTGAAGGGCTCTGCTCGTGGACTGGCAAGCCTGTCTCCTACTATCTGCACACCATTGACCGCACCATAGTGAGTCCTCACTTGACACCCTACAGAGTGGGAGAGAATCACAGGCCATGG	[C]
543	0	17	0	IFM	-12	15	3	0	80	95	GCTGCAGTCCTGATCTGATGCTCTTCTCATAGACATTGGCACCATCATGCGTGTGGTGGAGCTGTCGCCCCTGAAGGGCTTCAGCAAGCCTGTCTCCTACTATCTGCACACCATTGACCGCACCATAGTGAGTCCTCACTTGACACCCTACAGAGTGGGAGAGAATCACAGGCCATGG	[TCA]
544	0	17	0	OFM	-37	37	0	0	87	123	GCTGCAGTCCTGATCTGATGCTCTTCTCATAGACATTGGCACCATCATGCGTGTGGTGGAGCTGTCGCCCCTGAAGGGCTCTGTGTCATTGACCGCACCATAGTGAGTCCTCACTTGACACCCTACAGAGTGGGAGAGAATCACAGGCCATGG	[]
545	0	17	0	OFM	-47	47	0	0	53	99	GCTGCAGTCCTGATCTGATGCTCTTCTCATAGACATTGGCACCATCATGCGTGCCTGTCTCCTACTATCTGCACACCATTGACCGCACCATAGTGAGTCCTCACTTGACACCCTACAGAGTGGGAGAGAATCACAGGCCATGG	[]
546	0	5	12	IFM	0	0	0	2	-1	-1	GCTGCAGTCCTGATCTGATGCTCTTCTCATAGACATTGGCACCATCATGCGTGTGGTGGAGCTGTCGCCCCTGAAGGGCTCTGTGTCGTGGACTGGCAAGCCTGCCTCCTACTATCTGCACACCATTGACCGCACCATAGGGAGTCCTCACTTGACACCCTACAGAGTGGGAGAGAATCACAGGCCATGG	[]
547	0	0	17	IFM	-6	11	5	1	51	62	GCTGCAGTCCTGATCTGATGCTCTTCTCATAGACATTGGCACCATCATGCGCATGATGTCGCCCCTGAAGGGCTCTGTGTCGTGGACTGGCAAGCCTGTCTCCTACTATCTGCACACCCTTGACCGCACCATAGTGAGTCCTCACTTGACACCCTACAGAGTGGGAGAGAATCACAGGCCATGG	[CATGA]
548	0	17	0	OFM	-8	8	0	0	110	118	GCTGCAGTCCTGATCTGATGCTCTTCTCATAGACATTGGCACCATCATGCGTGTGGTGGAGCTGTCGCCCCTGAAGGGCTCTGTGTCGTGGACTGGCAAGCCTGTCTCCTCACACCATTGACCGCACCATAGTGAGTCCTCACTTGACACCCTACAGAGTGGGAGAGAATCACAGGCCATGG	[]
549	0	17	0	OFM	2	0	2	0	50	50	GCTGCAGTCCTGATCTGATGCTCTTCTCATAGACATTGGCACCATCATGCACGTGTGGTGGAGCTGTCGCCCCTGAAGGGCTCTGTGTCGTGGACTGGCAAGCCTGTCTCCTACTATCTGCACACCATTGACCGCACCATAGTGAGTCCTCACTTGACACCCTACAGAGTGGGAGAGAATCACAGGCCATGG	[AC]
550	0	17	0	IFM	-12	12	0	0	95	107	GCTGCAGTCCTGATCTGATGCTCTTCTCATAGACATTGGCACCATCATGCGTGTGGTGGAGCTGTCGCCCCTGAAGGGCTCTGTGTCGTGGACTGCCTACTATCTGCACACCATTGACCGCACCATAGTGAGTCCTCACTTGACACCCTACAGAGTGGGAGAGAATCACAGGCCATGG	[]
551	0	17	0	OFM	-14	14	0	0	60	72	GCTGCAGTCCTGATCTGATGCTCTTCTCATAGACATTGGCACCATCATGCGTGTGGTGGAAGGGCTCTGTGTCGTGGACTGGCAAGCCTGTCTCCTACTATCTGCACACCATTGACCGCACCATAGTGAGTCCTCACTTGACACCCTACAGAGTGGGAGAGAATCACAGGCCATGG	[]
552	0	17	0	IFM	0	24	24	0	50	74	GCTGCAGTCCTGATCTGATGCTCTTCTCATAGACATTGGCACCATCATGCCGTGTGGTGGAGCTGTCGCCCCTGAGGGCTCTGTGTCGTGGACTGGCAAGCCTGTCTCCTACTATCTGCACACCATTGACCGCACCATAGTGAGTCCTCACTTGACACCCTACAGAGTGGGAGAGAATCACAGGCCATGG	[CGTGTGGTGGAGCTGTCGCCCCTG]
553	0	7	10	IFM	0	0	0	1	-1	-1	GCTGCAGTCCTGATCTGATGCTCTTCTCATAGACATTGGCACCATCATGCGTGTGGTGGAGCTGTCGCCCCTGAAGGGCTCTCTGTCGTGGACTGGCAAGCCTGTCTCCTACTATCTGCACACCATTGACCGCACCATAGTGAGTCCTCACTTGACACCCTACAGAGTGGGAGAGAATCACAGGCCATGG	[]
554	0	17	0	IFM	-12	12	0	1	51	60	GCTGCAGTCCTGATCTGATGCTCTTCTCATAGACATTGGCACCATCATGCGGTCGCCCCTGAAGGGCTCTGTGTCGTGGACTGGCAAGCCTGTCTCCTACTATCTGCACACCATTGACCGCACCATAGTGAGTCCTCACTTGACACCCTACAGAGTGGGAGAGAATCACAGGCCATGG	[]
555	0	17	0	IFM	-39	39	0	1	62	97	GCTGCAGTCCTGATCTGATGCTCTTCTCATAGACATTGGCACCATCATGCGTGTGGTGAAGCCTGTCTCCTACTATCTGCACACCATTGACCGCACCATAGTGAGTCCTCACTTGACACCCTACAGAGTGGGAGAGAATCACAGGCCATGG	[]
556	0	17	0	OFM	-14	14	0	0	64	77	GCTGCAGTCCTGATCTGATGCTCTTCTCATAGACATTGGCACCATCATGCGTGTGGTGGAGCTGCTCTGTGTCGTGGACTGGCAAGCCTGTCTCCTACTATCTGCACACCATTGACCGCACCATAGTGAGTCCTCACTTGACACCCTACAGAGTGGGAGAGAATCACAGGCCATGG	[]
557	0	17	0	OFM	-29	32	3	2	52	84	GCTGCAGTCCTGATCTGATGCTCTTCTCATAGACATTGGCACTATCATGTGTCCAGTCGTGGACTGGCAAGCCTGTCTCCTACTATCTGCACACCATTGACCGCACCATAGTGAGTCCTCACTTGACACCCTACAGAGTGGGAGAGAATCACAGGCCATGG	[CCA]
558	0	17	0	OFM	-7	7	0	0	73	80	GCTGCAGTCCTGATCTGATGCTCTTCTCATAGACATTGGCACCATCATGCGTGTGGTGGAGCTGTCGCCCCTGCTGTGTCGTGGACTGGCAAGCCTGTCTCCTACTATCTGCACACCATTGACCGCACCATAGTGAGTCCTCACTTGACACCCTACAGAGTGGGAGAGAATCACAGGCCATGG	[]
559	0	17	0	OFM	-1	41	40	0	72	113	GCTGCAGTCCTGATCTGATGCTCTTCTCATAGACATTGGCACCATCATGCGTGTGGTGGAGCTGTCGCCCCTTGAAGGGCTCTGTGTCGTGGACTGGCAAGCCTGTCTCCTAATCTGCACACCATTGACCGCACCATAGTGAGTCCTCACTTGACACCCTACAGAGTGGGAGAGAATCACAGGCCATGG	[TGAAGGGCTCTGTGTCGTGGACTGGCAAGCCTGTCTCCTA]
560	0	8	9	OFM	-1	1	0	0	42	42	GCTGCAGTCCTGATCTGATGCTCTTCTCATAGACATTGGCACATCATGCGTGTGGTGGAGCTGTCGCCCCTGAAGGGCTCTGTGTCGTGGACTGGCAAGCCTGTCTCCTACTATCTGCACACCATTGACCGCACCATAGTGAGTCCTCACTTGACACCCTACAGAGTGGGAGAGAATCACAGGCCATGG	[]
561	0	17	0	OFM	-28	28	0	0	62	90	GCTGCAGTCCTGATCTGATGCTCTTCTCATAGACATTGGCACCATCATGCGTGTGGTGGAGCGACTGGCAAGCCTGTCTCCTACTATCTGCACACCATTGACCGCACCATAGTGAGTCCTCACTTGACACCCTACAGAGTGGGAGAGAATCACAGGCCATGG	[]
562	0	17	0	IFM	6	0	6	0	50	50	GCTGCAGTCCTGATCTGATGCTCTTCTCATAGACATTGGCACCATCATGCCATCACGTGTGGTGGAGCTGTCGCCCCTGAAGGGCTCTGTGTCGTGGACTGGCAAGCCTGTCTCCTACTATCTGCACACCATTGACCGCACCATAGTGAGTCCTCACTTGACACCCTACAGAGTGGGAGAGAATCACAGGCCATGG	[CATCAC]
563	0	17	0	OFM	-2	8	6	0	45	53	GCTGCAGTCCTGATCTGATGCTCTTCTCATAGACATTGGCACCATAGACATTGGTGGAGCTGTCGCCCCTGAAGGGCTCTGTGTCGTGGACTGGCAAGCCTGTCTCCTACTATCTGCACACCATTGACCGCACCATAGTGAGTCCTCACTTGACACCCTACAGAGTGGGAGAGAATCACAGGCCATGG	[AGACAT]
564	0	17	0	OFM	1	1	2	0	72	73	GCTGCAGTCCTGATCTGATGCTCTTCTCATAGACATTGGCACCATCATGCGTGTGGTGGAGCTGTCGCCCCTTTAAGGGCTCTGTGTCGTGGACTGGCAAGCCTGTCTCCTACTATCTGCACACCATTGACCGCACCATAGTGAGTCCTCACTTGACACCCTACAGAGTGGGAGAGAATCACAGGCCATGG	[TT]
565	0	6	11	IFM	0	0	0	2	-1	-1	GCTGCAGTCCTGATCTGATGCTCTTCTCATAGACATTGGCACCATCATGCGTGTGGGGGAGCTGTCGCCCCTGAAGGGCTCTGTGTCGTGGACTGGCAAGCCTGTCTCCTACTATCTGCACACCATTGACCGCACCATAGGGAGTCCTCACTTGACACCCTACAGAGTGGGAGAGAATCACAGGCCATGG	[]
566	0	17	0	OFM	-19	19	0	0	73	92	GCTGCAGTCCTGATCTGATGCTCTTCTCATAGACATTGGCACCATCATGCGTGTGGTGGAGCTGTCGCCCCTGCTGGCAAGCCTGTCTCCTACTATCTGCACACCATTGACCGCACCATAGTGAGTCCTCACTTGACACCCTACAGAGTGGGAGAGAATCACAGGCCATGG	[]
567	0	17	0	OFM	-16	16	0	0	62	78	GCTGCAGTCCTGATCTGATGCTCTTCTCATAGACATTGGCACCATCATGCGTGTGGTGGAGCCTCTGTGTCGTGGACTGGCAAGCCTGTCTCCTACTATCTGCACACCATTGACCGCACCATAGTGAGTCCTCACTTGACACCCTACAGAGTGGGAGAGAATCACAGGCCATGG	[]
568	0	17	0	IFM	0	18	18	0	50	68	GCTGCAGTCCTGATCTGATGCTCTTCTCATAGACATTGGCACCATCATGCCGTGTGGTGGAGCTGTCGCCCTGAAGGGCTCTGTGTCGTGGACTGGCAAGCCTGTCTCCTACTATCTGCACACCATTGACCGCACCATAGTGAGTCCTCACTTGACACCCTACAGAGTGGGAGAGAATCACAGGCCATGG	[CGTGTGGTGGAGCTGTCG]
569	0	0	17	IFM	-6	11	5	1	51	62	GCTGCAGTCCTGATCTGATGCTCTTCTCATAGACATTGGCACCATCATGCGCATGATGACGCCCCTGAAGGGCTCTGTGTCGTGGACTGGCAAGCCTGTCTCCTACTATCTGCACACCATTGACCGCACCATAGTGAGTCCTCACTTGACACCCTACAGAGTGGGAGAGAATCACAGGCCATGG	[CATGA]
570	0	0	17	IFM	-6	11	5	1	51	62	GCTGCAGTCCTGATCTGATGCTCTTCTCATAGACATTGGCACCATCATGCGCATGATGTCGCCCCTGAAGGGCTCTGTGTCGTGGACTGGCAAGCCTGTCTCCTACTATCCGCACACCATTGACCGCACCATAGTGAGTCCTCACTTGACACCCTACAGAGTGGGAGAGAATCACAGGCCATGG	[CATGA]
571	0	17	0	OFM	1	7	8	0	69	76	GCTGCAGTCCTGATCTGATGCTCTTCTCATAGACATTGGCACCATCATGCGTGTGGTGGAGCTGTCGCCTGTGTCGTGGCTCTGTGTCGTGGACTGGCAAGCCTGTCTCCTACTATCTGCACACCATTGACCGCACCATAGTGAGTCCTCACTTGACACCCTACAGAGTGGGAGAGAATCACAGGCCATGG	[TGTGTCGT]
572	0	0	17	IFM	-6	11	5	1	51	62	GCTGCAGTCCTGATCTGATGCTCTTCTCATAGACATTGGCACCATCATGCGCATGATGTCGCCCCTGAAGGGCGCTGTGTCGTGGACTGGCAAGCCTGTCTCCTACTATCTGCACACCATTGACCGCACCATAGTGAGTCCTCACTTGACACCCTACAGAGTGGGAGAGAATCACAGGCCATGG	[CATGA]
573	0	0	17	IFM	-6	11	5	1	51	62	GCTGCAGTCCTGATCTGATGCTCTTCTCATAGACATTGGCACCATCATGCGCATGATGTCGCCCCTGAAGGGCTCTGTGTCGTGGACTGGCAAGCCTGTCTCCTACTATCTGCACACCATTGACTGCACCATAGTGAGTCCTCACTTGACACCCTACAGAGTGGGAGAGAATCACAGGCCATGG	[CATGA]
574	0	17	0	OFM	-32	32	0	0	74	106	GCTGCAGTCCTGATCTGATGCTCTTCTCATAGACATTGGCACCATCATGCGTGTGGTGGAGCTGTCGCCCCTGATCCTACTATCTGCACACCATTGACCGCACCATAGTGAGTCCTCACTTGACACCCTACAGAGTGGGAGAGAATCACAGGCCATGG	[]
575	0	6	11	IFM	0	0	0	2	-1	-1	GCTGCAGTCCTGATCTGATGCTCTTCTCATAGACATTGGCACCATCATGCGTGTGGTGGAGCTGTCGCCCCTGAAGGGCTATGTGTCGTGGACTGGAAAGCCTGTCTCCTACTATCTGCACACCATTGACCGCACCATAGTGAGTCCTCACTTGACACCCTACAGAGTGGGAGAGAATCACAGGCCATGG	[]
576	0	17	0	OFM	-44	44	0	0	56	99	GCTGCAGTCCTGATCTGATGCTCTTCTCATAGACATTGGCACCATCATGCGTGTGGCCTGTCTCCTACTATCTGCACACCATTGACCGCACCATAGTGAGTCCTCACTTGACACCCTACAGAGTGGGAGAGAATCACAGGCCATGG	[]
577	0	17	0	IFM	-9	9	0	0	112	119	GCTGCAGTCCTGATCTGATGCTCTTCTCATAGACATTGGCACCATCATGCGTGTGGTGGAGCTGTCGCCCCTGAAGGGCTCTGTGTCGTGGACTGGCAAGCCTGTCTCCTACACCATTGACCGCACCATAGTGAGTCCTCACTTGACACCCTACAGAGTGGGAGAGAATCACAGGCCATGG	[]
578	0	6	11	IFM	0	0	0	2	-1	-1	GCTGCAGTCCTGATCTGATGCTCTTCTCATAGACATTGGCACCATCATGCGTGTGGTGGAGCTGTCGCCCCTGAAGGGCTCTGTGTCGTGGACTGGGAAGCCTGTCTCCTACTATCTGCGCACCATTGACCGCACCATAGTGAGTCCTCACTTGACACCCTACAGAGTGGGAGAGAATCACAGGCCATGG	[]
579	0	17	0	OFM	-8	22	14	0	53	75	GCTGCAGTCCTGATCTGATGCTCTTCTCATAGACATTGGCACCATCATGCGTGGGTGGAGCTGTCGCGGGCTCTGTGTCGTGGACTGGCAAGCCTGTCTCCTACTATCTGCACACCATTGACCGCACCATAGTGAGTCCTCACTTGACACCCTACAGAGTGGGAGAGAATCACAGGCCATGG	[GGTGGAGCTGTCGC]
580	0	16	0	IFM	-30	30	0	1	55	80	GCTGCAGTCCTGATCTGATGCTCTTCTCATAGACATTGGCACCATCATGCCTGTGTCGTGGACTGGCAAGCCTGTCTCCTACTATCTGCACACCATTGACCGCACCATAGTGAGTCCTCACTTGACACCCTACAGAGTGGGAGAGAATCACAGGCCATGG	[]
581	0	16	0	OFM	22	19	41	1	48	67	GCTGCAGTCCTGATCTGATGCTCTTCTCATAGACATTGGCACCATCATCTTGCCATCATCTTGCATCATCATCTTGGTGGAGCTGTCGCCCCTTGAAGGGCTCTGTGTCGTGGACTGGCAAGCCTGTCTCCTACTATCTGCACACCATTGACCGCACCATAGTGAGTCCTCACTTGACACCCTACAGAGTGGGAGAGAATCACAGGCCATGG	[CTTGCCATCATCTTGCATCATCATCTTGGTGGAGCTGTCGC]
582	0	16	0	OFM	-20	21	1	0	78	99	GCTGCAGTCCTGATCTGATGCTCTTCTCATAGACATTGGCACCATCATGCGTGTGGTGGAGCTGTCGCCCCTGAAGGGGGCCTGTCTCCTACTATCTGCACACCATTGACCGCACCATAGTGAGTCCTCACTTGACACCCTACAGAGTGGGAGAGAATCACAGGCCATGG	[G]
583	0	16	0	OFM	-52	55	3	0	51	106	GCTGCAGTCCTGATCTGATGCTCTTCTCATAGACATTGGCACCATCATGCGCCTTCCTACTATCTGCACACCATTGACCGCACCATAGTGAGTCCTCACTTGACACCCTACAGAGTGGGAGAGAATCACAGGCCATGG	[CCT]
584	0	16	0	IFM	-54	68	14	0	65	133	GCTGCAGTCCTGATCTGATGCTCTTCTCATAGACATTGGCACCATCATGCGTGTGGTGGAGCTGTGTCGTGGACTGGCAACCATAGTGAGTCCTCACTTGACACCCTACAGAGTGGGAGAGAATCACAGGCCATGG	[GTCGTGGACTGGCA]
585	0	16	0	IFM	-18	59	41	0	47	106	GCTGCAGTCCTGATCTGATGCTCTTCTCATAGACATTGGCACCATCACCCTGAAGAGGGCTCTGTGTCGTGGACTGGCAAGCCTGTCTTCCTACTATCTGCACACCATTGACCGCACCATAGTGAGTCCTCACTTGACACCCTACAGAGTGGGAGAGAATCACAGGCCATGG	[CCCTGAAGAGGGCTCTGTGTCGTGGACTGGCAAGCCTGTCT]
586	0	16	0	IFN	-36	56	20	0	64	120	GCTGCAGTCCTGATCTGATGCTCTTCTCATAGACATTGGCACCATCATGCGTGTGGTGGAGCTGACCATTGACCATTGACCATTCACCATTGACCGCACCATAGTGAGTCCTCACTTGACACCCTACAGAGTGGGAGAGAATCACAGGCCATGG	[ACCATTGACCATTGACCATT]
587	0	16	0	OFM	-25	25	0	0	95	120	GCTGCAGTCCTGATCTGATGCTCTTCTCATAGACATTGGCACCATCATGCGTGTGGTGGAGCTGTCGCCCCTGAAGGGCTCTGTGTCGTGGACTGCACCATTGACCGCACCATAGTGAGTCCTCACTTGACACCCTACAGAGTGGGAGAGAATCACAGGCCATGG	[]
588	0	16	0	OFM	-4	4	0	0	70	74	GCTGCAGTCCTGATCTGATGCTCTTCTCATAGACATTGGCACCATCATGCGTGTGGTGGAGCTGTCGCCCAGGGCTCTGTGTCGTGGACTGGCAAGCCTGTCTCCTACTATCTGCACACCATTGACCGCACCATAGTGAGTCCTCACTTGACACCCTACAGAGTGGGAGAGAATCACAGGCCATGG	[]
589	0	0	16	IFM	-6	11	5	0	51	62	GCTGCAGTCCTGATCTGATGCTCTTCTCATAGACATTGGCACCATCATGCGCATGGTGTCGCCCCTGAAGGGCTCTGTGTCGTGGACTGGCAAGCCTGTCTCCTACTATCTGCACACCATTGACCGCACCATAGTGAGTCCTCACTTGACACCCTACAGAGTGGGAGAGAATCACAGGCCATGG	[CATGG]
590	0	16	0	IFM	-21	28	7	0	77	105	GCTGCAGTCCTGATCTGATGCTCTTCTCATAGACATTGGCACCATCATGCGTGTGGTGGAGCTGTCGCCCCTGAAGGAGACAGGCTCCTACTATCTGCACACCATTGACCGCACCATAGTGAGTCCTCACTTGACACCCTACAGAGTGGGAGAGAATCACAGGCCATGG	[AGACAGG]
591	0	16	0	IFM	-18	18	0	1	79	94	GCTGCAGTCCTGATCTGATGCTCTTCTCATAGACATTGGCACCATCATGCGTGTGGTGGAGCTGTCGCCCCTGAAGGGCAAGCCTGTTTCCTACTATCTGCACACCATTGACCGCACCATAGTGAGTCCTCACTTGACACCCTACAGAGTGGGAGAGAATCACAGGCCATGG	[]
592	0	16	0	OFM	-8	8	0	0	68	76	GCTGCAGTCCTGATCTGATGCTCTTCTCATAGACATTGGCACCATCATGCGTGTGGTGGAGCTGTCGCGGCTCTGTGTCGTGGACTGGCAAGCCTGTCTCCTACTATCTGCACACCATTGACCGCACCATAGTGAGTCCTCACTTGACACCCTACAGAGTGGGAGAGAATCACAGGCCATGG	[]
593	0	16	0	IFM	-9	39	30	0	72	111	GCTGCAGTCCTGATCTGATGCTCTTCTCATAGACATTGGCACCATCATGCGTGTGGTGGAGCTGTCGCCCCTTGAAGGGCTCTGTGTCGTGGACTGGCAAGCCTATCTGCACACCATTGACCGCACCATAGTGAGTCCTCACTTGACACCCTACAGAGTGGGAGAGAATCACAGGCCATGG	[TGAAGGGCTCTGTGTCGTGGACTGGCAAGC]
594	0	16	0	OFM	-25	25	0	0	88	113	GCTGCAGTCCTGATCTGATGCTCTTCTCATAGACATTGGCACCATCATGCGTGTGGTGGAGCTGTCGCCCCTGAAGGGCTCTGTGTCGATCTGCACACCATTGACCGCACCATAGTGAGTCCTCACTTGACACCCTACAGAGTGGGAGAGAATCACAGGCCATGG	[]
595	0	4	12	IFM	0	0	0	1	-1	-1	GCTGCAGTCCTGATCTGATGCTCTTCTCATAGACATTGGCACGATCATGCGTGTGGTGGAGCTGTCGCCCCTGAAGGGCTCTGTGTCGTGGACTGGCAAGCCTGTCTCCTACTATCTGCACACCATTGACCGCACCATAGTGAGTCCTCACTTGACACCCTACAGAGTGGGAGAGAATCACAGGCCATGG	[]
596	0	16	0	OFM	-20	20	0	0	64	84	GCTGCAGTCCTGATCTGATGCTCTTCTCATAGACATTGGCACCATCATGCGTGTGGTGGAGCTGGTCGTGGACTGGCAAGCCTGTCTCCTACTATCTGCACACCATTGACCGCACCATAGTGAGTCCTCACTTGACACCCTACAGAGTGGGAGAGAATCACAGGCCATGG	[]
597	0	16	0	OFM	-8	10	2	0	106	116	GCTGCAGTCCTGATCTGATGCTCTTCTCATAGACATTGGCACCATCATGCGTGTGGTGGAGCTGTCGCCCCTGAAGGGCTCTGTGTCGTGGACTGGCAAGCCTGTCAATGCACACCATTGACCGCACCATAGTGAGTCCTCACTTGACACCCTACAGAGTGGGAGAGAATCACAGGCCATGG	[AA]
598	0	0	16	IFM	-6	11	5	1	51	62	GCTGCAGTCCTGATCTGATGCTCTTCTCATAGACATTGGCACCATCATGCGCATGATGTCGCCCCTGAAGGGCTCTGTGTCGTGGACTGGCAAGCCTGTCTCCTACTATCTGCACACCATTGACCGCACCATAGTGAGACCTCACTTGACACCCTACAGAGTGGGAGAGAATCACAGGCCATGG	[CATGA]
599	0	16	0	OFM	-1	4	3	0	69	73	GCTGCAGTCCTGATCTGATGCTCTTCTCATAGACATTGGCACCATCATGCGTGTGGTGGAGCTGTCGCCTGAAAGGGCTCTGTGTCGTGGACTGGCAAGCCTGTCTCCTACTATCTGCACACCATTGACCGCACCATAGTGAGTCCTCACTTGACACCCTACAGAGTGGGAGAGAATCACAGGCCATGG	[TGA]
600	0	0	16	IFM	-6	11	5	1	51	62	GCTGCAGTCCTGATCTGATGCTCTTCTCATAGACATTGGCACCATCATGCGCATGATGTCGCCCCTGGAGGGCTCTGTGTCGTGGACTGGCAAGCCTGTCTCCTACTATCTGCACACCATTGACCGCACCATAGTGAGTCCTCACTTGACACCCTACAGAGTGGGAGAGAATCACAGGCCATGG	[CATGA]
601	0	16	0	IFM	-42	42	0	0	49	90	GCTGCAGTCCTGATCTGATGCTCTTCTCATAGACATTGGCACCATCATGACTGGCAAGCCTGTCTCCTACTATCTGCACACCATTGACCGCACCATAGTGAGTCCTCACTTGACACCCTACAGAGTGGGAGAGAATCACAGGCCATGG	[]
602	0	16	0	IFM	0	2	2	0	72	74	GCTGCAGTCCTGATCTGATGCTCTTCTCATAGACATTGGCACCATCATGCGTGTGGTGGAGCTGTCGCCCCTTGAGGGCTCTGTGTCGTGGACTGGCAAGCCTGTCTCCTACTATCTGCACACCATTGACCGCACCATAGTGAGTCCTCACTTGACACCCTACAGAGTGGGAGAGAATCACAGGCCATGG	[TG]
603	0	16	0	IFM	-27	27	0	1	58	82	GCTGCAGTCCTGATCTGATGCTCTTCTCATAGACATTGGCACCATCATGCGTGGGGTGTCGTGGACTGGCAAGCCTGTCTCCTACTATCTGCACACCATTGACCGCACCATAGTGAGTCCTCACTTGACACCCTACAGAGTGGGAGAGAATCACAGGCCATGG	[]
604	0	16	0	EBD	-22	63	41	0	77	140	GCTGCAGTCCTGATCTGATGCTCTTCTCATAGACATTGGCACCATCATGCGTGTGGTGGAGCTGTCGCCCCTGAAGGCGACATAAGAACTAGCACCTTCTAAGTTCTGTGTCGTGGACTGAGTCCTCACTTGACACCCTACAGAGTGGGAGAGAATCACAGGCCATGG	[CGACATAAGAACTAGCACCTTCTAAGTTCTGTGTCGTGGAC]
605	0	16	0	OFM	-7	7	0	0	69	76	GCTGCAGTCCTGATCTGATGCTCTTCTCATAGACATTGGCACCATCATGCGTGTGGTGGAGCTGTCGCCGGCTCTGTGTCGTGGACTGGCAAGCCTGTCTCCTACTATCTGCACACCATTGACCGCACCATAGTGAGTCCTCACTTGACACCCTACAGAGTGGGAGAGAATCACAGGCCATGG	[]
606	0	16	0	IFM	-60	60	0	1	46	103	GCTGCAGTCCTGATCTGATGCTCTTCTCATAGACATTGGCACCGTCTCCTACTATCTGCACACCATTGACCGCACCATAGTGAGTCCTCACTTGACACCCTACAGAGTGGGAGAGAATCACAGGCCATGG	[]
607	0	16	0	OFM	-7	7	0	2	84	88	GCTGCAGTCCTGATCTGATGCTCTTCTCATAGACATTGGCACCATCATGCGTGTGGTGGAGCTGTCGCTCCTGAAGGGCTCTGTACTGGCAAGCCTGTCTCCTACTATCTGCACACCATTGACCGCACCATAGTGAGTCCTCACTTGACACCCTACAGAGTGGGAGAGAATCACAGGCCATGG	[]
608	0	0	16	IFM	-6	11	5	1	51	62	GCTGCAGTCCTGATCTGATGCTCTTCTCATAGACATTGGCACCATCATGCGCATGATGTCGCTCCTGAAGGGCTCTGTGTCGTGGACTGGCAAGCCTGTCTCCTACTATCTGCACACCATTGACCGCACCATAGTGAGTCCTCACTTGACACCCTACAGAGTGGGAGAGAATCACAGGCCATGG	[CATGA]
609	0	16	0	IFM	0	63	63	0	50	113	GCTGCAGTCCTGATCTGATGCTCTTCTCATAGACATTGGCACCATCATGCCGTGTGGTGGAGCTGTCGCCCCTGAAGGGCTCTGTGTCGTGGACTGGCAAGCCTGTCTCCTACATCTGCACACCATTGACCGCACCATAGTGAGTCCTCACTTGACACCCTACAGAGTGGGAGAGAATCACAGGCCATGG	[CGTGTGGTGGAGCTGTCGCCCCTGAAGGGCTCTGTGTCGTGGACTGGCAAGCCTGTCTCCTAC]
610	0	16	0	OFM	-7	14	7	1	69	83	GCTGCAGTCCTGATCTGATGCTCTTCTCATAGACATTGGCACCATCATGCGTGTGGTGGAGCTGTCTCCTACTATCTGTCGTGGACTGGCAAGCCTGTCTCCTACTATCTGCACACCATTGACCGCACCATAGTGAGTCCTCACTTGACACCCTACAGAGTGGGAGAGAATCACAGGCCATGG	[TACTATC]
611	0	0	16	IFM	-6	11	5	1	51	62	GCTGCAGTCCTGATCTGATGCTCTTCTCATAGACATTGGCACCATCATGCGCATGATGTCGCCCCTGAAGGGCTCTGTGTCGTGGACTGGCAAGCCTGTCTCCTACTATCTGCACACCATTGACCGCACCATCGTGAGTCCTCACTTGACACCCTACAGAGTGGGAGAGAATCACAGGCCATGG	[CATGA]
612	0	0	16	IFM	-6	11	5	1	51	62	GCTGCAGTCCTGATCTGATGCTCTTCTCATAGACATTGGCACCATCATGCGCATGATGTCGCCCCTGAAGGGCTCTGTGTCGTGGACTGGCAAGCCTGTCTCCTACTATCTGCGCACCATTGACCGCACCATAGTGAGTCCTCACTTGACACCCTACAGAGTGGGAGAGAATCACAGGCCATGG	[CATGA]
613	0	0	16	IFM	-6	11	5	1	51	62	GCTGCAGTCCTGATCTGATGCTCTTCTCATAGACATTGGCACCATCATGCGCATGATGTCGCCCCTGAAGGGCTCTGTGTCGTGGACTGGCAAGCCTGTCTCCTACTATCTGCACACCATTGACCGCACCATAGTGAGTCCTTACTTGACACCCTACAGAGTGGGAGAGAATCACAGGCCATGG	[CATGA]
614	0	16	0	OFM	-22	22	0	0	87	108	GCTGCAGTCCTGATCTGATGCTCTTCTCATAGACATTGGCACCATCATGCGTGTGGTGGAGCTGTCGCCCCTGAAGGGCTCTGTGTCTACTATCTGCACACCATTGACCGCACCATAGTGAGTCCTCACTTGACACCCTACAGAGTGGGAGAGAATCACAGGCCATGG	[]
615	0	16	0	OFM	-25	26	1	0	87	113	GCTGCAGTCCTGATCTGATGCTCTTCTCATAGACATTGGCACCATCATGCGTGTGGTGGAGCTGTCGCCCCTGAAGGGCTCTGTGTCAATCTGCACACCATTGACCGCACCATAGTGAGTCCTCACTTGACACCCTACAGAGTGGGAGAGAATCACAGGCCATGG	[A]
616	0	16	0	OFM	-16	16	0	0	47	63	GCTGCAGTCCTGATCTGATGCTCTTCTCATAGACATTGGCACCATCAGTCGCCCCTGAAGGGCTCTGTGTCGTGGACTGGCAAGCCTGTCTCCTACTATCTGCACACCATTGACCGCACCATAGTGAGTCCTCACTTGACACCCTACAGAGTGGGAGAGAATCACAGGCCATGG	[]
617	0	16	0	IFM	-3	18	15	0	44	62	GCTGCAGTCCTGATCTGATGCTCTTCTCATAGACATTGGCACCAATGGTGCTCCACCATTGTCGCCCCTGAAGGGCTCTGTGTCGTGGACTGGCAAGCCTGTCTCCTACTATCTGCACACCATTGACCGCACCATAGTGAGTCCTCACTTGACACCCTACAGAGTGGGAGAGAATCACAGGCCATGG	[ATGGTGCTCCACCAT]
618	0	16	0	IFM	24	0	24	2	73	73	GCTGCAGTCCTGATCTGATGCTCTTCTCATAGACATTGGCACCATCATGCGTGTGGTGGAGCTGTCGCCCCTGTGCGGTCAATGGTGTCTCTGTGTCAACGGCTCTGTGTCGTGGACTGGCAAGCCTGTCTCCTACTATCTGCACACCATTGACCGCACCATATTGAGTCCTCACTTGACACCCTACAGAGTGGGAGAGAATCACAGGCCATGG	[TGCGGTCAATGGTGTCTCTGTGTC]
619	0	16	0	OFM	-79	79	0	0	42	117	GCTGCAGTCCTGATCTGATGCTCTTCTCATAGACATTGGCACACCATTGACCGCACCATAGTGAGTCCTCACTTGACACCCTACAGAGTGGGAGAGAATCACAGGCCATGG	[]
620	0	2	14	OFM	1	0	1	1	107	107	GCTGCAGTCCTGATCTGATGCTCTTCTCATAGACATTGGCACCATCATGCGTGTGGTGGAGCTGTCGCCCCTGAAGGGCTCTGTGTCGTGGACTGACAAGCCTGTCTTCCTACTATCTGCACACCATTGACCGCACCATAGTGAGTCCTCACTTGACACCCTACAGAGTGGGAGAGAATCACAGGCCATGG	[T]
621	0	16	0	IFM	-24	24	0	0	86	109	GCTGCAGTCCTGATCTGATGCTCTTCTCATAGACATTGGCACCATCATGCGTGTGGTGGAGCTGTCGCCCCTGAAGGGCTCTGTGTACTATCTGCACACCATTGACCGCACCATAGTGAGTCCTCACTTGACACCCTACAGAGTGGGAGAGAATCACAGGCCATGG	[]
622	0	0	16	IFM	-6	11	5	1	51	62	GCTGCAGTCCTGATCTGATGCTCTTCTCATAGACATTGGCACCATCATGCGCATGATGTCACCCCTGAAGGGCTCTGTGTCGTGGACTGGCAAGCCTGTCTCCTACTATCTGCACACCATTGACCGCACCATAGTGAGTCCTCACTTGACACCCTACAGAGTGGGAGAGAATCACAGGCCATGG	[CATGA]
623	0	16	0	OFM	-50	50	0	0	57	106	GCTGCAGTCCTGATCTGATGCTCTTCTCATAGACATTGGCACCATCATGCGTGTGGTCCTACTATCTGCACACCATTGACCGCACCATAGTGAGTCCTCACTTGACACCCTACAGAGTGGGAGAGAATCACAGGCCATGG	[]
624	0	16	0	OFM	11	0	11	0	48	48	GCTGCAGTCCTGATCTGATGCTCTTCTCATAGACATTGGCACCATCATCACACACCATTGCGTGTGGTGGAGCTGTCGCCCCTGAAGGGCTCTGTGTCGTGGACTGGCAAGCCTGTCTCCTACTATCTGCACACCATTGACCGCACCATAGTGAGTCCTCACTTGACACCCTACAGAGTGGGAGAGAATCACAGGCCATGG	[CACACACCATT]
625	0	16	0	OFM	35	3	38	0	49	52	GCTGCAGTCCTGATCTGATGCTCTTCTCATAGACATTGGCACCATCATGGTGCCAATCAATGGTGCCAATCATGGTGCCAATCAATGGTGGTGGAGCTGTCGCCCCTGAAGGGCTCTGTGTCGTGGACTGGCAAGCCTGTCTCCTACTATCTGCACACCATTGACCGCACCATAGTGAGTCCTCACTTGACACCCTACAGAGTGGGAGAGAATCACAGGCCATGG	[GTGCCAATCAATGGTGCCAATCATGGTGCCAATCAATG]
626	0	16	0	OFM	-4	5	1	0	70	75	GCTGCAGTCCTGATCTGATGCTCTTCTCATAGACATTGGCACCATCATGCGTGTGGTGGAGCTGTCGCCCTGGGCTCTGTGTCGTGGACTGGCAAGCCTGTCTCCTACTATCTGCACACCATTGACCGCACCATAGTGAGTCCTCACTTGACACCCTACAGAGTGGGAGAGAATCACAGGCCATGG	[T]
627	0	16	0	OFM	-19	45	26	0	40	85	GCTGCAGTCCTGATCTGATGCTCTTCTCATAGACATTGGCGTGTGGTGGAGCTGTCGCCGAAGGGCTCGTGGACTGGCAAGCCTGTCTCCTACTATCTGCACACCATTGACCGCACCATAGTGAGTCCTCACTTGACACCCTACAGAGTGGGAGAGAATCACAGGCCATGG	[GTGTGGTGGAGCTGTCGCCGAAGGGC]
628	0	9	7	IFM	0	0	0	2	-1	-1	GCTGCAGTCCTGATCTGATGCTCTTCTCATAGACATTGGCCCCATCATGCGTGTGGTGGAGCTGTCGCCCCTGAAGGGCTCTGTGTCGTGGACTGGGAAGCCTGTCTCCTACTATCTGCACACCATTGACCGCACCATAGTGAGTCCTCACTTGACACCCTACAGAGTGGGAGAGAATCACAGGCCATGG	[]
629	0	16	0	OFM	2	63	65	0	50	113	GCTGCAGTCCTGATCTGATGCTCTTCTCATAGACATTGGCACCATCATGCCGTGTGGTGGAGCTGTCGCCCCTGAAGGGCTCTGTGTCGTGGACTGGCAAGCCTGTCTCCTACTAATCTGCACACCATTGACCGCACCATAGTGAGTCCTCACTTGACACCCTACAGAGTGGGAGAGAATCACAGGCCATGG	[CGTGTGGTGGAGCTGTCGCCCCTGAAGGGCTCTGTGTCGTGGACTGGCAAGCCTGTCTCCTACTA]
630	0	16	0	OFM	-13	13	0	0	83	95	GCTGCAGTCCTGATCTGATGCTCTTCTCATAGACATTGGCACCATCATGCGTGTGGTGGAGCTGTCGCCCCTGAAGGGCTCTGCAAGCCTGTCTCCTACTATCTGCACACCATTGACCGCACCATAGTGAGTCCTCACTTGACACCCTACAGAGTGGGAGAGAATCACAGGCCATGG	[]
631	0	16	0	IFM	-15	15	0	0	101	115	GCTGCAGTCCTGATCTGATGCTCTTCTCATAGACATTGGCACCATCATGCGTGTGGTGGAGCTGTCGCCCCTGAAGGGCTCTGTGTCGTGGACTGGCAAGCTGCACACCATTGACCGCACCATAGTGAGTCCTCACTTGACACCCTACAGAGTGGGAGAGAATCACAGGCCATGG	[]
632	0	16	0	OFM	-35	35	0	1	84	114	GCTGCAGTCCTGATCTGATGCTCTTCTCATAGACATTGGCACCATCATGCGTGTGGTGGAGCTGTCGCCCCTGAAGGGCTCTGTACACCATTGACCGCACCATAGTGAGTCCTCACTTGACACCCTACAGAGTGGGAGAGAATCACAGGCCATGG	[]
633	0	13	2	OFM	-1	1	0	0	88	89	GCTGCAGTCCTGATCTGATGCTCTTCTCATAGACATTGGCACCATCATGCGTGTGGTGGAGCTGTCGCCCCTGAAGGGCTCTGTGTCGGGACTGGCAAGCCTGTCTCCTACTATCTGCACACCATTGACCGCACCATAGTGAGTCCTCACTTGACACCCTACAGAGTGGGAGAGAATCACAGGCCATGG	[]
634	0	0	15	OFM	1	0	1	1	107	107	GCTGCAGTCCTGATCTGATGCTCTTCTCATAGACATTGGCACCATCATGCGTGTGGTGGAGCTGTCGCCCCTGAAGGGCTCTGTGTCGTGGACTGGCAAGCCTGTCTTCCTACTATCTACACACCATTGACCGCACCATAGTGAGTCCTCACTTGACACCCTACAGAGTGGGAGAGAATCACAGGCCATGG	[T]
635	0	10	5	IFM	0	0	0	2	-1	-1	GCTGCAGTCCTGATCTGATGCTCTTCTCATAGACATTGGCACCATCATGCGTGTGGTGGAGCTGTCGCCCCTGAAGGGCTCTGTGTCGTGGACTGGAAAGCCTGTCTCCTACTATCTGCACGCCATTGACCGCACCATAGTGAGTCCTCACTTGACACCCTACAGAGTGGGAGAGAATCACAGGCCATGG	[]
636	0	15	0	OFM	-13	45	32	1	49	94	GCTGCAGTCCTGATCTGATGCTCTTCTCATAGACATTGGCACCATCGTGGAGCTGTCGCCCCTGAAGGGCTCTGTGTCGTGGGCAAGCCTGTCTCCTACTATCTGCACACCATTGACCGCACCATAGTGAGTCCTCACTTGACACCCTACAGAGTGGGAGAGAATCACAGGCCATGG	[GAGCTGTCGCCCCTGAAGGGCTCTGTGTCGTG]
637	0	0	15	IFM	-6	11	5	1	51	62	GCTGCAGTCCTGATCTGATGCTCTTCTCATAGACATTGGCACCATCATGCGCATGATGTCGCCCCTGAAGGGCTCTGTGTCGTGTACTGGCAAGCCTGTCTCCTACTATCTGCACACCATTGACCGCACCATAGTGAGTCCTCACTTGACACCCTACAGAGTGGGAGAGAATCACAGGCCATGG	[CATGA]
638	0	15	0	OFM	-11	11	0	0	106	117	GCTGCAGTCCTGATCTGATGCTCTTCTCATAGACATTGGCACCATCATGCGTGTGGTGGAGCTGTCGCCCCTGAAGGGCTCTGTGTCGTGGACTGGCAAGCCTGTCGCACACCATTGACCGCACCATAGTGAGTCCTCACTTGACACCCTACAGAGTGGGAGAGAATCACAGGCCATGG	[]
639	0	15	0	OFM	-13	13	0	0	48	61	GCTGCAGTCCTGATCTGATGCTCTTCTCATAGACATTGGCACCATCATCTGTCGCCCCTGAAGGGCTCTGTGTCGTGGACTGGCAAGCCTGTCTCCTACTATCTGCACACCATTGACCGCACCATAGTGAGTCCTCACTTGACACCCTACAGAGTGGGAGAGAATCACAGGCCATGG	[]
640	0	15	0	OFM	1	0	1	1	48	48	GCTGCAGTCCTGATCTGATGCTCTTCTCATAGACATTGGCATCATCATTGCGTGTGGTGGAGCTGTCGCCCCTGAAGGGCTCTGTGTCGTGGACTGGCAAGCCTGTCTCCTACTATCTGCACACCATTGACCGCACCATAGTGAGTCCTCACTTGACACCCTACAGAGTGGGAGAGAATCACAGGCCATGG	[T]
641	0	15	0	OFM	-19	19	0	1	107	125	GCTGCAGTCCTGATCTGATGCTCTTCTCATAGACATTGGCACCATCATGCGTGTGGTGGAGCTGTCGCCCCTGAAGGGCTCTGTGTCGTGGACTGGCAAGCCTGTCTTGACCACACCATAGTGAGTCCTCACTTGACACCCTACAGAGTGGGAGAGAATCACAGGCCATGG	[]
642	0	15	0	IFM	-60	60	0	1	47	104	GCTGCAGTCCTGATCTGATGCTCTTCTCATAGACATTGGCACCATCACCTACTATCTGCACACCATTGACCGCACCATAGTGAGTCCTCACTTGACACCCTACAGAGTGGGAGAGAATCACAGGCCATGG	[]
643	0	15	0	IFM	-3	7	4	0	70	77	GCTGCAGTCCTGATCTGATGCTCTTCTCATAGACATTGGCACCATCATGCGTGTGGTGGAGCTGTCGCCCTGTCGCTCTGTGTCGTGGACTGGCAAGCCTGTCTCCTACTATCTGCACACCATTGACCGCACCATAGTGAGTCCTCACTTGACACCCTACAGAGTGGGAGAGAATCACAGGCCATGG	[TGTC]
644	0	15	0	IFM	-6	9	3	0	66	75	GCTGCAGTCCTGATCTGATGCTCTTCTCATAGACATTGGCACCATCATGCGTGTGGTGGAGCTGTCTGTGGGCTCTGTGTCGTGGACTGGCAAGCCTGTCTCCTACTATCTGCACACCATTGACCGCACCATAGTGAGTCCTCACTTGACACCCTACAGAGTGGGAGAGAATCACAGGCCATGG	[TGT]
645	0	15	0	IFM	-24	24	0	1	76	97	GCTGCAGTCCTGATCTGATGCTCTTCTCATAGACATTGGCACCATCATGCGTGTGGTGGAGCTGTCGCCCCTGAAGCATGTCTCCTACTATCTGCACACCATTGACCGCACCATAGTGAGTCCTCACTTGACACCCTACAGAGTGGGAGAGAATCACAGGCCATGG	[]
646	0	6	9	IFM	0	0	0	2	-1	-1	GCTGCAGTCCTGATCTGATGCTCTTCTCATAGACATTGGCACCATCATGCGTGTGGTGGAGCTGTCGCCCCTGAAGGGCTCTGTGTCGTGGACTGGGAAGACTGTCTCCTACTATCTGCACACCATTGACCGCACCATAGTGAGTCCTCACTTGACACCCTACAGAGTGGGAGAGAATCACAGGCCATGG	[]
647	0	15	0	IFM	-48	48	0	0	87	134	GCTGCAGTCCTGATCTGATGCTCTTCTCATAGACATTGGCACCATCATGCGTGTGGTGGAGCTGTCGCCCCTGAAGGGCTCTGTGTCCATAGTGAGTCCTCACTTGACACCCTACAGAGTGGGAGAGAATCACAGGCCATGG	[]
648	0	15	0	OFM	-26	26	0	0	89	114	GCTGCAGTCCTGATCTGATGCTCTTCTCATAGACATTGGCACCATCATGCGTGTGGTGGAGCTGTCGCCCCTGAAGGGCTCTGTGTCGTCTGCACACCATTGACCGCACCATAGTGAGTCCTCACTTGACACCCTACAGAGTGGGAGAGAATCACAGGCCATGG	[]
649	0	15	0	OFM	-35	48	13	0	60	108	GCTGCAGTCCTGATCTGATGCTCTTCTCATAGACATTGGCACCATCATGCGTGTGGTGGACTGGCAAGCCTGTCTACTATCTGCACACCATTGACCGCACCATAGTGAGTCCTCACTTGACACCCTACAGAGTGGGAGAGAATCACAGGCCATGG	[CTGGCAAGCCTGT]
650	0	15	0	OFM	-22	38	16	0	45	83	GCTGCAGTCCTGATCTGATGCTCTTCTCATAGACATTGGCACCATGTCTATGTGGTGGAGCTGTCGTGGACTGGCAAGCCTGTCTCCTACTATCTGCACACCATTGACCGCACCATAGTGAGTCCTCACTTGACACCCTACAGAGTGGGAGAGAATCACAGGCCATGG	[GTCTATGTGGTGGAGC]
651	0	15	0	IFM	-42	42	0	0	47	89	GCTGCAGTCCTGATCTGATGCTCTTCTCATAGACATTGGCACCATCAGGACTGGCAAGCCTGTCTCCTACTATCTGCACACCATTGACCGCACCATAGTGAGTCCTCACTTGACACCCTACAGAGTGGGAGAGAATCACAGGCCATGG	[]
652	0	15	0	IFM	-9	11	2	0	98	109	GCTGCAGTCCTGATCTGATGCTCTTCTCATAGACATTGGCACCATCATGCGTGTGGTGGAGCTGTCGCCCCTGAAGGGCTCTGTGTCGTGGACTGGCATGTACTATCTGCACACCATTGACCGCACCATAGTGAGTCCTCACTTGACACCCTACAGAGTGGGAGAGAATCACAGGCCATGG	[TG]
653	0	8	7	IFM	0	0	0	2	-1	-1	GCTGCAGTCCTGATCTGATGCTCTTCTCATAGACATTGGCACCATCATGCGTGTGGTGGAGCTGTCGCCCCTGAAGGGCTATGTGTCGTGGACTGGCAAGCCTGTCTCCTACTATCTGCACGCCATTGACCGCACCATAGTGAGTCCTCACTTGACACCCTACAGAGTGGGAGAGAATCACAGGCCATGG	[]
654	0	15	0	OFM	-2	35	33	0	71	106	GCTGCAGTCCTGATCTGATGCTCTTCTCATAGACATTGGCACCATCATGCGTGTGGTGGAGCTGTCGCCCCAAGGCTCTGTGTCGTGGACTGGCAAGCCTGTCTTCCTACTATCTGCACACCATTGACCGCACCATAGTGAGTCCTCACTTGACACCCTACAGAGTGGGAGAGAATCACAGGCCATGG	[AAGGCTCTGTGTCGTGGACTGGCAAGCCTGTCT]
655	0	15	0	OFM	-8	13	5	0	77	90	GCTGCAGTCCTGATCTGATGCTCTTCTCATAGACATTGGCACCATCATGCGTGTGGTGGAGCTGTCGCCCCTGAAGGCTGAAGACTGGCAAGCCTGTCTCCTACTATCTGCACACCATTGACCGCACCATAGTGAGTCCTCACTTGACACCCTACAGAGTGGGAGAGAATCACAGGCCATGG	[CTGAA]
656	0	15	0	OFM	-7	7	0	0	62	68	GCTGCAGTCCTGATCTGATGCTCTTCTCATAGACATTGGCACCATCATGCGTGTGGTGGAGCCCTGAAGGGCTCTGTGTCGTGGACTGGCAAGCCTGTCTCCTACTATCTGCACACCATTGACCGCACCATAGTGAGTCCTCACTTGACACCCTACAGAGTGGGAGAGAATCACAGGCCATGG	[]
657	0	15	0	IFM	-18	18	0	0	106	123	GCTGCAGTCCTGATCTGATGCTCTTCTCATAGACATTGGCACCATCATGCGTGTGGTGGAGCTGTCGCCCCTGAAGGGCTCTGTGTCGTGGACTGGCAAGCCTGTCATTGACCGCACCATAGTGAGTCCTCACTTGACACCCTACAGAGTGGGAGAGAATCACAGGCCATGG	[]
658	0	15	0	OFM	-37	37	0	1	53	85	GCTGCAGTCCTGATCTGATGCTCTTCTCATAGACATTGGCACCATCATTCGTGGACTGGCAAGCCTGTCTCCTACTATCTGCACACCATTGACCGCACCATAGTGAGTCCTCACTTGACACCCTACAGAGTGGGAGAGAATCACAGGCCATGG	[]
659	0	15	0	OFM	-19	19	0	0	103	122	GCTGCAGTCCTGATCTGATGCTCTTCTCATAGACATTGGCACCATCATGCGTGTGGTGGAGCTGTCGCCCCTGAAGGGCTCTGTGTCGTGGACTGGCAAGCCTCCATTGACCGCACCATAGTGAGTCCTCACTTGACACCCTACAGAGTGGGAGAGAATCACAGGCCATGG	[]
660	0	15	0	OFM	2	5	7	0	73	78	GCTGCAGTCCTGATCTGATGCTCTTCTCATAGACATTGGCACCATCATGCGTGTGGTGGAGCTGTCGCCCCTGTGTCGCCCTCTGTGTCGTGGACTGGCAAGCCTGTCTCCTACTATCTGCACACCATTGACCGCACCATAGTGAGTCCTCACTTGACACCCTACAGAGTGGGAGAGAATCACAGGCCATGG	[TGTCGCC]
661	0	8	7	IFM	-6	6	0	0	41	45	GCTGCAGTCCTGATCTGATGCTCTTCTCATAGACATTGGCATGCGTGTGGTGGAGCTGTCGCCCCTGAAGGGCTCTGTGTCGTGGACTGGCAAGCCTGTCTCCTACTATCTGCACACCATTGACCGCACCATAGTGAGTCCTCACTTGACACCCTACAGAGTGGGAGAGAATCACAGGCCATGG	[]
662	0	15	0	OFM	-8	8	0	0	102	110	GCTGCAGTCCTGATCTGATGCTCTTCTCATAGACATTGGCACCATCATGCGTGTGGTGGAGCTGTCGCCCCTGAAGGGCTCTGTGTCGTGGACTGGCAAGCCACTATCTGCACACCATTGACCGCACCATAGTGAGTCCTCACTTGACACCCTACAGAGTGGGAGAGAATCACAGGCCATGG	[]
663	0	15	0	IFM	-33	33	0	0	95	126	GCTGCAGTCCTGATCTGATGCTCTTCTCATAGACATTGGCACCATCATGCGTGTGGTGGAGCTGTCGCCCCTGAAGGGCTCTGTGTCGTGGACTGACCGCACCATAGTGAGTCCTCACTTGACACCCTACAGAGTGGGAGAGAATCACAGGCCATGG	[]
664	0	15	0	OFM	-11	15	4	1	62	77	GCTGCAGTCCTGATCTGATGCTCTTCTCATAGACATTGGCACCATCATGCGTGTGGTGGGGCGACAGCTCTGTGTCGTGGACTGGCAAGCCTGTCTCCTACTATCTGCACACCATTGACCGCACCATAGTGAGTCCTCACTTGACACCCTACAGAGTGGGAGAGAATCACAGGCCATGG	[GACA]
665	0	15	0	IFM	-9	9	0	0	71	80	GCTGCAGTCCTGATCTGATGCTCTTCTCATAGACATTGGCACCATCATGCGTGTGGTGGAGCTGTCGCCCCCTGTGTCGTGGACTGGCAAGCCTGTCTCCTACTATCTGCACACCATTGACCGCACCATAGTGAGTCCTCACTTGACACCCTACAGAGTGGGAGAGAATCACAGGCCATGG	[]
666	0	0	15	IFM	-6	11	5	1	51	62	GCTGCAGTCCTGATCTGATGCTCTTCTCATAGACATTGGCACCATCATGCGCATGATGTCGCCCCTGAAGGGCTCTGTGTCGTGGACTGGCAAGCCTGTCTCCTACTATCTGCACACCATTGACCGCACCATAGTGAGGCCTCACTTGACACCCTACAGAGTGGGAGAGAATCACAGGCCATGG	[CATGA]
667	0	0	15	IFM	-6	11	5	1	51	62	GCTGCAGTCCTGATCTGATGCTCTTCTCATAGACATTGGCACCATCATGCGCATGATGTCGCCCCTGAAGGGCTCTGTGTCGTGGACTGGCACGCCTGTCTCCTACTATCTGCACACCATTGACCGCACCATAGTGAGTCCTCACTTGACACCCTACAGAGTGGGAGAGAATCACAGGCCATGG	[CATGA]
668	0	0	15	IFM	-6	11	5	1	51	62	GCTGCAGTCCTGATCTGATGCTCTTCTCATAGACATTGGCACCATCATGCGCATGATGTCGCCCCTGAAGGGCTCTGTGTCGCGGACTGGCAAGCCTGTCTCCTACTATCTGCACACCATTGACCGCACCATAGTGAGTCCTCACTTGACACCCTACAGAGTGGGAGAGAATCACAGGCCATGG	[CATGA]
669	0	0	15	IFM	-6	11	5	1	51	62	GCTGCAGTCCTGATCTGATGCTCTTCTCATAGACATTGGCACCATCATGCGCATGATGTCGCCCCTGAAGGGCTCTGTGTCGTGGACTGGCAAGCCTGTCTCCTACTATCTGCACTCCATTGACCGCACCATAGTGAGTCCTCACTTGACACCCTACAGAGTGGGAGAGAATCACAGGCCATGG	[CATGA]
670	0	15	0	IFM	-42	42	0	0	66	106	GCTGCAGTCCTGATCTGATGCTCTTCTCATAGACATTGGCACCATCATGCGTGTGGTGGAGCTGTCCTACTATCTGCACACCATTGACCGCACCATAGTGAGTCCTCACTTGACACCCTACAGAGTGGGAGAGAATCACAGGCCATGG	[]
671	0	15	0	OFM	-52	52	0	0	79	130	GCTGCAGTCCTGATCTGATGCTCTTCTCATAGACATTGGCACCATCATGCGTGTGGTGGAGCTGTCGCCCCTGAAGGGCGCACCATAGTGAGTCCTCACTTGACACCCTACAGAGTGGGAGAGAATCACAGGCCATGG	[]
672	0	15	0	OFM	-37	60	23	0	42	102	GCTGCAGTCCTGATCTGATGCTCTTCTCATAGACATTGGCACTCATCTCATAGACATTGGCACCATGTCTCCTACTATCTGCACACCATTGACCGCACCATAGTGAGTCCTCACTTGACACCCTACAGAGTGGGAGAGAATCACAGGCCATGG	[TCATCTCATAGACATTGGCACCA]
673	0	15	0	OFM	-14	31	17	0	48	79	GCTGCAGTCCTGATCTGATGCTCTTCTCATAGACATTGGCACCATCATTGCGTGTGGTGGAGCTGTCTGTGTCGTGGACTGGCAAGCCTGTCTCCTACTATCTGCACACCATTGACCGCACCATAGTGAGTCCTCACTTGACACCCTACAGAGTGGGAGAGAATCACAGGCCATGG	[TGCGTGTGGTGGAGCTG]
674	0	15	0	OFM	-23	23	0	1	80	99	GCTGCAGTCCTGATCTGATGCTCTTCTCATAGACATTGGCACCATCATGCGTGTGGTGGAGCTGTCGCCCCTGAAGGCCTGTCTCCTACTATCTGCACACCATTGACCGCACCATAGTGAGTCCTCACTTGACACCCTACAGAGTGGGAGAGAATCACAGGCCATGG	[]
675	0	15	0	IFM	-3	6	3	0	67	73	GCTGCAGTCCTGATCTGATGCTCTTCTCATAGACATTGGCACCATCATGCGTGTGGTGGAGCTGTCGGAAAAGGGCTCTGTGTCGTGGACTGGCAAGCCTGTCTCCTACTATCTGCACACCATTGACCGCACCATAGTGAGTCCTCACTTGACACCCTACAGAGTGGGAGAGAATCACAGGCCATGG	[GAA]
676	0	15	0	IFM	-9	33	24	0	42	75	GCTGCAGTCCTGATCTGATGCTCTTCTCATAGACATTGGCACTTCTCTTAGACATTGTCGCCCCTGGGGCTCTGTGTCGTGGACTGGCAAGCCTGTCTCCTACTATCTGCACACCATTGACCGCACCATAGTGAGTCCTCACTTGACACCCTACAGAGTGGGAGAGAATCACAGGCCATGG	[TTCTCTTAGACATTGTCGCCCCTG]
677	0	15	0	OFM	-26	26	0	0	57	83	GCTGCAGTCCTGATCTGATGCTCTTCTCATAGACATTGGCACCATCATGCGTGTGGTTGTCGTGGACTGGCAAGCCTGTCTCCTACTATCTGCACACCATTGACCGCACCATAGTGAGTCCTCACTTGACACCCTACAGAGTGGGAGAGAATCACAGGCCATGG	[]
678	0	8	7	IFM	0	0	0	2	-1	-1	GCTGCAGTCCTGATCTGATGCTCTTCTCATAGACATTGGCACCATCATGCGTGTGGGGGAGCTGTCGCCCCTGAAGGGCTCTGTGTCGTGGACTGGGAAGCCTGTCTCCTACTATCTGCACACCATTGACCGCACCATAGTGAGTCCTCACTTGACACCCTACAGAGTGGGAGAGAATCACAGGCCATGG	[]
679	0	15	0	OFM	-1	20	19	1	47	67	GCTGCAGTCCTGATCTGATGCTCTTCTCATAGACATTGGCACCATCACGTGTGGTGGAGCTGTCGCCCCTTGAAGGGCTCTGTGTCGTGGACTGGCAAGCCTGTCTCCTACTATCTGCACACCATTGACCGCACCATAGTGAGTCCTCACTTGACACCCTACAGAGTGGGAGAGAATCACAGGCCATGG	[CGTGTGGTGGAGCTGTCGC]
680	0	0	15	IFM	-6	11	5	1	51	62	GCTGCAGTCCTGATCTGATGCTCTTCTCATAGACATTGGCACCATCATGCGCATGATGTCGCCCCTGAAGGGCTCTGCGTCGTGGACTGGCAAGCCTGTCTCCTACTATCTGCACACCATTGACCGCACCATAGTGAGTCCTCACTTGACACCCTACAGAGTGGGAGAGAATCACAGGCCATGG	[CATGA]
681	0	15	0	OFM	-10	10	0	0	75	85	GCTGCAGTCCTGATCTGATGCTCTTCTCATAGACATTGGCACCATCATGCGTGTGGTGGAGCTGTCGCCCCTGAATCGTGGACTGGCAAGCCTGTCTCCTACTATCTGCACACCATTGACCGCACCATAGTGAGTCCTCACTTGACACCCTACAGAGTGGGAGAGAATCACAGGCCATGG	[]
682	0	15	0	OFM	-37	37	0	0	42	78	GCTGCAGTCCTGATCTGATGCTCTTCTCATAGACATTGGCACTCTGTGTCGTGGACTGGCAAGCCTGTCTCCTACTATCTGCACACCATTGACCGCACCATAGTGAGTCCTCACTTGACACCCTACAGAGTGGGAGAGAATCACAGGCCATGG	[]
683	0	10	5	IFM	0	0	0	1	-1	-1	GCTGCAGTCCTGATCTGATGCTCTTCTCATAGACATTGGCACCATCATGCGTGTGGTGGAGCTGTCGCCCCTGAAGGGCTCTGTCTCGTGGACTGGCAAGCCTGTCTCCTACTATCTGCACACCATTGACCGCACCATAGTGAGTCCTCACTTGACACCCTACAGAGTGGGAGAGAATCACAGGCCATGG	[]
684	0	7	8	IFM	0	3	3	0	51	54	GCTGCAGTCCTGATCTGATGCTCTTCTCATAGACATTGGCACCATCATGCGGGGGGTGGAGCTGTCGCCCCTGAAGGGCTCTGTGTCGTGGACTGGCAAGCCTGTCTCCTACTATCTGCACACCATTGACCGCACCATAGTGAGTCCTCACTTGACACCCTACAGAGTGGGAGAGAATCACAGGCCATGG	[GGG]
685	0	3	12	IFM	0	0	0	2	-1	-1	GCTGCAGTCCTGATCTGATGCTCTTCTCATAGACATTGGCACCATCATGCGTGTGGTGGAGCTGTCGCCCCGGAAGGGCTCGGTGTCGTGGACTGGCAAGCCTGTCTCCTACTATCTGCACACCATTGACCGCACCATAGTGAGTCCTCACTTGACACCCTACAGAGTGGGAGAGAATCACAGGCCATGG	[]
686	0	15	0	OFM	-32	32	0	1	71	100	GCTGCAGTCCTGATCTGATGCTCTTCTCATAGACATTGGCACCATCATGCGTGTGGTGGAGCTGTCGCCCCGTCTCCTACTATCTGCACACCATTGACCGCACCATAGTGAGTCCTCACTTGACACCCTACAGAGTGGGAGAGAATCACAGGCCATGG	[]
687	0	15	0	OFM	46	12	58	1	50	62	GCTGCAGTCCTGATCTGATGCTCTTCTCATAGACATTGGCACCATCATGCCCAGTATTTCTAAGAGTACCTGTGTGTTCCTGGTGGCCTCTGCAGCATGAGCACACCGTGTAGCCCCTGAAGGGCTCTGTGTCGTGGACTGGCAAGCCTGTCTCCTACTATCTGCACACCATTGACCGCACCATAGTGAGTCCTCACTTGACACCCTACAGAGTGGGAGAGAATCACAGGCCATGG	[CCAGTATTTCTAAGAGTACCTGTGTGTTCCTGGTGGCCTCTGCAGCATGAGCACACCG]
688	0	15	0	IFM	-30	32	2	0	50	82	GCTGCAGTCCTGATCTGATGCTCTTCTCATAGACATTGGCACCATCATGCCAGTGTCGTGGACTGGCAAGCCTGTCTCCTACTATCTGCACACCATTGACCGCACCATAGTGAGTCCTCACTTGACACCCTACAGAGTGGGAGAGAATCACAGGCCATGG	[CA]
689	0	14	0	IFM	-42	42	0	0	84	125	GCTGCAGTCCTGATCTGATGCTCTTCTCATAGACATTGGCACCATCATGCGTGTGGTGGAGCTGTCGCCCCTGAAGGGCTCTGTTGACCGCACCATAGTGAGTCCTCACTTGACACCCTACAGAGTGGGAGAGAATCACAGGCCATGG	[]
690	0	14	0	OFM	-7	7	0	1	103	106	GCTGCAGTCCTGATCTGATGCTCTTCTCATAGACATTGGCACCATCATGCGTGTGGTGGAGCTGTCGCCCCTGAAGGGCTCTGTGTCGTGGACTGGCAATCCTACTATCTGCACACCATTGACCGCACCATAGTGAGTCCTCACTTGACACCCTACAGAGTGGGAGAGAATCACAGGCCATGG	[]
691	0	14	0	OFM	-41	41	0	0	59	99	GCTGCAGTCCTGATCTGATGCTCTTCTCATAGACATTGGCACCATCATGCGTGTGGTGGCCTGTCTCCTACTATCTGCACACCATTGACCGCACCATAGTGAGTCCTCACTTGACACCCTACAGAGTGGGAGAGAATCACAGGCCATGG	[]
692	0	14	0	IFM	-12	12	0	1	50	59	GCTGCAGTCCTGATCTGATGCTCTTCTCATAGACATTGGCACCATCAAGCTGTCGCCCCTGAAGGGCTCTGTGTCGTGGACTGGCAAGCCTGTCTCCTACTATCTGCACACCATTGACCGCACCATAGTGAGTCCTCACTTGACACCCTACAGAGTGGGAGAGAATCACAGGCCATGG	[]
693	0	14	0	IFM	-33	33	0	0	47	80	GCTGCAGTCCTGATCTGATGCTCTTCTCATAGACATTGGCACCATCACTGTGTCGTGGACTGGCAAGCCTGTCTCCTACTATCTGCACACCATTGACCGCACCATAGTGAGTCCTCACTTGACACCCTACAGAGTGGGAGAGAATCACAGGCCATGG	[]
694	0	14	0	IFM	9	2	11	0	107	109	GCTGCAGTCCTGATCTGATGCTCTTCTCATAGACATTGGCACCATCATGCGTGTGGTGGAGCTGTCGCCCCTGAAGGGCTCTGTGTCGTGGACTGGCAAGCCTGTCTATCTACTACTGTACTATCTGCACACCATTGACCGCACCATAGTGAGTCCTCACTTGACACCCTACAGAGTGGGAGAGAATCACAGGCCATGG	[ATCTACTACTG]
695	0	14	0	OFM	-22	25	3	0	53	78	GCTGCAGTCCTGATCTGATGCTCTTCTCATAGACATTGGCACCATCATGCGTGGCACTCTGTGTCGTGGACTGGCAAGCCTGTCTCCTACTATCTGCACACCATTGACCGCACCATAGTGAGTCCTCACTTGACACCCTACAGAGTGGGAGAGAATCACAGGCCATGG	[GCA]
696	0	14	0	EBD	-50	89	39	0	53	142	GCTGCAGTCCTGATCTGATGCTCTTCTCATAGACATTGGCACCATCATGCGTGGTGGAGCTGTCGCCCCTGAAGGGCTCTGTGTCGTGGACTAGTCCTCACTTGACACCCTACAGAGTGGGAGAGAATCACAGGCCATGG	[GTGGAGCTGTCGCCCCTGAAGGGCTCTGTGTCGTGGACT]
697	0	14	0	OFM	-40	40	0	0	100	138	GCTGCAGTCCTGATCTGATGCTCTTCTCATAGACATTGGCACCATCATGCGTGTGGTGGAGCTGTCGCCCCTGAAGGGCTCTGTGTCGTGGACTGGCAAGTGAGTCCTCACTTGACACCCTACAGAGTGGGAGAGAATCACAGGCCATGG	[]
698	0	14	0	IFM	-33	62	29	0	53	115	GCTGCAGTCCTGATCTGATGCTCTTCTCATAGACATTGGCACCATCATGCGTGGAAGGGCTCTGTGTCGTGGACTGGCAAGCCTGCACACCATTGACCGCACCATAGTGAGTCCTCACTTGACACCCTACAGAGTGGGAGAGAATCACAGGCCATGG	[GAAGGGCTCTGTGTCGTGGACTGGCAAGC]
699	0	14	0	IFM	-30	30	0	0	96	126	GCTGCAGTCCTGATCTGATGCTCTTCTCATAGACATTGGCACCATCATGCGTGTGGTGGAGCTGTCGCCCCTGAAGGGCTCTGTGTCGTGGACTGGTGACCGCACCATAGTGAGTCCTCACTTGACACCCTACAGAGTGGGAGAGAATCACAGGCCATGG	[]
700	0	14	0	OFM	-14	14	0	0	48	62	GCTGCAGTCCTGATCTGATGCTCTTCTCATAGACATTGGCACCATCATTGTCGCCCCTGAAGGGCTCTGTGTCGTGGACTGGCAAGCCTGTCTCCTACTATCTGCACACCATTGACCGCACCATAGTGAGTCCTCACTTGACACCCTACAGAGTGGGAGAGAATCACAGGCCATGG	[]
701	0	9	5	WTE	0	2	2	0	144	146	GCTGCAGTCCTGATCTGATGCTCTTCTCATAGACATTGGCACCATCATGCGTGTGGTGGAGCTGTCGCCCCTGAAGGGCTCTGTGTCGTGGACTGGCAAGCCTGTCTCCTACTATCTGCACACCATTGACCGCACCATAGTGAGGACTCACTTGACACCCTACAGAGTGGGAGAGAATCACAGGCCATGG	[GA]
702	0	14	0	IFM	3	1	4	0	47	48	GCTGCAGTCCTGATCTGATGCTCTTCTCATAGACATTGGCACCATCACACAGCGTGTGGTGGAGCTGTCGCCCCTGAAGGGCTCTGTGTCGTGGACTGGCAAGCCTGTCTCCTACTATCTGCACACCATTGACCGCACCATAGTGAGTCCTCACTTGACACCCTACAGAGTGGGAGAGAATCACAGGCCATGG	[CACA]
703	0	14	0	OFM	-1	2	1	0	76	78	GCTGCAGTCCTGATCTGATGCTCTTCTCATAGACATTGGCACCATCATGCGTGTGGTGGAGCTGTCGCCCCTGAAGCCTCTGTGTCGTGGACTGGCAAGCCTGTCTCCTACTATCTGCACACCATTGACCGCACCATAGTGAGTCCTCACTTGACACCCTACAGAGTGGGAGAGAATCACAGGCCATGG	[C]
704	0	14	0	OFM	-20	20	0	2	53	71	GCTGCAGTCCTGATCTGATGCTCTTCTCATAGACATTGGCACCATCATGCATGATGGGCTCTGTGTCGTGGACTGGCAAGCCTGTCTCCTACTATCTGCACACCATTGACCGCACCATAGTGAGTCCTCACTTGACACCCTACAGAGTGGGAGAGAATCACAGGCCATGG	[]
705	0	14	0	IFM	-45	45	0	0	51	95	GCTGCAGTCCTGATCTGATGCTCTTCTCATAGACATTGGCACCATCATGCGCAAGCCTGTCTCCTACTATCTGCACACCATTGACCGCACCATAGTGAGTCCTCACTTGACACCCTACAGAGTGGGAGAGAATCACAGGCCATGG	[]
706	0	14	0	OFM	-58	58	0	0	58	116	GCTGCAGTCCTGATCTGATGCTCTTCTCATAGACATTGGCACCATCATGCGTGTGGTGTGCACACCATTGACCGCACCATAGTGAGTCCTCACTTGACACCCTACAGAGTGGGAGAGAATCACAGGCCATGG	[]
707	0	14	0	IFM	-36	36	0	0	87	122	GCTGCAGTCCTGATCTGATGCTCTTCTCATAGACATTGGCACCATCATGCGTGTGGTGGAGCTGTCGCCCCTGAAGGGCTCTGTGTCCATTGACCGCACCATAGTGAGTCCTCACTTGACACCCTACAGAGTGGGAGAGAATCACAGGCCATGG	[]
708	0	14	0	IFM	-12	16	4	0	50	66	GCTGCAGTCCTGATCTGATGCTCTTCTCATAGACATTGGCACCATCATGCAGAAGCCCCTGAAGGGCTCTGTGTCGTGGACTGGCAAGCCTGTCTCCTACTATCTGCACACCATTGACCGCACCATAGTGAGTCCTCACTTGACACCCTACAGAGTGGGAGAGAATCACAGGCCATGG	[AGAA]
709	0	14	0	OFM	-16	31	15	0	75	106	GCTGCAGTCCTGATCTGATGCTCTTCTCATAGACATTGGCACCATCATGCGTGTGGTGGAGCTGTCGCCCCTGAACTGGCAAGCCTGTCTTCCTACTATCTGCACACCATTGACCGCACCATAGTGAGTCCTCACTTGACACCCTACAGAGTGGGAGAGAATCACAGGCCATGG	[CTGGCAAGCCTGTCT]
710	0	0	14	IFM	-6	11	5	1	51	62	GCTGCAGTCCTGATCTGATGCTCTTCTCATAGACATTGGCACCATCATGCGCATGATGTCGCCCCTGAAGGGCTCTGTGGCGTGGACTGGCAAGCCTGTCTCCTACTATCTGCACACCATTGACCGCACCATAGTGAGTCCTCACTTGACACCCTACAGAGTGGGAGAGAATCACAGGCCATGG	[CATGA]
711	0	14	0	OFM	-67	67	0	0	42	108	GCTGCAGTCCTGATCTGATGCTCTTCTCATAGACATTGGCACTACTATCTGCACACCATTGACCGCACCATAGTGAGTCCTCACTTGACACCCTACAGAGTGGGAGAGAATCACAGGCCATGG	[]
712	0	14	0	OFM	-20	35	15	0	48	83	GCTGCAGTCCTGATCTGATGCTCTTCTCATAGACATTGGCACCATCATTGCGTGTGGTGGAGCTGTCGTGGACTGGCAAGCCTGTCTCCTACTATCTGCACACCATTGACCGCACCATAGTGAGTCCTCACTTGACACCCTACAGAGTGGGAGAGAATCACAGGCCATGG	[TGCGTGTGGTGGAGC]
713	0	2	12	OFM	1	0	1	1	107	107	GCTGCAGTCCTGATCTGATGCTCTTCTCATAGACATTGGCACCATCATGCGTGTGGTGGAGCTGTCGCCCCTGAAGGGCTCTGTGTCGTGGACTGGCAAGCCTGTCTTCCTACTATCTGCACACCATTGACCGCACCATAGCGAGTCCTCACTTGACACCCTACAGAGTGGGAGAGAATCACAGGCCATGG	[T]
714	0	14	0	OFM	-73	75	2	0	60	135	GCTGCAGTCCTGATCTGATGCTCTTCTCATAGACATTGGCACCATCATGCGTGTGGTGGACACATAGTGAGTCCTCACTTGACACCCTACAGAGTGGGAGAGAATCACAGGCCATGG	[CA]
715	0	14	0	OFM	2	4	6	0	70	74	GCTGCAGTCCTGATCTGATGCTCTTCTCATAGACATTGGCACCATCATGCGTGTGGTGGAGCTGTCGCCCTGAAGGAGGGCTCTGTGTCGTGGACTGGCAAGCCTGTCTCCTACTATCTGCACACCATTGACCGCACCATAGTGAGTCCTCACTTGACACCCTACAGAGTGGGAGAGAATCACAGGCCATGG	[TGAAGG]
716	0	14	0	OFM	-26	26	0	0	55	81	GCTGCAGTCCTGATCTGATGCTCTTCTCATAGACATTGGCACCATCATGCGTGTGTGTGTCGTGGACTGGCAAGCCTGTCTCCTACTATCTGCACACCATTGACCGCACCATAGTGAGTCCTCACTTGACACCCTACAGAGTGGGAGAGAATCACAGGCCATGG	[]
717	0	14	0	OFM	-31	31	0	0	48	79	GCTGCAGTCCTGATCTGATGCTCTTCTCATAGACATTGGCACCATCATTCTGTGTCGTGGACTGGCAAGCCTGTCTCCTACTATCTGCACACCATTGACCGCACCATAGTGAGTCCTCACTTGACACCCTACAGAGTGGGAGAGAATCACAGGCCATGG	[]
718	0	14	0	IFM	-15	15	0	0	45	60	GCTGCAGTCCTGATCTGATGCTCTTCTCATAGACATTGGCACCATGCTGTCGCCCCTGAAGGGCTCTGTGTCGTGGACTGGCAAGCCTGTCTCCTACTATCTGCACACCATTGACCGCACCATAGTGAGTCCTCACTTGACACCCTACAGAGTGGGAGAGAATCACAGGCCATGG	[]
719	0	0	14	IFM	-6	11	5	1	51	62	GCTGCAGTCCTGATCTGATGCTCTTCTCATAGACATTGGCACCATCATGCGCATGATGTCGCCCCTGAAGGGCTCTGTGTCGTGGACTGGCAAGCCTGTCTCCTACTATCTGCACACCATTGGCCGCACCATAGTGAGTCCTCACTTGACACCCTACAGAGTGGGAGAGAATCACAGGCCATGG	[CATGA]
720	0	14	0	IFM	-18	18	0	0	74	90	GCTGCAGTCCTGATCTGATGCTCTTCTCATAGACATTGGCACCATCATGCGTGTGGTGGAGCTGTCGCCCCTGACTGGCAAGCCTGTCTCCTACTATCTGCACACCATTGACCGCACCATAGTGAGTCCTCACTTGACACCCTACAGAGTGGGAGAGAATCACAGGCCATGG	[]
721	0	14	0	IFM	-3	4	1	0	106	110	GCTGCAGTCCTGATCTGATGCTCTTCTCATAGACATTGGCACCATCATGCGTGTGGTGGAGCTGTCGCCCCTGAAGGGCTCTGTGTCGTGGACTGGCAAGCCTGTCCACTATCTGCACACCATTGACCGCACCATAGTGAGTCCTCACTTGACACCCTACAGAGTGGGAGAGAATCACAGGCCATGG	[C]
722	0	14	0	IFM	-9	9	0	0	42	51	GCTGCAGTCCTGATCTGATGCTCTTCTCATAGACATTGGCACTGTGGTGGAGCTGTCGCCCCTGAAGGGCTCTGTGTCGTGGACTGGCAAGCCTGTCTCCTACTATCTGCACACCATTGACCGCACCATAGTGAGTCCTCACTTGACACCCTACAGAGTGGGAGAGAATCACAGGCCATGG	[]
723	0	0	14	IFM	-6	11	5	1	51	62	GCTGCAGTCCTGATCTGATGCTCTTCTCATAGACATTGGCACCATCATGCGCATGATGTCGCCCCTGAAGGGCTCTGTGTCGTGGACTGGCAAGCCTGTCTCCTACTATCTGCACACCATTGCCCGCACCATAGTGAGTCCTCACTTGACACCCTACAGAGTGGGAGAGAATCACAGGCCATGG	[CATGA]
724	0	14	0	OFM	2	24	26	0	52	76	GCTGCAGTCCTGATCTGATGCTCTTCTCATAGACATTGGCACCATCATGCGTCATTCTCATAGACATGGCACCATCATGGCTCTGTGTCGTGGACTGGCAAGCCTGTCTCCTACTATCTGCACACCATTGACCGCACCATAGTGAGTCCTCACTTGACACCCTACAGAGTGGGAGAGAATCACAGGCCATGG	[CATTCTCATAGACATGGCACCATCAT]
725	0	14	0	OFM	-5	40	35	0	71	111	GCTGCAGTCCTGATCTGATGCTCTTCTCATAGACATTGGCACCATCATGCGTGTGGTGGAGCTGTCGCCCCCTGAAGGGCTCTGTGTCGTGGACTGGCAAGCCTGTCTATCTGCACACCATTGACCGCACCATAGTGAGTCCTCACTTGACACCCTACAGAGTGGGAGAGAATCACAGGCCATGG	[CTGAAGGGCTCTGTGTCGTGGACTGGCAAGCCTGT]
726	0	4	10	IFM	0	0	0	2	-1	-1	GCTGCAGTCCTGATCTGATGCTCTTCTCATAGACATTGGCACCATCATGCGTGTGGTGGAGGTGTCGCCCCTGAAGGGCTCTGTGTCGTGGACTGGGAAGCCTGTCTCCTACTATCTGCACACCATTGACCGCACCATAGTGAGTCCTCACTTGACACCCTACAGAGTGGGAGAGAATCACAGGCCATGG	[]
727	0	14	0	IFM	-30	30	0	0	64	94	GCTGCAGTCCTGATCTGATGCTCTTCTCATAGACATTGGCACCATCATGCGTGTGGTGGAGCTGGGCAAGCCTGTCTCCTACTATCTGCACACCATTGACCGCACCATAGTGAGTCCTCACTTGACACCCTACAGAGTGGGAGAGAATCACAGGCCATGG	[]
728	0	14	0	IFM	-12	70	58	0	50	120	GCTGCAGTCCTGATCTGATGCTCTTCTCATAGACATTGGCACCATCATGCCGTGTGGTGGAGCTGTCGCCCCTGAAGGGCTCTGTGTCGTGGACTGGCAAGCCTGTCTCACCATTGACCGCACCATAGTGAGTCCTCACTTGACACCCTACAGAGTGGGAGAGAATCACAGGCCATGG	[CGTGTGGTGGAGCTGTCGCCCCTGAAGGGCTCTGTGTCGTGGACTGGCAAGCCTGTCT]
729	0	14	0	OFM	-20	20	0	0	48	68	GCTGCAGTCCTGATCTGATGCTCTTCTCATAGACATTGGCACCATCATCCCTGAAGGGCTCTGTGTCGTGGACTGGCAAGCCTGTCTCCTACTATCTGCACACCATTGACCGCACCATAGTGAGTCCTCACTTGACACCCTACAGAGTGGGAGAGAATCACAGGCCATGG	[]
730	0	14	0	OFM	-10	11	1	0	74	85	GCTGCAGTCCTGATCTGATGCTCTTCTCATAGACATTGGCACCATCATGCGTGTGGTGGAGCTGTCGCCCCTGACTCGTGGACTGGCAAGCCTGTCTCCTACTATCTGCACACCATTGACCGCACCATAGTGAGTCCTCACTTGACACCCTACAGAGTGGGAGAGAATCACAGGCCATGG	[C]
731	0	14	0	OFM	-20	21	1	0	45	66	GCTGCAGTCCTGATCTGATGCTCTTCTCATAGACATTGGCACCATAGCCCCTGAAGGGCTCTGTGTCGTGGACTGGCAAGCCTGTCTCCTACTATCTGCACACCATTGACCGCACCATAGTGAGTCCTCACTTGACACCCTACAGAGTGGGAGAGAATCACAGGCCATGG	[A]
732	0	14	0	OFM	-11	11	0	0	46	57	GCTGCAGTCCTGATCTGATGCTCTTCTCATAGACATTGGCACCATCGGAGCTGTCGCCCCTGAAGGGCTCTGTGTCGTGGACTGGCAAGCCTGTCTCCTACTATCTGCACACCATTGACCGCACCATAGTGAGTCCTCACTTGACACCCTACAGAGTGGGAGAGAATCACAGGCCATGG	[]
733	0	14	0	IFM	-27	65	38	0	41	106	GCTGCAGTCCTGATCTGATGCTCTTCTCATAGACATTGGCAGCTGTCGAAGGGCTCTGTGTCGTGGACTGGCAAGCCTGTCCTACTATCTGCACACCATTGACCGCACCATAGTGAGTCCTCACTTGACACCCTACAGAGTGGGAGAGAATCACAGGCCATGG	[GCTGTCGAAGGGCTCTGTGTCGTGGACTGGCAAGCCTG]
734	0	14	0	OFM	-10	15	5	0	99	114	GCTGCAGTCCTGATCTGATGCTCTTCTCATAGACATTGGCACCATCATGCGTGTGGTGGAGCTGTCGCCCCTGAAGGGCTCTGTGTCGTGGACTGGCAAACATGTCTGCACACCATTGACCGCACCATAGTGAGTCCTCACTTGACACCCTACAGAGTGGGAGAGAATCACAGGCCATGG	[ACATG]
735	0	14	0	OFM	-16	16	0	0	64	80	GCTGCAGTCCTGATCTGATGCTCTTCTCATAGACATTGGCACCATCATGCGTGTGGTGGAGCTGCTGTGTCGTGGACTGGCAAGCCTGTCTCCTACTATCTGCACACCATTGACCGCACCATAGTGAGTCCTCACTTGACACCCTACAGAGTGGGAGAGAATCACAGGCCATGG	[]
736	0	14	0	IFM	-21	21	0	1	57	75	GCTGCAGTCCTGATCTGATGCTCTTCTCATAGACATTGGCACCATCATGCGTGTGGTCTCTGTGTCGTGGACTGGCAAGCCTGTCTCCTACTATCTGCACACCATTGACCGCACCATAGTGAGTCCTCACTTGACACCCTACAGAGTGGGAGAGAATCACAGGCCATGG	[]
737	0	14	0	OFM	-22	23	1	0	100	123	GCTGCAGTCCTGATCTGATGCTCTTCTCATAGACATTGGCACCATCATGCGTGTGGTGGAGCTGTCGCCCCTGAAGGGCTCTGTGTCGTGGACTGGCAAGACATTGACCGCACCATAGTGAGTCCTCACTTGACACCCTACAGAGTGGGAGAGAATCACAGGCCATGG	[A]
738	0	14	0	IFM	-6	6	0	0	68	74	GCTGCAGTCCTGATCTGATGCTCTTCTCATAGACATTGGCACCATCATGCGTGTGGTGGAGCTGTCGCAGGGCTCTGTGTCGTGGACTGGCAAGCCTGTCTCCTACTATCTGCACACCATTGACCGCACCATAGTGAGTCCTCACTTGACACCCTACAGAGTGGGAGAGAATCACAGGCCATGG	[]
739	0	5	9	IFM	0	0	0	2	-1	-1	GCTGCAGTCCTGATCTGATGCTCTTCTCATAGACATTGGCACCATCATGCGTGGGGTGGAGCTGTCGCCCCTGAAGGGCTCTGGGTCGTGGACTGGCAAGCCTGTCTCCTACTATCTGCACACCATTGACCGCACCATAGTGAGTCCTCACTTGACACCCTACAGAGTGGGAGAGAATCACAGGCCATGG	[]
740	0	14	0	OFM	-1	63	62	0	43	106	GCTGCAGTCCTGATCTGATGCTCTTCTCATAGACATTGGCACCTCTGCGTGTGGTGGAGCTGTCGCCCCTGAAGGGCTCTGTGTCGTGGACTGGCAAGCCTGTCTTCCTACTATCTGCACACCATTGACCGCACCATAGTGAGTCCTCACTTGACACCCTACAGAGTGGGAGAGAATCACAGGCCATGG	[TCTGCGTGTGGTGGAGCTGTCGCCCCTGAAGGGCTCTGTGTCGTGGACTGGCAAGCCTGTCT]
741	0	14	0	OFM	-10	10	0	1	73	80	GCTGCAGTCCTGATCTGATGCTCTTCTCATAGACATTGGCACCATCATGCATGTGGTGGAGCTGTCGCCCCTGTGTCGTGGACTGGCAAGCCTGTCTCCTACTATCTGCACACCATTGACCGCACCATAGTGAGTCCTCACTTGACACCCTACAGAGTGGGAGAGAATCACAGGCCATGG	[]
742	0	14	0	IFM	-36	36	0	0	71	107	GCTGCAGTCCTGATCTGATGCTCTTCTCATAGACATTGGCACCATCATGCGTGTGGTGGAGCTGTCGCCCCCCTACTATCTGCACACCATTGACCGCACCATAGTGAGTCCTCACTTGACACCCTACAGAGTGGGAGAGAATCACAGGCCATGG	[]
743	0	14	0	OFM	-8	8	0	1	73	78	GCTGCAGTCCTGATCTGATGCTCTTCTCATAGACATTGGCACCATCATGCGTGTGGTGGAGCTGTCGCCCCTGTGTGTCGTGGACTGGCAAGCCTGTCTCCTACTATCTGCACACCATTGACCGCACCATAGTGAGTCCTCACTTGACACCCTACAGAGTGGGAGAGAATCACAGGCCATGG	[]
744	0	14	0	OFM	8	34	42	0	73	107	GCTGCAGTCCTGATCTGATGCTCTTCTCATAGACATTGGCACCATCATGCGTGTGGTGGAGCTGTCGCCCCTGGGGCTCTGTGTCGTGGACTGGCAAGCCTGTCCACGACACAAGCCTACTATCTGCACACCATTGACCGCACCATAGTGAGTCCTCACTTGACACCCTACAGAGTGGGAGAGAATCACAGGCCATGG	[GGGCTCTGTGTCGTGGACTGGCAAGCCTGTCCACGACACAAG]
745	0	4	10	IFM	0	0	0	2	-1	-1	GCTGCAGTCCTGATCTGATGCTCTTCTCATAGACATTGGCACCATCATGCGTGTGGTGGAGCTGTCGCCCCTGAAGGGCTCTGTGTCGTGGACTGGAAAGCCTGTCTCCTACTATCTGCACACCATTGACCGCCCCATAGTGAGTCCTCACTTGACACCCTACAGAGTGGGAGAGAATCACAGGCCATGG	[]
746	0	14	0	IFM	-33	33	0	0	46	78	GCTGCAGTCCTGATCTGATGCTCTTCTCATAGACATTGGCACCATCTCTGTGTCGTGGACTGGCAAGCCTGTCTCCTACTATCTGCACACCATTGACCGCACCATAGTGAGTCCTCACTTGACACCCTACAGAGTGGGAGAGAATCACAGGCCATGG	[]
747	0	14	0	IFM	-45	45	0	0	95	139	GCTGCAGTCCTGATCTGATGCTCTTCTCATAGACATTGGCACCATCATGCGTGTGGTGGAGCTGTCGCCCCTGAAGGGCTCTGTGTCGTGGACTGTGAGTCCTCACTTGACACCCTACAGAGTGGGAGAGAATCACAGGCCATGG	[]
748	0	14	0	IFM	-24	31	7	1	50	81	GCTGCAGTCCTGATCTGATGCTCTTCTCATAGACATTGGCACCATCATGCCAATGTGTGGGTCGTGGACTGGCAAGCCTGTCTCCTACTATCTGCACACCATTGACCGCACCATAGTGAGTCCTCACTTGACACCCTACAGAGTGGGAGAGAATCACAGGCCATGG	[CAATGTG]
749	0	14	0	IFM	-15	15	0	1	109	120	GCTGCAGTCCTGATCTGATGCTCTTCTCATAGACATTGGCACCATCATGCGTGTGGTGGAGCTGTCGCCCCTGAAGGGCTCTGTGTCGTGGACTGGCAAGCCTGTCACCATTGACCGCACCATAGTGAGTCCTCACTTGACACCCTACAGAGTGGGAGAGAATCACAGGCCATGG	[]
750	0	0	14	IFM	-6	11	5	1	51	62	GCTGCAGTCCTGATCTGATGCTCTTCTCATAGACATTGGCACCATCATGCGCATGATGTCGCCCCCGAAGGGCTCTGTGTCGTGGACTGGCAAGCCTGTCTCCTACTATCTGCACACCATTGACCGCACCATAGTGAGTCCTCACTTGACACCCTACAGAGTGGGAGAGAATCACAGGCCATGG	[CATGA]
751	0	0	14	IFM	-6	11	5	1	51	62	GCTGCAGTCCTGATCTGATGCTCTTCTCATAGACATTGGCACCATCATGCGCATGATGTCGCCCCTGAAGGGCTCTGTGTTGTGGACTGGCAAGCCTGTCTCCTACTATCTGCACACCATTGACCGCACCATAGTGAGTCCTCACTTGACACCCTACAGAGTGGGAGAGAATCACAGGCCATGG	[CATGA]
752	0	14	0	IFM	0	13	13	1	77	90	GCTGCAGTCCTGATCTGATGCTCTTCTCATAGACATTGGCACCATCATGCGTGTGGTGGAGCTGTCGCCCCTGAGGGCTCTGTGTCGTGAGACTGGCAAGCCTGTCTCCTACTATCTGCACACCATTGACCGCACCATAGTGAGTCCTCACTTGACACCCTACAGAGTGGGAGAGAATCACAGGCCATGG	[CTCTGTGTCGTGA]
753	0	0	14	IFM	-6	11	5	1	51	62	GCTGCAGTCCTGATCTGATGCTCTTCTCATAGACATTGGCACCATCATGCGCATGATGTCGCCCCTGAAGTGCTCTGTGTCGTGGACTGGCAAGCCTGTCTCCTACTATCTGCACACCATTGACCGCACCATAGTGAGTCCTCACTTGACACCCTACAGAGTGGGAGAGAATCACAGGCCATGG	[CATGA]
754	0	14	0	OFM	-4	22	18	0	48	70	GCTGCAGTCCTGATCTGATGCTCTTCTCATAGACATTGGCACCATCATTGCGTGTGGTGGAGCTGTCTGAAGGGCTCTGTGTCGTGGACTGGCAAGCCTGTCTCCTACTATCTGCACACCATTGACCGCACCATAGTGAGTCCTCACTTGACACCCTACAGAGTGGGAGAGAATCACAGGCCATGG	[TGCGTGTGGTGGAGCTGT]
755	0	14	0	OFM	-7	7	0	1	110	114	GCTGCAGTCCTGATCTGATGCTCTTCTCATAGACATTGGCACCATCATGCGTGTGGTGGAGCTGTCGCCCCTGAAGGGCTCTGTGTCGTGGACTGGCAAGCCTGTCTTCTGCACACCATTGACCGCACCATAGTGAGTCCTCACTTGACACCCTACAGAGTGGGAGAGAATCACAGGCCATGG	[]
756	0	14	0	OFM	-8	9	1	0	67	76	GCTGCAGTCCTGATCTGATGCTCTTCTCATAGACATTGGCACCATCATGCGTGTGGTGGAGCTGTCGAGGCTCTGTGTCGTGGACTGGCAAGCCTGTCTCCTACTATCTGCACACCATTGACCGCACCATAGTGAGTCCTCACTTGACACCCTACAGAGTGGGAGAGAATCACAGGCCATGG	[A]
757	0	14	0	OFM	1	0	1	0	73	73	GCTGCAGTCCTGATCTGATGCTCTTCTCATAGACATTGGCACCATCATGCGTGTGGTGGAGCTGTCGCCCCTGCAAGGGCTCTGTGTCGTGGACTGGCAAGCCTGTCTCCTACTATCTGCACACCATTGACCGCACCATAGTGAGTCCTCACTTGACACCCTACAGAGTGGGAGAGAATCACAGGCCATGG	[C]
758	0	14	0	IFM	0	4	4	0	62	66	GCTGCAGTCCTGATCTGATGCTCTTCTCATAGACATTGGCACCATCATGCGTGTGGTGGAGCCAGAGCCCCTGAAGGGCTCTGTGTCGTGGACTGGCAAGCCTGTCTCCTACTATCTGCACACCATTGACCGCACCATAGTGAGTCCTCACTTGACACCCTACAGAGTGGGAGAGAATCACAGGCCATGG	[CAGA]
759	0	14	0	IFM	-42	42	0	1	53	92	GCTGCAGTCCTGATCTGATGCTCTTCTCATAGACATTGGCACCATCATGCCTGGCAAGCCTGTCTCCTACTATCTGCACACCATTGACCGCACCATAGTGAGTCCTCACTTGACACCCTACAGAGTGGGAGAGAATCACAGGCCATGG	[]
760	0	14	0	IFM	-33	65	32	0	48	113	GCTGCAGTCCTGATCTGATGCTCTTCTCATAGACATTGGCACCATCATCTGTGTCGTGGACTGGCAAGCCTGTCTCCTACATCTGCACACCATTGACCGCACCATAGTGAGTCCTCACTTGACACCCTACAGAGTGGGAGAGAATCACAGGCCATGG	[CTGTGTCGTGGACTGGCAAGCCTGTCTCCTAC]
761	0	14	0	OFM	-31	31	0	0	47	78	GCTGCAGTCCTGATCTGATGCTCTTCTCATAGACATTGGCACCATCACTCTGTGTCGTGGACTGGCAAGCCTGTCTCCTACTATCTGCACACCATTGACCGCACCATAGTGAGTCCTCACTTGACACCCTACAGAGTGGGAGAGAATCACAGGCCATGG	[]
762	0	14	0	IFM	-15	15	0	0	73	87	GCTGCAGTCCTGATCTGATGCTCTTCTCATAGACATTGGCACCATCATGCGTGTGGTGGAGCTGTCGCCCCTGTGGACTGGCAAGCCTGTCTCCTACTATCTGCACACCATTGACCGCACCATAGTGAGTCCTCACTTGACACCCTACAGAGTGGGAGAGAATCACAGGCCATGG	[]
763	0	14	0	IFM	-6	8	2	0	70	78	GCTGCAGTCCTGATCTGATGCTCTTCTCATAGACATTGGCACCATCATGCGTGTGGTGGAGCTGTCGCCCACCTCTGTGTCGTGGACTGGCAAGCCTGTCTCCTACTATCTGCACACCATTGACCGCACCATAGTGAGTCCTCACTTGACACCCTACAGAGTGGGAGAGAATCACAGGCCATGG	[AC]
764	0	14	0	OFM	-35	78	43	0	53	131	GCTGCAGTCCTGATCTGATGCTCTTCTCATAGACATTGGCACCATCATGCGTGATGGTGGAGCTGTCGCCCCTGAAGGGCTCTGTGTCGTGGACTGGCACCATAGTGAGTCCTCACTTGACACCCTACAGAGTGGGAGAGAATCACAGGCCATGG	[ATGGTGGAGCTGTCGCCCCTGAAGGGCTCTGTGTCGTGGACTG]
765	0	14	0	OFM	-23	23	0	1	48	71	GCTGCAGTCCTGATCTGATGCTCTTCTCATAGACATTGGCACCATCATTGAAGGGCTCTGTGTCATGGACTGGCAAGCCTGTCTCCTACTATCTGCACACCATTGACCGCACCATAGTGAGTCCTCACTTGACACCCTACAGAGTGGGAGAGAATCACAGGCCATGG	[]
766	0	6	8	WTE	0	0	0	2	-1	-1	GCTGCAGTCCTGATCTGATGCTCTTCTCATAGACATTGGCACCATCATGCGTGTGGTGGAGCTGTCGCCCCTGAAGGGCTCTGTGTCGTGGACTGGCAAGCCTGTCTCCTACTATCTGCACACCATTGACCGCACCATAGCGAGTCCTCGCTTGACACCCTACAGAGTGGGAGAGAATCACAGGCCATGG	[]
767	0	14	0	IFM	3	0	3	0	50	50	GCTGCAGTCCTGATCTGATGCTCTTCTCATAGACATTGGCACCATCATGCCATGTGTGGTGGAGCTGTCGCCCCTGAAGGGCTCTGTGTCGTGGACTGGCAAGCCTGTCTCCTACTATCTGCACACCATTGACCGCACCATAGTGAGTCCTCACTTGACACCCTACAGAGTGGGAGAGAATCACAGGCCATGG	[CAT]
768	0	14	0	OFM	-43	43	0	1	87	126	GCTGCAGTCCTGATCTGATGCTCTTCTCATAGACATTGGCACCATCATGCGTGTGGTGGAGCTGTCGCCCCTGAAGGGCTCTGTGTCCGCACCATAGTGAGTCCTCACTTGACACCCTACAGAGTGGGAGAGAATCACAGGCCATGG	[]
769	0	13	0	IFM	-33	33	0	0	50	83	GCTGCAGTCCTGATCTGATGCTCTTCTCATAGACATTGGCACCATCATGCTGTCGTGGACTGGCAAGCCTGTCTCCTACTATCTGCACACCATTGACCGCACCATAGTGAGTCCTCACTTGACACCCTACAGAGTGGGAGAGAATCACAGGCCATGG	[]
770	0	13	0	OFM	-31	31	0	0	93	123	GCTGCAGTCCTGATCTGATGCTCTTCTCATAGACATTGGCACCATCATGCGTGTGGTGGAGCTGTCGCCCCTGAAGGGCTCTGTGTCGTGGACATTGACCGCACCATAGTGAGTCCTCACTTGACACCCTACAGAGTGGGAGAGAATCACAGGCCATGG	[]
771	0	13	0	IFM	-30	30	0	0	76	106	GCTGCAGTCCTGATCTGATGCTCTTCTCATAGACATTGGCACCATCATGCGTGTGGTGGAGCTGTCGCCCCTGAAGTCCTACTATCTGCACACCATTGACCGCACCATAGTGAGTCCTCACTTGACACCCTACAGAGTGGGAGAGAATCACAGGCCATGG	[]
772	0	6	7	OFM	-1	1	0	0	110	111	GCTGCAGTCCTGATCTGATGCTCTTCTCATAGACATTGGCACCATCATGCGTGTGGTGGAGCTGTCGCCCCTGAAGGGCTCTGTGTCGTGGACTGGCAAGCCTGTCTCCTCTATCTGCACACCATTGACCGCACCATAGTGAGTCCTCACTTGACACCCTACAGAGTGGGAGAGAATCACAGGCCATGG	[]
773	0	0	13	IFM	-6	11	5	1	51	62	GCTGCAGTCCTGATCTGATGCTCTTCTCATAGACATTGGCACCATCATGCGCATGATGTCGCCCCTGAAGGGCTCTGTGTCGTGGACTGGCAAGCCTGTCTCCTACGATCTGCACACCATTGACCGCACCATAGTGAGTCCTCACTTGACACCCTACAGAGTGGGAGAGAATCACAGGCCATGG	[CATGA]
774	0	13	0	OFM	-4	20	16	0	53	73	GCTGCAGTCCTGATCTGATGCTCTTCTCATAGACATTGGCACCATCATGCGTGGTGGAGCTGTCGCCCCAAGGGCTCTGTGTCGTGGACTGGCAAGCCTGTCTCCTACTATCTGCACACCATTGACCGCACCATAGTGAGTCCTCACTTGACACCCTACAGAGTGGGAGAGAATCACAGGCCATGG	[GTGGAGCTGTCGCCCC]
775	0	13	0	OFM	-35	35	0	0	87	122	GCTGCAGTCCTGATCTGATGCTCTTCTCATAGACATTGGCACCATCATGCGTGTGGTGGAGCTGTCGCCCCTGAAGGGCTCTGTGTCCCATTGACCGCACCATAGTGAGTCCTCACTTGACACCCTACAGAGTGGGAGAGAATCACAGGCCATGG	[]
776	0	13	0	IFM	-30	30	0	0	80	108	GCTGCAGTCCTGATCTGATGCTCTTCTCATAGACATTGGCACCATCATGCGTGTGGTGGAGCTGTCGCCCCTGAAGGGCTACTATCTGCACACCATTGACCGCACCATAGTGAGTCCTCACTTGACACCCTACAGAGTGGGAGAGAATCACAGGCCATGG	[]
777	0	13	0	OFM	-13	22	9	0	73	95	GCTGCAGTCCTGATCTGATGCTCTTCTCATAGACATTGGCACCATCATGCGTGTGGTGGAGCTGTCGCCCCTGTGTGACCCAGCAAGCCTGTCTCCTACTATCTGCACACCATTGACCGCACCATAGTGAGTCCTCACTTGACACCCTACAGAGTGGGAGAGAATCACAGGCCATGG	[TGTGACCCA]
778	0	13	0	OFM	-14	29	15	0	46	75	GCTGCAGTCCTGATCTGATGCTCTTCTCATAGACATTGGCACCATCGGAGCTGTCGCCCCTGGGCTCTGTGTCGTGGACTGGCAAGCCTGTCTCCTACTATCTGCACACCATTGACCGCACCATAGTGAGTCCTCACTTGACACCCTACAGAGTGGGAGAGAATCACAGGCCATGG	[GGAGCTGTCGCCCCT]
779	0	13	0	OFM	-47	66	19	0	49	115	GCTGCAGTCCTGATCTGATGCTCTTCTCATAGACATTGGCACCATCATGAAGGGCTCTGTGTCGTGGACTGCACACCATTGACCGCACCATAGTGAGTCCTCACTTGACACCCTACAGAGTGGGAGAGAATCACAGGCCATGG	[AAGGGCTCTGTGTCGTGGA]
780	0	13	0	IFM	-33	39	6	0	50	89	GCTGCAGTCCTGATCTGATGCTCTTCTCATAGACATTGGCACCATCATGCCGTGTGGGACTGGCAAGCCTGTCTCCTACTATCTGCACACCATTGACCGCACCATAGTGAGTCCTCACTTGACACCCTACAGAGTGGGAGAGAATCACAGGCCATGG	[CGTGTG]
781	0	13	0	OFM	1	0	1	0	50	50	GCTGCAGTCCTGATCTGATGCTCTTCTCATAGACATTGGCACCATCATGCAGTGTGGTGGAGCTGTCGCCCCTGAAGGGCTCTGTGTCGTGGACTGGCAAGCCTGTCTCCTACTATCTGCACACCATTGACCGCACCATAGTGAGTCCTCACTTGACACCCTACAGAGTGGGAGAGAATCACAGGCCATGG	[A]
782	0	13	0	IFM	-9	9	0	1	97	101	GCTGCAGTCCTGATCTGATGCTCTTCTCATAGACATTGGCACCATCATGCGTGTGGTGGAGCTGTCGCCCCTGAAGGGCTCTGTGTCGTGGACTGGCTCCTACTATCTGCACACCATTGACCGCACCATAGTGAGTCCTCACTTGACACCCTACAGAGTGGGAGAGAATCACAGGCCATGG	[]
783	0	13	0	IFM	-33	34	1	0	47	81	GCTGCAGTCCTGATCTGATGCTCTTCTCATAGACATTGGCACCATCAATGTGTCGTGGACTGGCAAGCCTGTCTCCTACTATCTGCACACCATTGACCGCACCATAGTGAGTCCTCACTTGACACCCTACAGAGTGGGAGAGAATCACAGGCCATGG	[A]
784	0	13	0	OFM	-16	22	6	0	65	87	GCTGCAGTCCTGATCTGATGCTCTTCTCATAGACATTGGCACCATCATGCGTGTGGTGGAGCTGTGTGTGTGTGGACTGGCAAGCCTGTCTCCTACTATCTGCACACCATTGACCGCACCATAGTGAGTCCTCACTTGACACCCTACAGAGTGGGAGAGAATCACAGGCCATGG	[GTGTGT]
785	0	13	0	OFM	-29	32	3	1	55	87	GCTGCAGTCCTGATCTGATGCTCTTCTCATAGACATTGGCACCATCATGCGTCTGTGGGTGGACTGGCAAGCCTGTCTCCTACTATCTGCACACCATTGACCGCACCATAGTGAGTCCTCACTTGACACCCTACAGAGTGGGAGAGAATCACAGGCCATGG	[TGG]
786	0	13	0	OFM	-20	20	0	0	103	123	GCTGCAGTCCTGATCTGATGCTCTTCTCATAGACATTGGCACCATCATGCGTGTGGTGGAGCTGTCGCCCCTGAAGGGCTCTGTGTCGTGGACTGGCAAGCCTCATTGACCGCACCATAGTGAGTCCTCACTTGACACCCTACAGAGTGGGAGAGAATCACAGGCCATGG	[]
787	0	13	0	IFM	-57	57	0	1	42	93	GCTGCAGTCCTGATCTGATGCTCTTCTCATAGACATTGGCACGCCTGTCTCCTACTATCTGCACACCATTGACCGCACCATAGTGAGTCCTCACTTGACACCCTACAGAGTGGGAGAGAATCACAGGCCATGG	[]
788	0	0	13	IFM	-6	11	5	1	51	62	GCTGCAGTCCTGATCTGATGCTCTTCTCATAGACATTGGCACCATCATGCGCATGATGTCGCCCCTGAAGGGCTCCGTGTCGTGGACTGGCAAGCCTGTCTCCTACTATCTGCACACCATTGACCGCACCATAGTGAGTCCTCACTTGACACCCTACAGAGTGGGAGAGAATCACAGGCCATGG	[CATGA]
789	0	13	0	OFM	8	1	9	0	50	51	GCTGCAGTCCTGATCTGATGCTCTTCTCATAGACATTGGCACCATCATGCCAATGATGTTGTGGTGGAGCTGTCGCCCCTGAAGGGCTCTGTGTCGTGGACTGGCAAGCCTGTCTCCTACTATCTGCACACCATTGACCGCACCATAGTGAGTCCTCACTTGACACCCTACAGAGTGGGAGAGAATCACAGGCCATGG	[CAATGATGT]
790	0	13	0	OFM	29	0	29	0	123	123	GCTGCAGTCCTGATCTGATGCTCTTCTCATAGACATTGGCACCATCATGCGTGTGGTGGAGCTGTCGCCCCTGAAGGGCTCTGTGTCGTGGACTGGCAAGCCTGTCTCCTACTATCTGCACACATATATCTGTCTCCTACTAATCTGCACACCATTGACCGCACCATAGTGAGTCCTCACTTGACACCCTACAGAGTGGGAGAGAATCACAGGCCATGG	[ATATATCTGTCTCCTACTAATCTGCACAC]
791	0	13	0	IFM	-6	40	34	0	66	106	GCTGCAGTCCTGATCTGATGCTCTTCTCATAGACATTGGCACCATCATGCGTGTGGTGGAGCTGTCAAGGGCTCTGTGTCGTGGACTGGCAAGCCTGTCTTCCTACTATCTGCACACCATTGACCGCACCATAGTGAGTCCTCACTTGACACCCTACAGAGTGGGAGAGAATCACAGGCCATGG	[AAGGGCTCTGTGTCGTGGACTGGCAAGCCTGTCT]
792	0	4	9	IFM	0	0	0	2	-1	-1	GCTGCAGTCCTGATCTGATGCTCTTCTCATAGACATTGGCACCATCATGCGTGTGGTGGAGCTGTCGCCCCTGAAGGGCTCTGTGTCGTGGACTGGCAAGCCTGTCTCCTACTATCTGCACGCCATTGACCGCGCCATAGTGAGTCCTCACTTGACACCCTACAGAGTGGGAGAGAATCACAGGCCATGG	[]
793	0	13	0	OFM	-34	34	0	2	53	81	GCTGCAGTCCTGATCTGATGCTCTTCTCATAGACATTGGCACCATCATGCGTGGTGGACTGGCAAGCCTGTCTCCTACTATCTGCACACCATTGACCGCACCATAGTGAGTCCTCACTTGACACCCTACAGAGTGGGAGAGAATCACAGGCCATGG	[]
794	0	4	9	IFM	0	0	0	2	-1	-1	GCTGCAGTCCTGATCTGATGCTCTTCTCATAGACATTGGCACCATCATGCGTGTGGTGGAGCTGTCGCCCCTGAAGGGCTGTGTGTCGTGGACTGGCAAGCCTGTCTCCTACTATCTGCACGCCATTGACCGCACCATAGTGAGTCCTCACTTGACACCCTACAGAGTGGGAGAGAATCACAGGCCATGG	[]
795	0	13	0	OFM	-2	3	1	0	47	50	GCTGCAGTCCTGATCTGATGCTCTTCTCATAGACATTGGCACCATCAAGTGTGGTGGAGCTGTCGCCCCTGAAGGGCTCTGTGTCGTGGACTGGCAAGCCTGTCTCCTACTATCTGCACACCATTGACCGCACCATAGTGAGTCCTCACTTGACACCCTACAGAGTGGGAGAGAATCACAGGCCATGG	[A]
796	0	13	0	IFM	-36	37	1	0	73	110	GCTGCAGTCCTGATCTGATGCTCTTCTCATAGACATTGGCACCATCATGCGTGTGGTGGAGCTGTCGCCCCTGCACTATCTGCACACCATTGACCGCACCATAGTGAGTCCTCACTTGACACCCTACAGAGTGGGAGAGAATCACAGGCCATGG	[C]
797	0	13	0	OFM	-23	23	0	0	43	65	GCTGCAGTCCTGATCTGATGCTCTTCTCATAGACATTGGCACCGCCCCTGAAGGGCTCTGTGTCGTGGACTGGCAAGCCTGTCTCCTACTATCTGCACACCATTGACCGCACCATAGTGAGTCCTCACTTGACACCCTACAGAGTGGGAGAGAATCACAGGCCATGG	[]
798	0	7	6	OFM	-2	2	0	1	69	69	GCTGCAGTCCTGATCTGATGCTCTTCTCATAGACATTGGCACCATCATGCGTGTGGTGGAGCTGTCCCCTGAAGGGCTCTGTGTCGTGGACTGGCAAGCCTGTCTCCTACTATCTGCACACCATTGACCGCACCATAGTGAGTCCTCACTTGACACCCTACAGAGTGGGAGAGAATCACAGGCCATGG	[]
799	0	13	0	IFM	-3	37	34	0	77	114	GCTGCAGTCCTGATCTGATGCTCTTCTCATAGACATTGGCACCATCATGCGTGTGGTGGAGCTGTCGCCCCTGAAGGCTCTGTGTCGTGGTCTGGCAAGCCTGTCTCCATGTCTGCACACCATTGACCGCACCATAGTGAGTCCTCACTTGACACCCTACAGAGTGGGAGAGAATCACAGGCCATGG	[CTCTGTGTCGTGGTCTGGCAAGCCTGTCTCCATG]
800	0	13	0	OFM	-7	7	0	1	65	71	GCTGCAGTCCTGATCTGATGCTCTTCTCATAGACATTGGCACCATCATGCGTGTGGTGGAGCTGTGAAGGGCTCTGTGTCGTGGACTGGCAAGCCTGTCTCCTAATATCTGCACACCATTGACCGCACCATAGTGAGTCCTCACTTGACACCCTACAGAGTGGGAGAGAATCACAGGCCATGG	[]
801	0	13	0	OFM	-17	37	20	0	47	84	GCTGCAGTCCTGATCTGATGCTCTTCTCATAGACATTGGCACCATCAATGCGTGTGGTGGAGCTGTCGTCGTGGACTGGCAAGCCTGTCTCCTACTATCTGCACACCATTGACCGCACCATAGTGAGTCCTCACTTGACACCCTACAGAGTGGGAGAGAATCACAGGCCATGG	[ATGCGTGTGGTGGAGCTGTC]
802	0	13	0	IFN	-3	61	58	0	53	114	GCTGCAGTCCTGATCTGATGCTCTTCTCATAGACATTGGCACCATCATGCGTGGGTGGAGCTGTCGCCCCTGAAGGGCTCTGTGTCGTGGACTGGCAAGCCTGTCTCCTACTCTGCACACCATTGACCGCACCATAGTGAGTCCTCACTTGACACCCTACAGAGTGGGAGAGAATCACAGGCCATGG	[GGTGGAGCTGTCGCCCCTGAAGGGCTCTGTGTCGTGGACTGGCAAGCCTGTCTCCTAC]
803	0	13	0	IFM	0	8	8	0	107	115	GCTGCAGTCCTGATCTGATGCTCTTCTCATAGACATTGGCACCATCATGCGTGTGGTGGAGCTGTCGCCCCTGAAGGGCTCTGTGTCGTGGACTGGCAAGCCTGTCTTCCTACTACTGCACACCATTGACCGCACCATAGTGAGTCCTCACTTGACACCCTACAGAGTGGGAGAGAATCACAGGCCATGG	[TCCTACTA]
804	0	13	0	OFM	-5	6	1	0	41	47	GCTGCAGTCCTGATCTGATGCTCTTCTCATAGACATTGGCATTGCGTGTGGTGGAGCTGTCGCCCCTGAAGGGCTCTGTGTCGTGGACTGGCAAGCCTGTCTCCTACTATCTGCACACCATTGACCGCACCATAGTGAGTCCTCACTTGACACCCTACAGAGTGGGAGAGAATCACAGGCCATGG	[T]
805	0	13	0	OFM	-5	5	0	0	70	75	GCTGCAGTCCTGATCTGATGCTCTTCTCATAGACATTGGCACCATCATGCGTGTGGTGGAGCTGTCGCCCGGGCTCTGTGTCGTGGACTGGCAAGCCTGTCTCCTACTATCTGCACACCATTGACCGCACCATAGTGAGTCCTCACTTGACACCCTACAGAGTGGGAGAGAATCACAGGCCATGG	[]
806	0	0	13	IFM	-6	11	5	1	51	62	GCTGCAGTCCTGATCTGATGCTCTTCTCATAGACATTGGCACCATCATGCGCATGATGTCGCCCATGAAGGGCTCTGTGTCGTGGACTGGCAAGCCTGTCTCCTACTATCTGCACACCATTGACCGCACCATAGTGAGTCCTCACTTGACACCCTACAGAGTGGGAGAGAATCACAGGCCATGG	[CATGA]
807	0	13	0	IFM	15	0	15	1	53	53	GCTGCAGTCCTGATCTGATGCTCTTCTCATAGACATTGGCACCATCATGCGTGGAGCTGTCATCATCATGGTGGAGCTGTCGCCCCTGAAGGGCTCTGTGTCGTGGACTGGCAATCCTGTCTCCTACTATCTGCACACCATTGACCGCACCATAGTGAGTCCTCACTTGACACCCTACAGAGTGGGAGAGAATCACAGGCCATGG	[GAGCTGTCATCATCA]
808	0	13	0	OFM	-58	71	13	0	44	115	GCTGCAGTCCTGATCTGATGCTCTTCTCATAGACATTGGCACCACCGTGTGGTGGAGCTGCACACCATTGACCGCACCATAGTGAGTCCTCACTTGACACCCTACAGAGTGGGAGAGAATCACAGGCCATGG	[CCGTGTGGTGGAG]
809	0	13	0	OFM	-13	13	0	0	43	56	GCTGCAGTCCTGATCTGATGCTCTTCTCATAGACATTGGCACCTGGAGCTGTCGCCCCTGAAGGGCTCTGTGTCGTGGACTGGCAAGCCTGTCTCCTACTATCTGCACACCATTGACCGCACCATAGTGAGTCCTCACTTGACACCCTACAGAGTGGGAGAGAATCACAGGCCATGG	[]
810	0	13	0	IFM	-27	34	7	0	74	108	GCTGCAGTCCTGATCTGATGCTCTTCTCATAGACATTGGCACCATCATGCGTGTGGTGGAGCTGTCGCCCCTGACACAGAGCTACTATCTGCACACCATTGACCGCACCATAGTGAGTCCTCACTTGACACCCTACAGAGTGGGAGAGAATCACAGGCCATGG	[CACAGAG]
811	0	0	13	IFM	-6	11	5	1	51	62	GCTGCAGTCCTGATCTGATGCTCTTCTCATAGACATTGGCACCATCATGCGCATGATGTCGCCCCTGAAGGGCTCTGTGTCGTGGACTGGCAAGCCTGTCTCCTACTATCTGCACACCATTGACCGCACCAGAGTGAGTCCTCACTTGACACCCTACAGAGTGGGAGAGAATCACAGGCCATGG	[CATGA]
812	0	13	0	OFM	2	0	2	0	86	86	GCTGCAGTCCTGATCTGATGCTCTTCTCATAGACATTGGCACCATCATGCGTGTGGTGGAGCTGTCGCCCCTGAAGGGCTCTGTGTGTCGTGGACTGGCAAGCCTGTCTCCTACTATCTGCACACCATTGACCGCACCATAGTGAGTCCTCACTTGACACCCTACAGAGTGGGAGAGAATCACAGGCCATGG	[GT]
813	0	13	0	OFM	-10	10	0	0	46	56	GCTGCAGTCCTGATCTGATGCTCTTCTCATAGACATTGGCACCATCTGGAGCTGTCGCCCCTGAAGGGCTCTGTGTCGTGGACTGGCAAGCCTGTCTCCTACTATCTGCACACCATTGACCGCACCATAGTGAGTCCTCACTTGACACCCTACAGAGTGGGAGAGAATCACAGGCCATGG	[]
814	0	13	0	OFM	-5	5	0	0	102	107	GCTGCAGTCCTGATCTGATGCTCTTCTCATAGACATTGGCACCATCATGCGTGTGGTGGAGCTGTCGCCCCTGAAGGGCTCTGTGTCGTGGACTGGCAAGCCCCTACTATCTGCACACCATTGACCGCACCATAGTGAGTCCTCACTTGACACCCTACAGAGTGGGAGAGAATCACAGGCCATGG	[]
815	0	13	0	OFM	-52	52	0	0	73	125	GCTGCAGTCCTGATCTGATGCTCTTCTCATAGACATTGGCACCATCATGCGTGTGGTGGAGCTGTCGCCCCTGTTGACCGCACCATAGTGAGTCCTCACTTGACACCCTACAGAGTGGGAGAGAATCACAGGCCATGG	[]
816	0	13	0	OFM	-17	17	0	0	67	84	GCTGCAGTCCTGATCTGATGCTCTTCTCATAGACATTGGCACCATCATGCGTGTGGTGGAGCTGTCGGTCGTGGACTGGCAAGCCTGTCTCCTACTATCTGCACACCATTGACCGCACCATAGTGAGTCCTCACTTGACACCCTACAGAGTGGGAGAGAATCACAGGCCATGG	[]
817	0	13	0	IFM	0	26	26	0	112	138	GCTGCAGTCCTGATCTGATGCTCTTCTCATAGACATTGGCACCATCATGCGTGTGGTGGAGCTGTCGCCCCTGAAGGGCTCTGTGTCGTGGACTGGCAAGCCTGTCTCCTACACACCTACACACCTTCAGGGGTGTCAAGTGAGTCCTCACTTGACACCCTACAGAGTGGGAGAGAATCACAGGCCATGG	[ACACCTACACACCTTCAGGGGTGTCA]
818	0	0	13	IFM	-6	11	5	1	51	62	GCTGCAGTCCTGATCTGATGCTCTTCTCATAGACATTGGCACCATCATGCGCATGATGTCGCCCCTGAAGGGCTCTGTGTCGTGGACTAGCAAGCCTGTCTCCTACTATCTGCACACCATTGACCGCACCATAGTGAGTCCTCACTTGACACCCTACAGAGTGGGAGAGAATCACAGGCCATGG	[CATGA]
819	0	13	0	OFM	8	0	8	0	48	48	GCTGCAGTCCTGATCTGATGCTCTTCTCATAGACATTGGCACCATCATAGACATTGGCGTGTGGTGGAGCTGTCGCCCCTGAAGGGCTCTGTGTCGTGGACTGGCAAGCCTGTCTCCTACTATCTGCACACCATTGACCGCACCATAGTGAGTCCTCACTTGACACCCTACAGAGTGGGAGAGAATCACAGGCCATGG	[AGACATTG]
820	0	13	0	OFM	-5	6	1	0	74	80	GCTGCAGTCCTGATCTGATGCTCTTCTCATAGACATTGGCACCATCATGCGTGTGGTGGAGCTGTCGCCCCTGAGCTGTGTCGTGGACTGGCAAGCCTGTCTCCTACTATCTGCACACCATTGACCGCACCATAGTGAGTCCTCACTTGACACCCTACAGAGTGGGAGAGAATCACAGGCCATGG	[G]
821	0	0	13	IFM	-6	11	5	1	51	62	GCTGCAGTCCTGATCTGATGCTCTTCTCATAGACATTGGCACCATCATGCGCATGATGTCGTCCCTGAAGGGCTCTGTGTCGTGGACTGGCAAGCCTGTCTCCTACTATCTGCACACCATTGACCGCACCATAGTGAGTCCTCACTTGACACCCTACAGAGTGGGAGAGAATCACAGGCCATGG	[CATGA]
822	0	13	0	IFM	-24	24	0	1	106	126	GCTGCAGTCCTGATCTGATGCTCTTCTCATAGACATTGGCACCATCATGCGTGTGGTGGAGCTGTCGCCCCTGAAGGGCTCTGTGTCGTGGACTGGCAAGCCTGTCCGCACCATAGTGAGTCCTCACTTGACACCCTACAGAGTGGGAGAGAATCACAGGCCATGG	[]
823	0	13	0	OFM	-14	23	9	0	48	71	GCTGCAGTCCTGATCTGATGCTCTTCTCATAGACATTGGCACCATCATTGAAGGTGTTGAAGGGCTCTGTGTCGTGGACTGGCAAGCCTGTCTCCTACTATCTGCACACCATTGACCGCACCATAGTGAGTCCTCACTTGACACCCTACAGAGTGGGAGAGAATCACAGGCCATGG	[TGAAGGTGT]
824	0	7	6	IFM	0	0	0	2	-1	-1	GCTGCAGTCCTGATCTGATGCTCTTCTCATAGACATTGGCACCATCATGCGTGTGGTGGAGCTGTCGCCCCTGAAGGGCTCGGTGTCGTGGACTGGCAAGCCTGTCTCCTACTATCTGCACACCATTGACCGCACCATAGTGAGTCCGCACTTGACACCCTACAGAGTGGGAGAGAATCACAGGCCATGG	[]
825	0	13	0	IFM	-15	15	0	0	76	90	GCTGCAGTCCTGATCTGATGCTCTTCTCATAGACATTGGCACCATCATGCGTGTGGTGGAGCTGTCGCCCCTGAAGACTGGCAAGCCTGTCTCCTACTATCTGCACACCATTGACCGCACCATAGTGAGTCCTCACTTGACACCCTACAGAGTGGGAGAGAATCACAGGCCATGG	[]
826	0	6	7	IFM	0	0	0	2	-1	-1	GCTGCAGTCCTGATCTGATGCTCTTCTCATAGACATTGGCACCATCATGCGTGTGGTGGGGCTGTCGCCCCTGAAGGGCTCTGTGTCGTGGACTGGGAAGCCTGTCTCCTACTATCTGCACACCATTGACCGCACCATAGTGAGTCCTCACTTGACACCCTACAGAGTGGGAGAGAATCACAGGCCATGG	[]
827	0	13	0	OFM	-26	88	62	0	40	128	GCTGCAGTCCTGATCTGATGCTCTTCTCATAGACATTGGCGTGTGGTGGAGCTGTCGCCCCTGAAGGGCTCTGTGTCGTGGACTGGCAAGCCTGTCTCCTACACCGCACCATAGTGAGTCCTCACTTGACACCCTACAGAGTGGGAGAGAATCACAGGCCATGG	[GTGTGGTGGAGCTGTCGCCCCTGAAGGGCTCTGTGTCGTGGACTGGCAAGCCTGTCTCCTAC]
828	0	13	0	OFM	-23	23	0	0	46	68	GCTGCAGTCCTGATCTGATGCTCTTCTCATAGACATTGGCACCATCCCTGAAGGGCTCTGTGTCGTGGACTGGCAAGCCTGTCTCCTACTATCTGCACACCATTGACCGCACCATAGTGAGTCCTCACTTGACACCCTACAGAGTGGGAGAGAATCACAGGCCATGG	[]
829	0	13	0	OFM	-32	32	0	0	48	79	GCTGCAGTCCTGATCTGATGCTCTTCTCATAGACATTGGCACCATCATCTGTGTCGTGGACTGGCAAGCCTGTCTCCTACTATCTGCACACCATTGACCGCACCATAGTGAGTCCTCACTTGACACCCTACAGAGTGGGAGAGAATCACAGGCCATGG	[]
830	0	13	0	IFM	-27	31	4	0	69	100	GCTGCAGTCCTGATCTGATGCTCTTCTCATAGACATTGGCACCATCATGCGTGTGGTGGAGCTGTCGCCTACTCCTGTCTCCTACTATCTGCACACCATTGACCGCACCATAGTGAGTCCTCACTTGACACCCTACAGAGTGGGAGAGAATCACAGGCCATGG	[TACT]
831	0	4	9	OFM	1	0	1	1	107	107	GCTGCAGTCCTGATCTGATGCTCTTCTCATAGACATTGGCACCATCATGCGTGTGGTGGAGCTGTCGCCCCTGAAGGGCTCTGTGTCGTGGACTGGTAAGCCTGTCTTCCTACTATCTGCACACCATTGACCGCACCATAGTGAGTCCTCACTTGACACCCTACAGAGTGGGAGAGAATCACAGGCCATGG	[T]
832	0	13	0	IFM	-21	21	0	0	52	73	GCTGCAGTCCTGATCTGATGCTCTTCTCATAGACATTGGCACCATCATGCGTAAGGGCTCTGTGTCGTGGACTGGCAAGCCTGTCTCCTACTATCTGCACACCATTGACCGCACCATAGTGAGTCCTCACTTGACACCCTACAGAGTGGGAGAGAATCACAGGCCATGG	[]
833	0	13	0	OFM	-17	40	23	0	45	85	GCTGCAGTCCTGATCTGATGCTCTTCTCATAGACATTGGCACCATTGCGTGTGGTGGAGCTGTCGGGCTCGTGGACTGGCAAGCCTGTCTCCTACTATCTGCACACCATTGACCGCACCATAGTGAGTCCTCACTTGACACCCTACAGAGTGGGAGAGAATCACAGGCCATGG	[TGCGTGTGGTGGAGCTGTCGGGC]
834	0	13	0	IFN	12	2	14	0	74	76	GCTGCAGTCCTGATCTGATGCTCTTCTCATAGACATTGGCACCATCATGCGTGTGGTGGAGCTGTCGCCCCTGACCTCATTGTCGTGAGGCTCTGTGTCGTGGACTGGCAAGCCTGTCTCCTACTATCTGCACACCATTGACCGCACCATAGTGAGTCCTCACTTGACACCCTACAGAGTGGGAGAGAATCACAGGCCATGG	[CCTCATTGTCGTGA]
835	0	0	13	IFM	-6	11	5	1	51	62	GCTGCAGTCCTGATCTGATGCTCTTCTCATAGACATTGGCACCATCATGCGCATGATGTCGCCCCTGAAGGGCTCTGTGTCGTGGACTGGCAAGCCCGTCTCCTACTATCTGCACACCATTGACCGCACCATAGTGAGTCCTCACTTGACACCCTACAGAGTGGGAGAGAATCACAGGCCATGG	[CATGA]
836	0	0	13	IFM	-6	11	5	1	51	62	GCTGCAGTCCTGATCTGATGCTCTTCTCATAGACATTGGCACCATCATGCGCATGATGTCGCCCCTGAAGGGCTCTGTGTCGTGGACTGGCAAGCCTGTCTCCTACTATCTGCATACCATTGACCGCACCATAGTGAGTCCTCACTTGACACCCTACAGAGTGGGAGAGAATCACAGGCCATGG	[CATGA]
837	0	0	13	IFN	-6	11	5	1	51	62	GCTGCAGTCCTGATCTGATGCTCTTCTCATAGACATTGGCACCATCATGCGCATGATGTCGCCCCTGAAGGGCTCTGTGTCGTGGACTGGCAAGCCTGTCTCCTACTAGCTGCACACCATTGACCGCACCATAGTGAGTCCTCACTTGACACCCTACAGAGTGGGAGAGAATCACAGGCCATGG	[CATGA]
838	0	13	0	OFM	-1	3	2	0	44	47	GCTGCAGTCCTGATCTGATGCTCTTCTCATAGACATTGGCACCAATTGCGTGTGGTGGAGCTGTCGCCCCTGAAGGGCTCTGTGTCGTGGACTGGCAAGCCTGTCTCCTACTATCTGCACACCATTGACCGCACCATAGTGAGTCCTCACTTGACACCCTACAGAGTGGGAGAGAATCACAGGCCATGG	[AT]
839	0	13	0	OFM	-14	42	28	1	73	115	GCTGCAGTCCTGATCTGATGCTCTTCTCATAGACATTGGCACCATCATGCGTGTGGTGGAGCTGTCGCCCCTGTGTCGTGGACTGGCAAGCCTGTCTCCTACTACACACCATTGACCGCACCATAGTGAGTCCTCACTTGACACCCTACAGAGTGGGAGAGAATCACAGGCCATGG	[TGTCGTGGACTGGCAAGCCTGTCTCCTA]
840	0	13	0	IFM	-30	41	11	0	59	100	GCTGCAGTCCTGATCTGATGCTCTTCTCATAGACATTGGCACCATCATGCGTGTGGTGGGGGCTCTGTGTCCTGTCTCCTACTATCTGCACACCATTGACCGCACCATAGTGAGTCCTCACTTGACACCCTACAGAGTGGGAGAGAATCACAGGCCATGG	[GGGCTCTGTGT]
841	0	13	0	IFN	21	2	23	0	45	47	GCTGCAGTCCTGATCTGATGCTCTTCTCATAGACATTGGCACCATTCTTCTCTTCTTCTCATAGACATTGCGTGTGGTGGAGCTGTCGCCCCTGAAGGGCTCTGTGTCGTGGACTGGCAAGCCTGTCTCCTACTATCTGCACACCATTGACCGCACCATAGTGAGTCCTCACTTGACACCCTACAGAGTGGGAGAGAATCACAGGCCATGG	[TCTTCTCTTCTTCTCATAGACAT]
842	0	0	13	IFM	-6	11	5	1	51	62	GCTGCAGTCCTGATCTGATGCTCTTCTCATAGACATTGGCACCATCATGCGCATGATGTCGCCCCTGAAGGGCTCTGTGTCGTGGACTGGCAAGCCTGTCTCCTACTATCTGCACACCATTGACCGCACCATAGTGAGTCCTCTCTTGACACCCTACAGAGTGGGAGAGAATCACAGGCCATGG	[CATGA]
843	0	13	0	OFM	-4	16	12	0	53	69	GCTGCAGTCCTGATCTGATGCTCTTCTCATAGACATTGGCACCATCATGCGTGGTGGAGCTGTCGCCTGAAGGGCTCTGTGTCGTGGACTGGCAAGCCTGTCTCCTACTATCTGCACACCATTGACCGCACCATAGTGAGTCCTCACTTGACACCCTACAGAGTGGGAGAGAATCACAGGCCATGG	[GTGGAGCTGTCG]
844	0	13	0	OFM	2	19	21	0	48	67	GCTGCAGTCCTGATCTGATGCTCTTCTCATAGACATTGGCACCATCATTGCGTGTGGTGGAGCTGTCGCCCCCTGAAGGGCTCTGTGTCGTGGACTGGCAAGCCTGTCTCCTACTATCTGCACACCATTGACCGCACCATAGTGAGTCCTCACTTGACACCCTACAGAGTGGGAGAGAATCACAGGCCATGG	[TGCGTGTGGTGGAGCTGTCGC]
845	0	13	0	IFM	0	4	4	0	73	77	GCTGCAGTCCTGATCTGATGCTCTTCTCATAGACATTGGCACCATCATGCGTGTGGTGGAGCTGTCGCCCCTGTCGTGCTCTGTGTCGTGGACTGGCAAGCCTGTCTCCTACTATCTGCACACCATTGACCGCACCATAGTGAGTCCTCACTTGACACCCTACAGAGTGGGAGAGAATCACAGGCCATGG	[TCGT]
846	0	13	0	OFM	-41	41	0	0	51	92	GCTGCAGTCCTGATCTGATGCTCTTCTCATAGACATTGGCACCATCATGCGCTGGCAAGCCTGTCTCCTACTATCTGCACACCATTGACCGCACCATAGTGAGTCCTCACTTGACACCCTACAGAGTGGGAGAGAATCACAGGCCATGG	[]
847	0	1	12	OFM	1	0	1	1	107	107	GCTGCAGTCCTGATCTGATGCTCTTCTCATAGACATTGGCACCATCATGCGTGTGGTGGAGCTGTCGCCCCTGAAGGGCTCTGTGTCGTGGACTGGCAAGCCTGTCTTCCTACTATCTGCACGCCATTGACCGCACCATAGTGAGTCCTCACTTGACACCCTACAGAGTGGGAGAGAATCACAGGCCATGG	[T]
848	0	13	0	IFM	-33	33	0	0	42	75	GCTGCAGTCCTGATCTGATGCTCTTCTCATAGACATTGGCACGGGCTCTGTGTCGTGGACTGGCAAGCCTGTCTCCTACTATCTGCACACCATTGACCGCACCATAGTGAGTCCTCACTTGACACCCTACAGAGTGGGAGAGAATCACAGGCCATGG	[]
849	0	13	0	IFM	-12	26	14	0	49	75	GCTGCAGTCCTGATCTGATGCTCTTCTCATAGACATTGGCACCATCATGGTGTGGTGTGGTGTGGGCTCTGTGTCGTGGACTGGCAAGCCTGTCTCCTACTATCTGCACACCATTGACCGCACCATAGTGAGTCCTCACTTGACACCCTACAGAGTGGGAGAGAATCACAGGCCATGG	[GTGTGGTGTGGTGT]
850	0	13	0	OFM	-1	2	1	0	107	109	GCTGCAGTCCTGATCTGATGCTCTTCTCATAGACATTGGCACCATCATGCGTGTGGTGGAGCTGTCGCCCCTGAAGGGCTCTGTGTCGTGGACTGGCAAGCCTGTCTTTACTATCTGCACACCATTGACCGCACCATAGTGAGTCCTCACTTGACACCCTACAGAGTGGGAGAGAATCACAGGCCATGG	[T]
851	0	3	10	WTE	0	0	0	2	-1	-1	GCTGCAGTCCTGATCTGATGCTCTTCTCATAGACATTGGCACCATCATGCGTGTGGTGGAGCTGTCGCCCCTGAAGGGCTCTGTGTCGTGGACTGGCAAGCCTGTCTCCTACTATCTGCACACCATTGACCGCACCATAGGGAGTCCTCGCTTGACACCCTACAGAGTGGGAGAGAATCACAGGCCATGG	[]
852	0	13	0	OFM	-38	65	27	0	48	113	GCTGCAGTCCTGATCTGATGCTCTTCTCATAGACATTGGCACCATCATTGCGTGTGGTGGAGCTGTCGCCCCTGAATCTGCACACCATTGACCGCACCATAGTGAGTCCTCACTTGACACCCTACAGAGTGGGAGAGAATCACAGGCCATGG	[TGCGTGTGGTGGAGCTGTCGCCCCTGA]
853	0	13	0	IFM	-27	27	0	0	47	73	GCTGCAGTCCTGATCTGATGCTCTTCTCATAGACATTGGCACCATCAAGGGCTCTGTGTCGTGGACTGGCAAGCCTGTCTCCTACTATCTGCACACCATTGACCGCACCATAGTGAGTCCTCACTTGACACCCTACAGAGTGGGAGAGAATCACAGGCCATGG	[]
854	0	13	0	OFM	-2	2	0	0	46	48	GCTGCAGTCCTGATCTGATGCTCTTCTCATAGACATTGGCACCATCGCGTGTGGTGGAGCTGTCGCCCCTGAAGGGCTCTGTGTCGTGGACTGGCAAGCCTGTCTCCTACTATCTGCACACCATTGACCGCACCATAGTGAGTCCTCACTTGACACCCTACAGAGTGGGAGAGAATCACAGGCCATGG	[]
855	0	0	13	IFM	-6	11	5	1	51	62	GCTGCAGTCCTGATCTGATGCTCTTCTCATAGACATTGGCACCATCGTGCGCATGATGTCGCCCCTGAAGGGCTCTGTGTCGTGGACTGGCAAGCCTGTCTCCTACTATCTGCACACCATTGACCGCACCATAGTGAGTCCTCACTTGACACCCTACAGAGTGGGAGAGAATCACAGGCCATGG	[CATGA]
856	0	13	0	OFM	-17	18	1	0	50	68	GCTGCAGTCCTGATCTGATGCTCTTCTCATAGACATTGGCACCATCATGCACCCTGAAGGGCTCTGTGTCGTGGACTGGCAAGCCTGTCTCCTACTATCTGCACACCATTGACCGCACCATAGTGAGTCCTCACTTGACACCCTACAGAGTGGGAGAGAATCACAGGCCATGG	[A]
857	0	13	0	IFM	-39	39	0	1	62	98	GCTGCAGTCCTGATCTGATGCTCTTCTCATAGACATTGGCACCATCATGCGTGTGGTGGAGCCAGTCTCCTACTATCTGCACACCATTGACCGCACCATAGTGAGTCCTCACTTGACACCCTACAGAGTGGGAGAGAATCACAGGCCATGG	[]
858	0	13	0	OFM	-14	26	12	0	51	77	GCTGCAGTCCTGATCTGATGCTCTTCTCATAGACATTGGCACCATCATGCGACTGGTGAGTACGCTCTGTGTCGTGGACTGGCAAGCCTGTCTCCTACTATCTGCACACCATTGACCGCACCATAGTGAGTCCTCACTTGACACCCTACAGAGTGGGAGAGAATCACAGGCCATGG	[ACTGGTGAGTAC]
859	0	0	13	IFM	-6	13	7	0	51	64	GCTGCAGTCCTGATCTGATGCTCTTCTCATAGACATTGGCACCATCATGCGCATGATATCGCCCCTGAAGGGCTCTGTGTCGTGGACTGGCAAGCCTGTCTCCTACTATCTGCACACCATTGACCGCACCATAGTGAGTCCTCACTTGACACCCTACAGAGTGGGAGAGAATCACAGGCCATGG	[CATGATA]
860	0	12	0	OFM	-14	27	13	2	47	74	GCTGCAGTCCTGATCTGATGCTCTTCTCATAGACATTGGCCCCACCACACGCATGATGTGAGGGCTCTGTGTCGTGGACTGGCAAGCCTGTCTCCTACTATCTGCACACCATTGACCGCACCATAGTGAGTCCTCACTTGACACCCTACAGAGTGGGAGAGAATCACAGGCCATGG	[CACGCATGATGTG]
861	0	12	0	OFM	-40	40	0	0	91	131	GCTGCAGTCCTGATCTGATGCTCTTCTCATAGACATTGGCACCATCATGCGTGTGGTGGAGCTGTCGCCCCTGAAGGGCTCTGTGTCGTGGGCACCATAGTGAGTCCTCACTTGACACCCTACAGAGTGGGAGAGAATCACAGGCCATGG	[]
862	0	12	0	OFM	-1	58	57	0	48	106	GCTGCAGTCCTGATCTGATGCTCTTCTCATAGACATTGGCACCATCATTGCGTGTGGTGGAGCTGTCGCCCCTGAAGGGCTCTGTGTCGTGGACTGGCAAGCCTGTCCTACTATCTGCACACCATTGACCGCACCATAGTGAGTCCTCACTTGACACCCTACAGAGTGGGAGAGAATCACAGGCCATGG	[TGCGTGTGGTGGAGCTGTCGCCCCTGAAGGGCTCTGTGTCGTGGACTGGCAAGCCTG]
863	0	12	0	OFM	-8	9	1	0	73	82	GCTGCAGTCCTGATCTGATGCTCTTCTCATAGACATTGGCACCATCATGCGTGTGGTGGAGCTGTCGCCCCTGCGTGTCGTGGACTGGCAAGCCTGTCTCCTACTATCTGCACACCATTGACCGCACCATAGTGAGTCCTCACTTGACACCCTACAGAGTGGGAGAGAATCACAGGCCATGG	[C]
864	0	12	0	OFM	-19	19	0	1	77	93	GCTGCAGTCCTGATCTGATGCTCTTCTCATAGACATTGGCACCATCATGCGTGTGGTGGAGCTGTCGCCCCTGATGGCAAGCCTGTCTCCTACTATCTGCACACCATTGACCGCACCATAGTGAGTCCTCACTTGACACCCTACAGAGTGGGAGAGAATCACAGGCCATGG	[]
865	0	12	0	OFM	-1	1	0	2	77	77	GCTGCAGTCCTGATCTGATGCTCTTCTCATAGACATTGGCACCATCATGCGTGTGGTGGAGCTGTCGCCCCTGAGGGCTCTGTGTCGTGGACTGGCAAGCCTGTCTCCTACTATCTGCACACCATTGACCACACCATAGTGAGTCCTCACTTGACACCCTACAGAGTGGGAGAGAATCACAGGCCATGG	[]
866	0	12	0	IFM	-30	45	15	0	42	87	GCTGCAGTCCTGATCTGATGCTCTTCTCATAGACATTGGCACGCGTGTGGTGGAGCTGTGGACTGGCAAGCCTGTCTCCTACTATCTGCACACCATTGACCGCACCATAGTGAGTCCTCACTTGACACCCTACAGAGTGGGAGAGAATCACAGGCCATGG	[GCGTGTGGTGGAGCT]
867	0	12	0	OFM	-10	12	2	0	65	77	GCTGCAGTCCTGATCTGATGCTCTTCTCATAGACATTGGCACCATCATGCGTGTGGTGGAGCTGTGTGCTCTGTGTCGTGGACTGGCAAGCCTGTCTCCTACTATCTGCACACCATTGACCGCACCATAGTGAGTCCTCACTTGACACCCTACAGAGTGGGAGAGAATCACAGGCCATGG	[GT]
868	0	12	0	OFM	1	1	2	0	52	53	GCTGCAGTCCTGATCTGATGCTCTTCTCATAGACATTGGCACCATCATGCGTCATGGTGGAGCTGTCGCCCCTGAAGGGCTCTGTGTCGTGGACTGGCAAGCCTGTCTCCTACTATCTGCACACCATTGACCGCACCATAGTGAGTCCTCACTTGACACCCTACAGAGTGGGAGAGAATCACAGGCCATGG	[CA]
869	0	12	0	OFM	-4	4	0	1	104	105	GCTGCAGTCCTGATCTGATGCTCTTCTCATAGACATTGGCACCATCATGCGTGTGGTGGAGCTGTCGCCCCTGAAGGGCTCTGTGTCGTGGACTGGCAAGCCTGCTACTATCTGCACACCATTGACCGCACCATAGTGAGTCCTCACTTGACACCCTACAGAGTGGGAGAGAATCACAGGCCATGG	[]
870	0	3	9	OFM	1	0	1	1	107	107	GCTGCAGTCCTGATCTGATGCTCTTCTCATAGACATTGGCACCATCATGCGTGTGGTGGAGCTGTCGCCCCTGAAGGGCTCTGTGTCGTGGACTGGAAAGCCTGTCTTCCTACTATCTGCACACCATTGACCGCACCATAGTGAGTCCTCACTTGACACCCTACAGAGTGGGAGAGAATCACAGGCCATGG	[T]
871	0	12	0	OFM	-17	32	15	0	47	79	GCTGCAGTCCTGATCTGATGCTCTTCTCATAGACATTGGCACCATCACGTGTGGTGGAGCTGTCTGTGTCGTGGACTGGCAAGCCTGTCTCCTACTATCTGCACACCATTGACCGCACCATAGTGAGTCCTCACTTGACACCCTACAGAGTGGGAGAGAATCACAGGCCATGG	[CGTGTGGTGGAGCTG]
872	0	12	0	IFM	-18	18	0	1	60	75	GCTGCAGTCCTGATCTGATGCTCTTCTCATAGACATTGGCACCATCATGCGTGTGGTGGACTCTGTGTCGTGGACTGGCAAGCCTGTCTCCTACTATCTGCACACCATTGACCGCACCATAGTGAGTCCTCACTTGACACCCTACAGAGTGGGAGAGAATCACAGGCCATGG	[]
873	0	12	0	OFM	19	6	25	0	49	55	GCTGCAGTCCTGATCTGATGCTCTTCTCATAGACATTGGCACCATCATGTTTTTCGGTGTTTCATGTTTTCGGTGTGGAGCTGTCGCCCCTGAAGGGCTCTGTGTCGTGGACTGGCAAGCCTGTCTCCTACTATCTGCACACCATTGACCGCACCATAGTGAGTCCTCACTTGACACCCTACAGAGTGGGAGAGAATCACAGGCCATGG	[TTTTTCGGTGTTTCATGTTTTCGGT]
874	0	12	0	IFM	-27	27	0	0	62	89	GCTGCAGTCCTGATCTGATGCTCTTCTCATAGACATTGGCACCATCATGCGTGTGGTGGAGCGGACTGGCAAGCCTGTCTCCTACTATCTGCACACCATTGACCGCACCATAGTGAGTCCTCACTTGACACCCTACAGAGTGGGAGAGAATCACAGGCCATGG	[]
875	0	12	0	OFM	4	8	12	0	72	80	GCTGCAGTCCTGATCTGATGCTCTTCTCATAGACATTGGCACCATCATGCGTGTGGTGGAGCTGTCGCCCCTCTGTGTCGTGGACTGTGTCGTGGACTGGCAAGCCTGTCTCCTACTATCTGCACACCATTGACCGCACCATAGTGAGTCCTCACTTGACACCCTACAGAGTGGGAGAGAATCACAGGCCATGG	[CTGTGTCGTGGA]
876	0	12	0	OFM	-13	13	0	0	69	82	GCTGCAGTCCTGATCTGATGCTCTTCTCATAGACATTGGCACCATCATGCGTGTGGTGGAGCTGTCGCCGTGTCGTGGACTGGCAAGCCTGTCTCCTACTATCTGCACACCATTGACCGCACCATAGTGAGTCCTCACTTGACACCCTACAGAGTGGGAGAGAATCACAGGCCATGG	[]
877	0	12	0	OFM	-8	22	14	0	52	74	GCTGCAGTCCTGATCTGATGCTCTTCTCATAGACATTGGCACCATCATGCGTTGGTGGAGCTGTCGAGGGCTCTGTGTCGTGGACTGGCAAGCCTGTCTCCTACTATCTGCACACCATTGACCGCACCATAGTGAGTCCTCACTTGACACCCTACAGAGTGGGAGAGAATCACAGGCCATGG	[TGGTGGAGCTGTCG]
878	0	12	0	OFM	-13	13	0	0	70	83	GCTGCAGTCCTGATCTGATGCTCTTCTCATAGACATTGGCACCATCATGCGTGTGGTGGAGCTGTCGCCCTGTCGTGGACTGGCAAGCCTGTCTCCTACTATCTGCACACCATTGACCGCACCATAGTGAGTCCTCACTTGACACCCTACAGAGTGGGAGAGAATCACAGGCCATGG	[]
879	0	12	0	OFM	-11	12	1	0	59	71	GCTGCAGTCCTGATCTGATGCTCTTCTCATAGACATTGGCACCATCATGCGTGTGGTGGTTGAAGGGCTCTGTGTCGTGGACTGGCAAGCCTGTCTCCTACTATCTGCACACCATTGACCGCACCATAGTGAGTCCTCACTTGACACCCTACAGAGTGGGAGAGAATCACAGGCCATGG	[T]
880	0	12	0	OFM	4	0	4	0	47	47	GCTGCAGTCCTGATCTGATGCTCTTCTCATAGACATTGGCACCATCACACATGCGTGTGGTGGAGCTGTCGCCCCTGAAGGGCTCTGTGTCGTGGACTGGCAAGCCTGTCTCCTACTATCTGCACACCATTGACCGCACCATAGTGAGTCCTCACTTGACACCCTACAGAGTGGGAGAGAATCACAGGCCATGG	[CACA]
881	0	12	0	OFM	-8	12	4	0	66	78	GCTGCAGTCCTGATCTGATGCTCTTCTCATAGACATTGGCACCATCATGCGTGTGGTGGAGCTGTCACGCCTCTGTGTCGTGGACTGGCAAGCCTGTCTCCTACTATCTGCACACCATTGACCGCACCATAGTGAGTCCTCACTTGACACCCTACAGAGTGGGAGAGAATCACAGGCCATGG	[ACGC]
882	0	12	0	IFM	-27	27	0	1	43	67	GCTGCAGTCCTGATCTGATGCTCTTCTCATAGACATTGGCCCCCTGAAGGGCTCTGTGTCGTGGACTGGCAAGCCTGTCTCCTACTATCTGCACACCATTGACCGCACCATAGTGAGTCCTCACTTGACACCCTACAGAGTGGGAGAGAATCACAGGCCATGG	[]
883	0	0	12	IFM	-6	11	5	1	51	62	GCTGCAGTCCTGATCTGATGCTCTTCTCATAGACATTGGCACCATCATGCGCATGATGTCGCCCCTGAAGGGCTCTGTGTCGTGGGCTGGCAAGCCTGTCTCCTACTATCTGCACACCATTGACCGCACCATAGTGAGTCCTCACTTGACACCCTACAGAGTGGGAGAGAATCACAGGCCATGG	[CATGA]
884	0	12	0	IFM	-33	51	18	1	77	128	GCTGCAGTCCTGATCTGATGCTCTTCTCATAGACATTGGCACCATCATGCGTGTGGTGGAGCTGTCGCCCCTGAGGGCTCTGTGTCGTGGAATCCACCGCACCATAGTGAGTCCTCACTTGACACCCTACAGAGTGGGAGAGAATCACAGGCCATGG	[CTCTGTGTCGTGGAATCC]
885	0	12	0	OFM	-10	10	0	1	51	60	GCTGCAGTCCTGATCTGATGCTCTTCTCATAGACATTGGCACCATCATGCGCTGTCGCCCCTGAAGGGCTCTGTGTCGTGGACTGGCAAACCTGTCTCCTACTATCTGCACACCATTGACCGCACCATAGTGAGTCCTCACTTGACACCCTACAGAGTGGGAGAGAATCACAGGCCATGG	[]
886	0	12	0	OFM	-11	11	0	0	47	58	GCTGCAGTCCTGATCTGATGCTCTTCTCATAGACATTGGCACCATCAGAGCTGTCGCCCCTGAAGGGCTCTGTGTCGTGGACTGGCAAGCCTGTCTCCTACTATCTGCACACCATTGACCGCACCATAGTGAGTCCTCACTTGACACCCTACAGAGTGGGAGAGAATCACAGGCCATGG	[]
887	0	12	0	OFM	-1	2	1	0	73	75	GCTGCAGTCCTGATCTGATGCTCTTCTCATAGACATTGGCACCATCATGCGTGTGGTGGAGCTGTCGCCCCTGTGGGCTCTGTGTCGTGGACTGGCAAGCCTGTCTCCTACTATCTGCACACCATTGACCGCACCATAGTGAGTCCTCACTTGACACCCTACAGAGTGGGAGAGAATCACAGGCCATGG	[T]
888	0	12	0	OFM	-43	43	0	0	47	90	GCTGCAGTCCTGATCTGATGCTCTTCTCATAGACATTGGCACCATCAGACTGGCAAGCCTGTCTCCTACTATCTGCACACCATTGACCGCACCATAGTGAGTCCTCACTTGACACCCTACAGAGTGGGAGAGAATCACAGGCCATGG	[]
889	0	2	10	IFM	0	0	0	2	-1	-1	GCTGCAGTCCTGATCTGATGCTCTTCTCATAGACATTGGCACCATCATGCGTGTGGTGGAGCTGTCGCCCCTGAAGGGCTCTGTGTCGTGGACTGGCAAGCCTGTCTCCTACTATCTGCACACCATTGACCGCCCCATAGGGAGTCCTCACTTGACACCCTACAGAGTGGGAGAGAATCACAGGCCATGG	[]
890	0	12	0	OFM	19	4	23	0	53	57	GCTGCAGTCCTGATCTGATGCTCTTCTCATAGACATTGGCACCATCATGCGTGAAAATCATCTCACAGAGCCTTCAGGAGCTGTCGCCCCTGAAGGGCTCTGTGTCGTGGACTGGCAAGCCTGTCTCCTACTATCTGCACACCATTGACCGCACCATAGTGAGTCCTCACTTGACACCCTACAGAGTGGGAGAGAATCACAGGCCATGG	[AAAATCATCTCACAGAGCCTTCA]
891	0	0	12	IFM	-6	11	5	1	51	62	GCTGCAGTCCTGATCTGATGCTCTTCTCATAGACATTGGCACCATCATGCGCATGATGTCGCCCCTGAAGGGCTCTGTGTCGTGGACTGGCAAGCCTGTCTCCTACTATCTGCACACCATTGACCGCTCCATAGTGAGTCCTCACTTGACACCCTACAGAGTGGGAGAGAATCACAGGCCATGG	[CATGA]
892	0	12	0	IFM	-9	13	4	0	105	118	GCTGCAGTCCTGATCTGATGCTCTTCTCATAGACATTGGCACCATCATGCGTGTGGTGGAGCTGTCGCCCCTGAAGGGCTCTGTGTCGTGGACTGGCAAGCCTGTTGACCACACCATTGACCGCACCATAGTGAGTCCTCACTTGACACCCTACAGAGTGGGAGAGAATCACAGGCCATGG	[TGAC]
893	0	12	0	OFM	-10	10	0	0	65	75	GCTGCAGTCCTGATCTGATGCTCTTCTCATAGACATTGGCACCATCATGCGTGTGGTGGAGCTGTGGGCTCTGTGTCGTGGACTGGCAAGCCTGTCTCCTACTATCTGCACACCATTGACCGCACCATAGTGAGTCCTCACTTGACACCCTACAGAGTGGGAGAGAATCACAGGCCATGG	[]
894	0	12	0	OFM	29	25	54	0	93	118	GCTGCAGTCCTGATCTGATGCTCTTCTCATAGACATTGGCACCATCATGCGTGTGGTGGAGCTGTCGCCCCTGAAGGGCTCTGTGTCGTGGACAGCCCACAGCAGCCTAGCGCCTGTAACCAGTGTTACAGTGTGGGCTGTCCACGACACACCATTGACCGCACCATAGTGAGTCCTCACTTGACACCCTACAGAGTGGGAGAGAATCACAGGCCATGG	[AGCCCACAGCAGCCTAGCGCCTGTAACCAGTGTTACAGTGTGGGCTGTCCACGA]
895	0	12	0	IFM	-15	22	7	0	40	62	GCTGCAGTCCTGATCTGATGCTCTTCTCATAGACATTGGCGACATCATGTCGCCCCTGAAGGGCTCTGTGTCGTGGACTGGCAAGCCTGTCTCCTACTATCTGCACACCATTGACCGCACCATAGTGAGTCCTCACTTGACACCCTACAGAGTGGGAGAGAATCACAGGCCATGG	[GACATCA]
896	0	0	12	IFM	-6	11	5	1	51	62	GCTGCAGTCCTGATCTGATGCTCTTCTCATAGACATTGGCACCATCATGCGCATGATGTCGCCCCTGAAGGGCTCTGTGTCGTGGACTGGCCAGCCTGTCTCCTACTATCTGCACACCATTGACCGCACCATAGTGAGTCCTCACTTGACACCCTACAGAGTGGGAGAGAATCACAGGCCATGG	[CATGA]
897	0	12	0	IFM	-9	12	3	1	65	77	GCTGCAGTCCTGATCTGATGCTCTTCTCATAGACATTGGCACCATCATGCGTGTGGTGGAGCGGTGGAGCTCTGTGTCGTGGACTGGCAAGCCTGTCTCCTACTATCTGCACACCATTGACCGCACCATAGTGAGTCCTCACTTGACACCCTACAGAGTGGGAGAGAATCACAGGCCATGG	[GGA]
898	0	12	0	OFM	-20	20	0	0	77	97	GCTGCAGTCCTGATCTGATGCTCTTCTCATAGACATTGGCACCATCATGCGTGTGGTGGAGCTGTCGCCCCTGAAGGAAGCCTGTCTCCTACTATCTGCACACCATTGACCGCACCATAGTGAGTCCTCACTTGACACCCTACAGAGTGGGAGAGAATCACAGGCCATGG	[]
899	0	12	0	OFM	-5	5	0	0	42	47	GCTGCAGTCCTGATCTGATGCTCTTCTCATAGACATTGGCACTGCGTGTGGTGGAGCTGTCGCCCCTGAAGGGCTCTGTGTCGTGGACTGGCAAGCCTGTCTCCTACTATCTGCACACCATTGACCGCACCATAGTGAGTCCTCACTTGACACCCTACAGAGTGGGAGAGAATCACAGGCCATGG	[]
900	0	12	0	IFM	-9	30	21	0	50	80	GCTGCAGTCCTGATCTGATGCTCTTCTCATAGACATTGGCACCATCATGCCGTGTGGTGGAGCTGTCGCCCCTGTGTCGTGGACTGGCAAGCCTGTCTCCTACTATCTGCACACCATTGACCGCACCATAGTGAGTCCTCACTTGACACCCTACAGAGTGGGAGAGAATCACAGGCCATGG	[CGTGTGGTGGAGCTGTCGCCC]
901	0	6	6	IFM	0	0	0	2	-1	-1	GCTGCAGTCCTGATCTGATGCTCTTCTCATAGACATTGGCACCATCATGCGTGTGGTGGAGCTGTCGCCCCGGAAGGGCTCTGGGTCGTGGACTGGCAAGCCTGTCTCCTACTATCTGCACACCATTGACCGCACCATAGTGAGTCCTCACTTGACACCCTACAGAGTGGGAGAGAATCACAGGCCATGG	[]
902	0	12	0	OFM	-55	55	0	0	49	102	GCTGCAGTCCTGATCTGATGCTCTTCTCATAGACATTGGCACCATCATGTCTCCTACTATCTGCACACCATTGACCGCACCATAGTGAGTCCTCACTTGACACCCTACAGAGTGGGAGAGAATCACAGGCCATGG	[]
903	0	12	0	OFM	-16	16	0	0	81	96	GCTGCAGTCCTGATCTGATGCTCTTCTCATAGACATTGGCACCATCATGCGTGTGGTGGAGCTGTCGCCCCTGAAGGGCTCAAGCCTGTCTCCTACTATCTGCACACCATTGACCGCACCATAGTGAGTCCTCACTTGACACCCTACAGAGTGGGAGAGAATCACAGGCCATGG	[]
904	0	12	0	IFM	-84	84	0	0	58	139	GCTGCAGTCCTGATCTGATGCTCTTCTCATAGACATTGGCACCATCATGCGTGTGGTGAGTCCTCACTTGACACCCTACAGAGTGGGAGAGAATCACAGGCCATGG	[]
905	0	0	12	IFM	-6	11	5	1	51	62	GCTGCAGTCCTGATCTGATGCTCTTCTCATAGACATTGGCACCATCATGCGCATGATGTCGCCCCTGAAGGGCTCTGTGTCGTGGACGGGCAAGCCTGTCTCCTACTATCTGCACACCATTGACCGCACCATAGTGAGTCCTCACTTGACACCCTACAGAGTGGGAGAGAATCACAGGCCATGG	[CATGA]
906	0	12	0	OFM	-17	17	0	0	106	122	GCTGCAGTCCTGATCTGATGCTCTTCTCATAGACATTGGCACCATCATGCGTGTGGTGGAGCTGTCGCCCCTGAAGGGCTCTGTGTCGTGGACTGGCAAGCCTGTCCATTGACCGCACCATAGTGAGTCCTCACTTGACACCCTACAGAGTGGGAGAGAATCACAGGCCATGG	[]
907	0	0	12	IFM	-6	11	5	1	51	62	GCTGCAGTCCTGATCTGATGCTCTTCTCATAGACATTGGCACCATCATGCGCATGATGTCGCCCCTGAAGGGCTCTGTGCCGTGGACTGGCAAGCCTGTCTCCTACTATCTGCACACCATTGACCGCACCATAGTGAGTCCTCACTTGACACCCTACAGAGTGGGAGAGAATCACAGGCCATGG	[CATGA]
908	0	12	0	OFM	-5	58	53	0	48	106	GCTGCAGTCCTGATCTGATGCTCTTCTCATAGACATTGGCACCATCATTGCGTGTGGTGGAGCTGTCGCCCCTGAAGGGCTCTCGTGGACTGGCAAGCCTGTCCTACTATCTGCACACCATTGACCGCACCATAGTGAGTCCTCACTTGACACCCTACAGAGTGGGAGAGAATCACAGGCCATGG	[TGCGTGTGGTGGAGCTGTCGCCCCTGAAGGGCTCTCGTGGACTGGCAAGCCTG]
909	0	12	0	IFN	0	3	3	0	70	73	GCTGCAGTCCTGATCTGATGCTCTTCTCATAGACATTGGCACCATCATGCGTGTGGTGGAGCTGTCGCCCTGAAAGGGCTCTGTGTCGTGGACTGGCAAGCCTGTCTCCTACTATCTGCACACCATTGACCGCACCATAGTGAGTCCTCACTTGACACCCTACAGAGTGGGAGAGAATCACAGGCCATGG	[TGA]
910	0	12	0	OFM	-11	28	17	0	43	71	GCTGCAGTCCTGATCTGATGCTCTTCTCATAGACATTGGCACCTGTGCTTTCTGGAATGATGAAGGGCTCTGTGTCGTGGACTGGCAAGCCTGTCTCCTACTATCTGCACACCATTGACCGCACCATAGTGAGTCCTCACTTGACACCCTACAGAGTGGGAGAGAATCACAGGCCATGG	[TGTGCTTTCTGGAATGA]
911	0	12	0	OFM	-35	35	0	0	64	99	GCTGCAGTCCTGATCTGATGCTCTTCTCATAGACATTGGCACCATCATGCGTGTGGTGGAGCTGGCCTGTCTCCTACTATCTGCACACCATTGACCGCACCATAGTGAGTCCTCACTTGACACCCTACAGAGTGGGAGAGAATCACAGGCCATGG	[]
912	0	12	0	OFM	-11	11	0	0	63	74	GCTGCAGTCCTGATCTGATGCTCTTCTCATAGACATTGGCACCATCATGCGTGTGGTGGAGCTAGGGCTCTGTGTCGTGGACTGGCAAGCCTGTCTCCTACTATCTGCACACCATTGACCGCACCATAGTGAGTCCTCACTTGACACCCTACAGAGTGGGAGAGAATCACAGGCCATGG	[]
913	0	12	0	OFM	-4	53	49	0	53	106	GCTGCAGTCCTGATCTGATGCTCTTCTCATAGACATTGGCACCATCATGCGTGGTGGAGCTGTCGCCCCTGAAGGGCTCTGTGTCGTGGACTGGCAAGCCTGTCCTACTATCTGCACACCATTGACCGCACCATAGTGAGTCCTCACTTGACACCCTACAGAGTGGGAGAGAATCACAGGCCATGG	[GTGGAGCTGTCGCCCCTGAAGGGCTCTGTGTCGTGGACTGGCAAGCCTG]
914	0	0	12	IFM	-6	12	6	0	50	62	GCTGCAGTCCTGATCTGATGCTCTTCTCATAGACATTGGCACCATCATGCTCATGATGTCGCCCCTGAAGGGCTCTGTGTCGTGGACTGGCAAGCCTGTCTCCTACTATCTGCACACCATTGACCGCACCATAGTGAGTCCTCACTTGACACCCTACAGAGTGGGAGAGAATCACAGGCCATGG	[TCATGA]
915	0	12	0	OFM	-23	23	0	0	44	67	GCTGCAGTCCTGATCTGATGCTCTTCTCATAGACATTGGCACCACCCCTGAAGGGCTCTGTGTCGTGGACTGGCAAGCCTGTCTCCTACTATCTGCACACCATTGACCGCACCATAGTGAGTCCTCACTTGACACCCTACAGAGTGGGAGAGAATCACAGGCCATGG	[]
916	0	12	0	IFM	0	14	14	1	53	67	GCTGCAGTCCTGATCTGATGCTCTTCTCATAGACATTGGCACCATCATGCGTGGGTGGAGCTGTCGCCCCTTGAAGGGCTCTGTGTCGTGGACTGGCAAGCCTGTCTCCTACTATCTGCACACCATTGACCGCACCATAGTGAGTCCTCACTTGACACCCTACAGAGTGGGAGAGAATCACAGGCCATGG	[GGTGGAGCTGTCGC]
917	0	12	0	IFM	18	18	36	0	43	61	GCTGCAGTCCTGATCTGATGCTCTTCTCATAGACATTGGCACCCCTCATAGACTCATAGACCTCATAGACCCTCATAGACTGTCGCCCCTGAAGGGCTCTGTGTCGTGGACTGGCAAGCCTGTCTCCTACTATCTGCACACCATTGACCGCACCATAGTGAGTCCTCACTTGACACCCTACAGAGTGGGAGAGAATCACAGGCCATGG	[CCTCATAGACTCATAGACCTCATAGACCCTCATAGA]
918	0	12	0	IFM	-42	42	0	0	81	122	GCTGCAGTCCTGATCTGATGCTCTTCTCATAGACATTGGCACCATCATGCGTGTGGTGGAGCTGTCGCCCCTGAAGGGCTCCATTGACCGCACCATAGTGAGTCCTCACTTGACACCCTACAGAGTGGGAGAGAATCACAGGCCATGG	[]
919	0	12	0	IFM	0	0	0	2	-1	-1	GCTGCAGTCCTGATCTGATGCTCTTCTCATAGACATTGGCACCATCATGCGTGTGGTGGAGCAGTCGCCCCTGAAGGGCTCTGTGTCGTGGACTGGCAAGCCTGTCTCCTACTATCTGCACGCCATTGACCGCACCATAGTGAGTCCTCACTTGACACCCTACAGAGTGGGAGAGAATCACAGGCCATGG	[]
920	0	12	0	OFM	2	0	2	0	48	48	GCTGCAGTCCTGATCTGATGCTCTTCTCATAGACATTGGCACCATCATTTGCGTGTGGTGGAGCTGTCGCCCCTGAAGGGCTCTGTGTCGTGGACTGGCAAGCCTGTCTCCTACTATCTGCACACCATTGACCGCACCATAGTGAGTCCTCACTTGACACCCTACAGAGTGGGAGAGAATCACAGGCCATGG	[TT]
921	0	12	0	IFM	-30	30	0	0	63	93	GCTGCAGTCCTGATCTGATGCTCTTCTCATAGACATTGGCACCATCATGCGTGTGGTGGAGCTTGGCAAGCCTGTCTCCTACTATCTGCACACCATTGACCGCACCATAGTGAGTCCTCACTTGACACCCTACAGAGTGGGAGAGAATCACAGGCCATGG	[]
922	0	12	0	IFM	-54	60	6	0	46	106	GCTGCAGTCCTGATCTGATGCTCTTCTCATAGACATTGGCACCATCTATCTATCCTACTATCTGCACACCATTGACCGCACCATAGTGAGTCCTCACTTGACACCCTACAGAGTGGGAGAGAATCACAGGCCATGG	[TATCTA]
923	0	12	0	IFM	-21	37	16	0	62	99	GCTGCAGTCCTGATCTGATGCTCTTCTCATAGACATTGGCACCATCATGCGTGTGGTGGAGCCTGTCTCCTACTATCTGCCTGTCTCCTACTATCTGCACACCATTGACCGCACCATAGTGAGTCCTCACTTGACACCCTACAGAGTGGGAGAGAATCACAGGCCATGG	[CTGTCTCCTACTATCT]
924	0	12	0	OFM	-25	25	0	0	51	75	GCTGCAGTCCTGATCTGATGCTCTTCTCATAGACATTGGCACCATCATGCGGGCTCTGTGTCGTGGACTGGCAAGCCTGTCTCCTACTATCTGCACACCATTGACCGCACCATAGTGAGTCCTCACTTGACACCCTACAGAGTGGGAGAGAATCACAGGCCATGG	[]
925	0	12	0	OFM	1	3	4	0	47	50	GCTGCAGTCCTGATCTGATGCTCTTCTCATAGACATTGGCACCATCAATTTGTGTGGTGGAGCTGTCGCCCCTGAAGGGCTCTGTGTCGTGGACTGGCAAGCCTGTCTCCTACTATCTGCACACCATTGACCGCACCATAGTGAGTCCTCACTTGACACCCTACAGAGTGGGAGAGAATCACAGGCCATGG	[ATTT]
926	0	12	0	IFM	-21	21	0	0	50	70	GCTGCAGTCCTGATCTGATGCTCTTCTCATAGACATTGGCACCATCATGCTGAAGGGCTCTGTGTCGTGGACTGGCAAGCCTGTCTCCTACTATCTGCACACCATTGACCGCACCATAGTGAGTCCTCACTTGACACCCTACAGAGTGGGAGAGAATCACAGGCCATGG	[]
927	0	12	0	IFM	-33	33	0	0	80	111	GCTGCAGTCCTGATCTGATGCTCTTCTCATAGACATTGGCACCATCATGCGTGTGGTGGAGCTGTCGCCCCTGAAGGGCTATCTGCACACCATTGACCGCACCATAGTGAGTCCTCACTTGACACCCTACAGAGTGGGAGAGAATCACAGGCCATGG	[]
928	0	12	0	IFM	-63	63	0	1	55	116	GCTGCAGTCCTGATCTGATGCTCTTCTCATAGACATTGGCACCATCATGCGTTTGCACACCATTGACCGCACCATAGTGAGTCCTCACTTGACACCCTACAGAGTGGGAGAGAATCACAGGCCATGG	[]
929	0	12	0	IFM	-12	12	0	1	73	82	GCTGCAGTCCTGATCTGATGCTCTTCTCATAGACATTGGCACCATCATGCGTGTGGTGGAGCTGTCGCCCGTGTCGTGGACTGGCAAGCCTGTCTCCTACTATCTGCACACCATTGACCGCACCATAGTGAGTCCTCACTTGACACCCTACAGAGTGGGAGAGAATCACAGGCCATGG	[]
930	0	3	9	OFM	1	0	1	1	107	107	GCTGCAGTCCTGATCTGATGCTCTTCTCATAGACATTGGCACCATCATGCGTGTGGTGGAGCTGTCGCCCCTGAAGGGCTCTGTGTCGTGGACTGGCAAGCCTGTCTTCCTACTATCTGCACACCATTGACCGCACCATAGGGAGTCCTCACTTGACACCCTACAGAGTGGGAGAGAATCACAGGCCATGG	[T]
931	0	12	0	OFM	-38	66	28	0	49	115	GCTGCAGTCCTGATCTGATGCTCTTCTCATAGACATTGGCACCATCATGAAGGGCTCTGTGTCGTGGACTGGCAAGCCTGCACACCATTGACCGCACCATAGTGAGTCCTCACTTGACACCCTACAGAGTGGGAGAGAATCACAGGCCATGG	[AAGGGCTCTGTGTCGTGGACTGGCAAGC]
932	0	12	0	OFM	-14	14	0	0	113	126	GCTGCAGTCCTGATCTGATGCTCTTCTCATAGACATTGGCACCATCATGCGTGTGGTGGAGCTGTCGCCCCTGAAGGGCTCTGTGTCGTGGACTGGCAAGCCTGTCTCCTACTGACCGCACCATAGTGAGTCCTCACTTGACACCCTACAGAGTGGGAGAGAATCACAGGCCATGG	[]
933	0	12	0	OFM	-10	16	6	0	70	86	GCTGCAGTCCTGATCTGATGCTCTTCTCATAGACATTGGCACCATCATGCGTGTGGTGGAGCTGTCGCCCACCACACGTGGACTGGCAAGCCTGTCTCCTACTATCTGCACACCATTGACCGCACCATAGTGAGTCCTCACTTGACACCCTACAGAGTGGGAGAGAATCACAGGCCATGG	[ACCACA]
934	0	12	0	OFM	14	68	82	0	49	117	GCTGCAGTCCTGATCTGATGCTCTTCTCATAGACATTGGCACCATCATGATTGCCCAGCTTCTCATCCTGGTAATGTGGCTCATAGCTCTTCAGGAGCTGTCGCCCCTGAAGGGCTCTGTGTCGTGGACTGGCACACCATTGACCGCACCATAGTGAGTCCTCACTTGACACCCTACAGAGTGGGAGAGAATCACAGGCCATGG	[ATTGCCCAGCTTCTCATCCTGGTAATGTGGCTCATAGCTCTTCAGGAGCTGTCGCCCCTGAAGGGCTCTGTGTCGTGGACTG]
935	0	12	0	OFM	-8	9	1	0	67	76	GCTGCAGTCCTGATCTGATGCTCTTCTCATAGACATTGGCACCATCATGCGTGTGGTGGAGCTGTCGTGGCTCTGTGTCGTGGACTGGCAAGCCTGTCTCCTACTATCTGCACACCATTGACCGCACCATAGTGAGTCCTCACTTGACACCCTACAGAGTGGGAGAGAATCACAGGCCATGG	[T]
936	0	12	0	OFM	-29	29	0	0	53	82	GCTGCAGTCCTGATCTGATGCTCTTCTCATAGACATTGGCACCATCATGCGTGGTGTCGTGGACTGGCAAGCCTGTCTCCTACTATCTGCACACCATTGACCGCACCATAGTGAGTCCTCACTTGACACCCTACAGAGTGGGAGAGAATCACAGGCCATGG	[]
937	0	4	8	IFM	0	0	0	2	-1	-1	GCTGCAGTCCTGATCTGATGCTCTTCTCATAGACATTGGCACCATCATGCGGGTGGGGGAGCTGTCGCCCCTGAAGGGCTCTGTGTCGTGGACTGGCAAGCCTGTCTCCTACTATCTGCACACCATTGACCGCACCATAGTGAGTCCTCACTTGACACCCTACAGAGTGGGAGAGAATCACAGGCCATGG	[]
938	0	12	0	IFM	-21	21	0	1	66	83	GCTGCAGTCCTGATCTGATGCTCTTCTCATAGACATTGGCACCATCATGCGTGTGGTGGAGCTGTCATGGACTGGCAAGCCTGTCTCCTACTATCTGCACACCATTGACCGCACCATAGTGAGTCCTCACTTGACACCCTACAGAGTGGGAGAGAATCACAGGCCATGG	[]
939	0	12	0	OFM	-7	10	3	0	97	107	GCTGCAGTCCTGATCTGATGCTCTTCTCATAGACATTGGCACCATCATGCGTGTGGTGGAGCTGTCGCCCCTGAAGGGCTCTGTGTCGTGGACTGGCGTGCCTACTATCTGCACACCATTGACCGCACCATAGTGAGTCCTCACTTGACACCCTACAGAGTGGGAGAGAATCACAGGCCATGG	[GTG]
940	0	12	0	IFM	-33	33	0	0	89	122	GCTGCAGTCCTGATCTGATGCTCTTCTCATAGACATTGGCACCATCATGCGTGTGGTGGAGCTGTCGCCCCTGAAGGGCTCTGTGTCGTCCATTGACCGCACCATAGTGAGTCCTCACTTGACACCCTACAGAGTGGGAGAGAATCACAGGCCATGG	[]
941	0	12	0	OFM	-34	41	7	0	72	113	GCTGCAGTCCTGATCTGATGCTCTTCTCATAGACATTGGCACCATCATGCGTGTGGTGGAGCTGTCGCCCCTCCTACTAATCTGCACACCATTGACCGCACCATAGTGAGTCCTCACTTGACACCCTACAGAGTGGGAGAGAATCACAGGCCATGG	[CCTACTA]
942	0	12	0	OFM	-4	5	1	0	42	47	GCTGCAGTCCTGATCTGATGCTCTTCTCATAGACATTGGCACGTGCGTGTGGTGGAGCTGTCGCCCCTGAAGGGCTCTGTGTCGTGGACTGGCAAGCCTGTCTCCTACTATCTGCACACCATTGACCGCACCATAGTGAGTCCTCACTTGACACCCTACAGAGTGGGAGAGAATCACAGGCCATGG	[G]
943	0	12	0	OFM	-2	6	4	0	73	79	GCTGCAGTCCTGATCTGATGCTCTTCTCATAGACATTGGCACCATCATGCGTGTGGTGGAGCTGTCGCCCCTGCCTGTCTGTGTCGTGGACTGGCAAGCCTGTCTCCTACTATCTGCACACCATTGACCGCACCATAGTGAGTCCTCACTTGACACCCTACAGAGTGGGAGAGAATCACAGGCCATGG	[CCTG]
944	0	12	0	OFM	-10	10	0	0	80	90	GCTGCAGTCCTGATCTGATGCTCTTCTCATAGACATTGGCACCATCATGCGTGTGGTGGAGCTGTCGCCCCTGAAGGGCTGACTGGCAAGCCTGTCTCCTACTATCTGCACACCATTGACCGCACCATAGTGAGTCCTCACTTGACACCCTACAGAGTGGGAGAGAATCACAGGCCATGG	[]
945	0	12	0	OFM	-65	65	0	1	71	130	GCTGCAGTCCTGATCTGATGCTCTTCTCATAGACATTGGCACCATCATGCGTGTGGTGGAGCTGTCGCCCCATAGTGAGTCCTCACTTGACACCCTACAGAGTGGGAGAGAATCACAGGCCATGG	[]
946	0	12	0	OFM	-4	39	35	0	48	87	GCTGCAGTCCTGATCTGATGCTCTTCTCATAGACATTGGCACCATCATTGCGTGTGGTGGAGCTGTCGCCCCTGAAGGGCTCTGTGGACTGGCAAGCCTGTCTCCTACTATCTGCACACCATTGACCGCACCATAGTGAGTCCTCACTTGACACCCTACAGAGTGGGAGAGAATCACAGGCCATGG	[TGCGTGTGGTGGAGCTGTCGCCCCTGAAGGGCTCT]
947	0	7	5	IFM	0	0	0	2	-1	-1	GCTGCAGTCCTGATCTGATGCTCTTCTCATAGACATTGGCACCATCATGCGTGTGGTGGAGCTGTCGCCCCTGAAGGGCTCTGTGTCGTGGACTGGGAAGCCTGGCTCCTACTATCTGCACACCATTGACCGCACCATAGTGAGTCCTCACTTGACACCCTACAGAGTGGGAGAGAATCACAGGCCATGG	[]
948	0	0	12	IFM	-6	11	5	1	51	62	GCTGCAGTCCTGATCTGATGCTCTTCTCATAGACATTGGCACCATCATGCGCATGATGTCGCCCCTGAAGGGCTCTGTGTCGTGGACTGGCAAGCCTGTCTCCTACTATCTGCACACCATTAACCGCACCATAGTGAGTCCTCACTTGACACCCTACAGAGTGGGAGAGAATCACAGGCCATGG	[CATGA]
949	0	0	12	IFM	-6	13	7	0	49	62	GCTGCAGTCCTGATCTGATGCTCTTCTCATAGACATTGGCACCATCATGTGCATGATGTCGCCCCTGAAGGGCTCTGTGTCGTGGACTGGCAAGCCTGTCTCCTACTATCTGCACACCATTGACCGCACCATAGTGAGTCCTCACTTGACACCCTACAGAGTGGGAGAGAATCACAGGCCATGG	[TGCATGA]
950	0	0	12	IFM	-6	11	5	1	51	62	GCTGCAGTCCTGATCTGATGCTCTTCTCATAGACATTGGCACCATCATGCGCATGATGTCGCCCCTGAAGGGCTCTGTGTCGTGGACTGGCAAGCCTGTCTCCTCCTATCTGCACACCATTGACCGCACCATAGTGAGTCCTCACTTGACACCCTACAGAGTGGGAGAGAATCACAGGCCATGG	[CATGA]
951	0	12	0	OFM	-10	10	0	0	51	60	GCTGCAGTCCTGATCTGATGCTCTTCTCATAGACATTGGCACCATCATGCGCTGTCGCCCCTGAAGGGCTCTGTGTCGTGGACTGGCAAGCCTGTCTCCTACTATCTGCACACCATTGACCGCACCATAGTGAGTCCTCACTTGACACCCTACAGAGTGGGAGAGAATCACAGGCCATGG	[]
952	0	12	0	OFM	-1	1	0	0	51	52	GCTGCAGTCCTGATCTGATGCTCTTCTCATAGACATTGGCACCATCATGCGGTGGTGGAGCTGTCGCCCCTGAAGGGCTCTGTGTCGTGGACTGGCAAGCCTGTCTCCTACTATCTGCACACCATTGACCGCACCATAGTGAGTCCTCACTTGACACCCTACAGAGTGGGAGAGAATCACAGGCCATGG	[]
953	0	3	9	IFM	0	0	0	2	-1	-1	GCTGCAGTCCTGATCTGATGCTCTTCTCATAGACATTGGCACCATCATGCGTGGGGTGGAGCTGTCGCCCCTGAAGGGCTCTGTGTCGTGGACTGGGAAGCCTGTCTCCTACTATCTGCACACCATTGACCGCACCATAGTGAGTCCTCACTTGACACCCTACAGAGTGGGAGAGAATCACAGGCCATGG	[]
954	0	12	0	OFM	-31	31	0	0	59	89	GCTGCAGTCCTGATCTGATGCTCTTCTCATAGACATTGGCACCATCATGCGTGTGGTGGGACTGGCAAGCCTGTCTCCTACTATCTGCACACCATTGACCGCACCATAGTGAGTCCTCACTTGACACCCTACAGAGTGGGAGAGAATCACAGGCCATGG	[]
955	0	12	0	OFM	-10	10	0	0	42	52	GCTGCAGTCCTGATCTGATGCTCTTCTCATAGACATTGGCACGTGGTGGAGCTGTCGCCCCTGAAGGGCTCTGTGTCGTGGACTGGCAAGCCTGTCTCCTACTATCTGCACACCATTGACCGCACCATAGTGAGTCCTCACTTGACACCCTACAGAGTGGGAGAGAATCACAGGCCATGG	[]
956	0	12	0	IFM	0	59	59	0	48	107	GCTGCAGTCCTGATCTGATGCTCTTCTCATAGACATTGGCACCATCATTGCGTGTGGTGGAGCTGTCGCCCCTGAAGGGCTCTGTGTCGTGGACTGGCAAGCCTGTCCCTACTATCTGCACACCATTGACCGCACCATAGTGAGTCCTCACTTGACACCCTACAGAGTGGGAGAGAATCACAGGCCATGG	[TGCGTGTGGTGGAGCTGTCGCCCCTGAAGGGCTCTGTGTCGTGGACTGGCAAGCCTGTC]
957	0	12	0	EBD	-44	44	0	0	100	142	GCTGCAGTCCTGATCTGATGCTCTTCTCATAGACATTGGCACCATCATGCGTGTGGTGGAGCTGTCGCCCCTGAAGGGCTCTGTGTCGTGGACTGGCAAGTCCTCACTTGACACCCTACAGAGTGGGAGAGAATCACAGGCCATGG	[]
958	0	12	0	OFM	-14	14	0	0	42	56	GCTGCAGTCCTGATCTGATGCTCTTCTCATAGACATTGGCACTGGAGCTGTCGCCCCTGAAGGGCTCTGTGTCGTGGACTGGCAAGCCTGTCTCCTACTATCTGCACACCATTGACCGCACCATAGTGAGTCCTCACTTGACACCCTACAGAGTGGGAGAGAATCACAGGCCATGG	[]
959	0	12	0	OFM	-34	34	0	0	69	103	GCTGCAGTCCTGATCTGATGCTCTTCTCATAGACATTGGCACCATCATGCGTGTGGTGGAGCTGTCGCCGTCTCCTACTATCTGCACACCATTGACCGCACCATAGTGAGTCCTCACTTGACACCCTACAGAGTGGGAGAGAATCACAGGCCATGG	[]
960	0	2	10	IFM	0	0	0	2	-1	-1	GCTGCAGTCCTGATCTGATGCTCTTCTCATAGACATTGGCACCATCAGGCGGGTGGTGGAGCTGTCGCCCCTGAAGGGCTCTGTGTCGTGGACTGGCAAGCCTGTCTCCTACTATCTGCACACCATTGACCGCACCATAGTGAGTCCTCACTTGACACCCTACAGAGTGGGAGAGAATCACAGGCCATGG	[]
961	0	12	0	OFM	-11	35	24	0	71	106	GCTGCAGTCCTGATCTGATGCTCTTCTCATAGACATTGGCACCATCATGCGTGTGGTGGAGCTGTCGCCCCCTGTGTCGTGGACTGGCAAGCCTGTCCTACTATCTGCACACCATTGACCGCACCATAGTGAGTCCTCACTTGACACCCTACAGAGTGGGAGAGAATCACAGGCCATGG	[CTGTGTCGTGGACTGGCAAGCCTG]
962	0	12	0	IFM	0	18	18	0	69	87	GCTGCAGTCCTGATCTGATGCTCTTCTCATAGACATTGGCACCATCATGCGTGTGGTGGAGCTGTCGCCACCACTCTGTGGGGCTCTGTGGACTGGCAAGCCTGTCTCCTACTATCTGCACACCATTGACCGCACCATAGTGAGTCCTCACTTGACACCCTACAGAGTGGGAGAGAATCACAGGCCATGG	[ACCACTCTGTGGGGCTCT]
963	0	2	10	OFM	1	0	1	1	107	107	GCTGCAGTCCTGATCTGATGCTCTTCTCATAGACATTGGCACCATCATGCGTGTGGTGGAGCTGTCGTCCCTGAAGGGCTCTGTGTCGTGGACTGGCAAGCCTGTCTTCCTACTATCTGCACACCATTGACCGCACCATAGTGAGTCCTCACTTGACACCCTACAGAGTGGGAGAGAATCACAGGCCATGG	[T]
964	0	12	0	OFM	-8	42	34	0	64	106	GCTGCAGTCCTGATCTGATGCTCTTCTCATAGACATTGGCACCATCATGCGTGTGGTGGAGCTGAAGGGCTCTGTGTCGTGGACTGGCAAGCCTGTCTTCCTACTATCTGCACACCATTGACCGCACCATAGTGAGTCCTCACTTGACACCCTACAGAGTGGGAGAGAATCACAGGCCATGG	[AAGGGCTCTGTGTCGTGGACTGGCAAGCCTGTCT]
965	0	12	0	IFM	3	26	29	0	78	104	GCTGCAGTCCTGATCTGATGCTCTTCTCATAGACATTGGCACCATCATGCGTGTGGTGGAGCTGTCGCCCCTGAAGGGGCTCTGTGTCGTGGACTGGCAAGCCTGTCTCTCCTACTATCTGCACACCATTGACCGCACCATAGTGAGTCCTCACTTGACACCCTACAGAGTGGGAGAGAATCACAGGCCATGG	[GCTCTGTGTCGTGGACTGGCAAGCCTGTC]
966	0	12	0	OFM	-4	4	0	0	85	89	GCTGCAGTCCTGATCTGATGCTCTTCTCATAGACATTGGCACCATCATGCGTGTGGTGGAGCTGTCGCCCCTGAAGGGCTCTGTGGGACTGGCAAGCCTGTCTCCTACTATCTGCACACCATTGACCGCACCATAGTGAGTCCTCACTTGACACCCTACAGAGTGGGAGAGAATCACAGGCCATGG	[]
967	0	12	0	IFM	-18	19	1	0	72	91	GCTGCAGTCCTGATCTGATGCTCTTCTCATAGACATTGGCACCATCATGCGTGTGGTGGAGCTGTCGCCCCTAACTGGCAAGCCTGTCTCCTACTATCTGCACACCATTGACCGCACCATAGTGAGTCCTCACTTGACACCCTACAGAGTGGGAGAGAATCACAGGCCATGG	[A]
968	0	12	0	OFM	-17	18	1	0	44	62	GCTGCAGTCCTGATCTGATGCTCTTCTCATAGACATTGGCACCAATGTCGCCCCTGAAGGGCTCTGTGTCGTGGACTGGCAAGCCTGTCTCCTACTATCTGCACACCATTGACCGCACCATAGTGAGTCCTCACTTGACACCCTACAGAGTGGGAGAGAATCACAGGCCATGG	[A]
969	0	12	0	IFM	-24	24	0	0	104	126	GCTGCAGTCCTGATCTGATGCTCTTCTCATAGACATTGGCACCATCATGCGTGTGGTGGAGCTGTCGCCCCTGAAGGGCTCTGTGTCGTGGACTGGCAAGCCTGACCGCACCATAGTGAGTCCTCACTTGACACCCTACAGAGTGGGAGAGAATCACAGGCCATGG	[]
970	0	12	0	OFM	-50	56	6	1	50	106	GCTGCAGTCCTGATCTGATGCTCTTCTCATAGACATTGGCACCATCATGCACACCATCATACTATCTGCACACCATTGACCGCACCATAGTGAGTCCTCACTTGACACCCTACAGAGTGGGAGAGAATCACAGGCCATGG	[ACACCA]
971	0	12	0	OFM	-53	53	0	0	66	118	GCTGCAGTCCTGATCTGATGCTCTTCTCATAGACATTGGCACCATCATGCGTGTGGTGGAGCTGTCACACCATTGACCGCACCATAGTGAGTCCTCACTTGACACCCTACAGAGTGGGAGAGAATCACAGGCCATGG	[]
972	0	12	0	OFM	-32	32	0	0	76	108	GCTGCAGTCCTGATCTGATGCTCTTCTCATAGACATTGGCACCATCATGCGTGTGGTGGAGCTGTCGCCCCTGAAGCTACTATCTGCACACCATTGACCGCACCATAGTGAGTCCTCACTTGACACCCTACAGAGTGGGAGAGAATCACAGGCCATGG	[]
973	0	12	0	OFM	-20	20	0	1	46	63	GCTGCAGTCCTGATCTGATGCTCTTCTCATAGACATTGGCACCGTCGCCCCTGAAGGGCTCTGTGTCGTGGACTGGCAAGCCTGTCTCCTACTATCTGCACACCATTGACCGCACCATAGTGAGTCCTCACTTGACACCCTACAGAGTGGGAGAGAATCACAGGCCATGG	[]
974	0	12	0	OFM	-26	26	0	0	47	73	GCTGCAGTCCTGATCTGATGCTCTTCTCATAGACATTGGCACCATCAAAGGGCTCTGTGTCGTGGACTGGCAAGCCTGTCTCCTACTATCTGCACACCATTGACCGCACCATAGTGAGTCCTCACTTGACACCCTACAGAGTGGGAGAGAATCACAGGCCATGG	[]
975	0	0	12	IFM	-6	11	5	1	51	62	GCTGCAGTCCTGATCTGATGCTCTTCTCATAGACATTGGCACCATCATGCGCATGATGTCGCCCCTGAAGGGCTATGTGTCGTGGACTGGCAAGCCTGTCTCCTACTATCTGCACACCATTGACCGCACCATAGTGAGTCCTCACTTGACACCCTACAGAGTGGGAGAGAATCACAGGCCATGG	[CATGA]
976	0	12	0	IFM	0	13	13	0	67	80	GCTGCAGTCCTGATCTGATGCTCTTCTCATAGACATTGGCACCATCATGCGTGTGGTGGAGCTGTCGTGGACTGGCAAGCCTGTGTCGTGGACTGGCAAGCCTGTCTCCTACTATCTGCACACCATTGACCGCACCATAGTGAGTCCTCACTTGACACCCTACAGAGTGGGAGAGAATCACAGGCCATGG	[TGGACTGGCAAGC]
977	0	12	0	IFM	-54	54	0	0	44	96	GCTGCAGTCCTGATCTGATGCTCTTCTCATAGACATTGGCACCAAGCCTGTCTCCTACTATCTGCACACCATTGACCGCACCATAGTGAGTCCTCACTTGACACCCTACAGAGTGGGAGAGAATCACAGGCCATGG	[]
978	0	12	0	IFM	-57	61	4	1	52	113	GCTGCAGTCCTGATCTGATGCTCTTCTCATAGACATTGGCACCATCATGCGTCATCATGTGCACACCATTGACCGCACCATAGTGAGTCCTCACTTGACACCCTACAGAGTGGGAGAGAATCACAGGCCATGG	[CATC]
979	0	12	0	OFM	-25	47	22	0	68	115	GCTGCAGTCCTGATCTGATGCTCTTCTCATAGACATTGGCACCATCATGCGTGTGGTGGAGCTGTCGCTCTGTGTCGTGGACTGGCAAGCCTGCACACCATTGACCGCACCATAGTGAGTCCTCACTTGACACCCTACAGAGTGGGAGAGAATCACAGGCCATGG	[TCTGTGTCGTGGACTGGCAAGC]
980	0	12	0	OFM	-49	49	0	0	70	118	GCTGCAGTCCTGATCTGATGCTCTTCTCATAGACATTGGCACCATCATGCGTGTGGTGGAGCTGTCGCCCACACCATTGACCGCACCATAGTGAGTCCTCACTTGACACCCTACAGAGTGGGAGAGAATCACAGGCCATGG	[]
981	0	11	0	OFM	-4	16	12	0	62	78	GCTGCAGTCCTGATCTGATGCTCTTCTCATAGACATTGGCACCATCATGCGTGTGGTGGAGCAGGACCACGACACTCTGTGTCGTGGACTGGCAAGCCTGTCTCCTACTATCTGCACACCATTGACCGCACCATAGTGAGTCCTCACTTGACACCCTACAGAGTGGGAGAGAATCACAGGCCATGG	[AGGACCACGACA]
982	0	11	0	OFM	-8	8	0	0	66	74	GCTGCAGTCCTGATCTGATGCTCTTCTCATAGACATTGGCACCATCATGCGTGTGGTGGAGCTGTCAGGGCTCTGTGTCGTGGACTGGCAAGCCTGTCTCCTACTATCTGCACACCATTGACCGCACCATAGTGAGTCCTCACTTGACACCCTACAGAGTGGGAGAGAATCACAGGCCATGG	[]
983	0	11	0	OFM	-17	18	1	0	88	106	GCTGCAGTCCTGATCTGATGCTCTTCTCATAGACATTGGCACCATCATGCGTGTGGTGGAGCTGTCGCCCCTGAAGGGCTCTGTGTCGGTCCTACTATCTGCACACCATTGACCGCACCATAGTGAGTCCTCACTTGACACCCTACAGAGTGGGAGAGAATCACAGGCCATGG	[G]
984	0	11	0	IFM	-3	42	39	0	72	114	GCTGCAGTCCTGATCTGATGCTCTTCTCATAGACATTGGCACCATCATGCGTGTGGTGGAGCTGTCGCCCCTAGGGCTCTGTGTCGTGGACTGGCAAGCCTGTCTCCTACCTCTGCACACCATTGACCGCACCATAGTGAGTCCTCACTTGACACCCTACAGAGTGGGAGAGAATCACAGGCCATGG	[AGGGCTCTGTGTCGTGGACTGGCAAGCCTGTCTCCTACC]
985	0	11	0	IFM	-39	42	3	0	61	103	GCTGCAGTCCTGATCTGATGCTCTTCTCATAGACATTGGCACCATCATGCGTGTGGTGGAGATAGTCTCCTACTATCTGCACACCATTGACCGCACCATAGTGAGTCCTCACTTGACACCCTACAGAGTGGGAGAGAATCACAGGCCATGG	[ATA]
986	0	11	0	IFM	0	38	38	0	48	86	GCTGCAGTCCTGATCTGATGCTCTTCTCATAGACATTGGCACCATCATTGCGTGTGGTGGAGCTGTCGCCCCTGAAGGGCTCTGTGCGTGGACTGGCAAGCCTGTCTCCTACTATCTGCACACCATTGACCGCACCATAGTGAGTCCTCACTTGACACCCTACAGAGTGGGAGAGAATCACAGGCCATGG	[TGCGTGTGGTGGAGCTGTCGCCCCTGAAGGGCTCTGTG]
987	0	11	0	OFM	-50	50	0	0	71	120	GCTGCAGTCCTGATCTGATGCTCTTCTCATAGACATTGGCACCATCATGCGTGTGGTGGAGCTGTCGCCCCACCATTGACCGCACCATAGTGAGTCCTCACTTGACACCCTACAGAGTGGGAGAGAATCACAGGCCATGG	[]
988	0	11	0	OFM	4	24	28	0	82	106	GCTGCAGTCCTGATCTGATGCTCTTCTCATAGACATTGGCACCATCATGCGTGTGGTGGAGCTGTCGCCCCTGAAGGGCTCTCGTGGACTGGCAAGCCTGTCTCCCAGGTTCCTACTATCTGCACACCATTGACCGCACCATAGTGAGTCCTCACTTGACACCCTACAGAGTGGGAGAGAATCACAGGCCATGG	[CGTGGACTGGCAAGCCTGTCTCCCAGGT]
989	0	11	0	IFM	-3	4	1	0	47	51	GCTGCAGTCCTGATCTGATGCTCTTCTCATAGACATTGGCACCATCAATGTGGTGGAGCTGTCGCCCCTGAAGGGCTCTGTGTCGTGGACTGGCAAGCCTGTCTCCTACTATCTGCACACCATTGACCGCACCATAGTGAGTCCTCACTTGACACCCTACAGAGTGGGAGAGAATCACAGGCCATGG	[A]
990	0	11	0	OFM	-7	8	1	0	69	77	GCTGCAGTCCTGATCTGATGCTCTTCTCATAGACATTGGCACCATCATGCGTGTGGTGGAGCTGTCGCCAGCTCTGTGTCGTGGACTGGCAAGCCTGTCTCCTACTATCTGCACACCATTGACCGCACCATAGTGAGTCCTCACTTGACACCCTACAGAGTGGGAGAGAATCACAGGCCATGG	[A]
991	0	11	0	OFM	-7	12	5	0	50	62	GCTGCAGTCCTGATCTGATGCTCTTCTCATAGACATTGGCACCATCATGCCATCATGTCGCCCCTGAAGGGCTCTGTGTCGTGGACTGGCAAGCCTGTCTCCTACTATCTGCACACCATTGACCGCACCATAGTGAGTCCTCACTTGACACCCTACAGAGTGGGAGAGAATCACAGGCCATGG	[CATCA]
992	0	11	0	IFM	3	4	7	0	47	51	GCTGCAGTCCTGATCTGATGCTCTTCTCATAGACATTGGCACCATCAATGTCTATGTGGTGGAGCTGTCGCCCCTGAAGGGCTCTGTGTCGTGGACTGGCAAGCCTGTCTCCTACTATCTGCACACCATTGACCGCACCATAGTGAGTCCTCACTTGACACCCTACAGAGTGGGAGAGAATCACAGGCCATGG	[ATGTCTA]
993	0	11	0	OFM	-62	62	0	0	69	129	GCTGCAGTCCTGATCTGATGCTCTTCTCATAGACATTGGCACCATCATGCGTGTGGTGGAGCTGTCGCCGCACCATAGTGAGTCCTCACTTGACACCCTACAGAGTGGGAGAGAATCACAGGCCATGG	[]
994	0	0	11	IFM	-6	11	5	1	51	62	GCTGCAGTCCTGATCTGATGCTCTTCTCATAGACATTGGCACCATCATGCGCATGATGTCGCCCCGGAAGGGCTCTGTGTCGTGGACTGGCAAGCCTGTCTCCTACTATCTGCACACCATTGACCGCACCATAGTGAGTCCTCACTTGACACCCTACAGAGTGGGAGAGAATCACAGGCCATGG	[CATGA]
995	0	11	0	OFM	-4	30	26	0	92	122	GCTGCAGTCCTGATCTGATGCTCTTCTCATAGACATTGGCACCATCATGCGTGTGGTGGAGCTGTCGCCCCTGAAGGGCTCTGTGTCGTGGAACAAGGTGGCAAGCCCACACAAGAGTCCATTGACCGCACCATAGTGAGTCCTCACTTGACACCCTACAGAGTGGGAGAGAATCACAGGCCATGG	[ACAAGGTGGCAAGCCCACACAAGAGT]
996	0	11	0	OFM	-2	44	42	0	71	115	GCTGCAGTCCTGATCTGATGCTCTTCTCATAGACATTGGCACCATCATGCGTGTGGTGGAGCTGTCGCCCCGAAGGGCTCTGTGTCGTGGACTGGCAAGCCTGTCTCCTACTACTGCACACCATTGACCGCACCATAGTGAGTCCTCACTTGACACCCTACAGAGTGGGAGAGAATCACAGGCCATGG	[GAAGGGCTCTGTGTCGTGGACTGGCAAGCCTGTCTCCTACTA]
997	0	11	0	IFM	-27	27	0	0	91	117	GCTGCAGTCCTGATCTGATGCTCTTCTCATAGACATTGGCACCATCATGCGTGTGGTGGAGCTGTCGCCCCTGAAGGGCTCTGTGTCGTGGCACACCATTGACCGCACCATAGTGAGTCCTCACTTGACACCCTACAGAGTGGGAGAGAATCACAGGCCATGG	[]
998	0	11	0	OFM	-13	13	0	1	44	57	GCTGCAGTCCTGATCTGATGCTCTTCTCATAGACATTGGCATCAGGAGCTGTCGCCCCTGAAGGGCTCTGTGTCGTGGACTGGCAAGCCTGTCTCCTACTATCTGCACACCATTGACCGCACCATAGTGAGTCCTCACTTGACACCCTACAGAGTGGGAGAGAATCACAGGCCATGG	[]
999	0	11	0	OFM	-73	73	0	0	47	118	GCTGCAGTCCTGATCTGATGCTCTTCTCATAGACATTGGCACCATCACACCATTGACCGCACCATAGTGAGTCCTCACTTGACACCCTACAGAGTGGGAGAGAATCACAGGCCATGG	[]
1000	0	11	0	OFM	-5	6	1	0	47	53	GCTGCAGTCCTGATCTGATGCTCTTCTCATAGACATTGGCACCATCAATGGTGGAGCTGTCGCCCCTGAAGGGCTCTGTGTCGTGGACTGGCAAGCCTGTCTCCTACTATCTGCACACCATTGACCGCACCATAGTGAGTCCTCACTTGACACCCTACAGAGTGGGAGAGAATCACAGGCCATGG	[A]
1001	0	11	0	OFM	25	0	25	0	113	113	GCTGCAGTCCTGATCTGATGCTCTTCTCATAGACATTGGCACCATCATGCGTGTGGTGGAGCTGTCGCCCCTGAAGGGCTCTGTGTCGTGGACTGGCAAGCCTGTCTCCTACTGCACACCATTGAAAAAAGGCATACAATCTGCACACCATTGACCGCACCATAGTGAGTCCTCACTTGACACCCTACAGAGTGGGAGAGAATCACAGGCCATGG	[GCACACCATTGAAAAAAGGCATACA]
1002	0	11	0	IFN	-15	67	52	0	48	115	GCTGCAGTCCTGATCTGATGCTCTTCTCATAGACATTGGCACCATCATCGTGTGGTGGAGCTGTCGCCCCTGAAGGGCTCTGTGTCGTGGACTGGCAAGCCTGCACACCATTGACCGCACCATAGTGAGTCCTCACTTGACACCCTACAGAGTGGGAGAGAATCACAGGCCATGG	[CGTGTGGTGGAGCTGTCGCCCCTGAAGGGCTCTGTGTCGTGGACTGGCAAGC]
1003	0	11	0	OFM	29	0	29	3	114	114	GCTGCAGTCCTGATCTGATGCTCTTCTCATAGACATTGGCACCATCATGCGTGTGGTGGAGCTGTTGCTCCTGAAGGGCTCTGTGTCGTGGACTGGCAAGCCTGTCTACTACTAATGTCTACTAATGTCCTACTAATGGTGTGTCTGCACACCATTGACCGCACCATAGTGAGTCCTCACTTGACACCCTACAGAGTGGGAGAGAATCACAGGCCATGG	[ATGTCTACTAATGTCCTACTAATGGTGTG]
1004	0	11	0	IFM	0	4	4	0	50	54	GCTGCAGTCCTGATCTGATGCTCTTCTCATAGACATTGGCACCATCATGCCGTGGGTGGAGCTGTCGCCCCTGAAGGGCTCTGTGTCGTGGACTGGCAAGCCTGTCTCCTACTATCTGCACACCATTGACCGCACCATAGTGAGTCCTCACTTGACACCCTACAGAGTGGGAGAGAATCACAGGCCATGG	[CGTG]
1005	0	4	7	IFM	0	0	0	2	-1	-1	GCTGCAGTCCTGATCTGATGCTCTTCTCATAGACATTGGCACCATCAGGCGTGTGGTGGAGCTGTCGCCCCTGAAGGGCTCTGGGTCGTGGACTGGCAAGCCTGTCTCCTACTATCTGCACACCATTGACCGCACCATAGTGAGTCCTCACTTGACACCCTACAGAGTGGGAGAGAATCACAGGCCATGG	[]
1006	0	11	0	IFM	3	27	30	1	48	75	GCTGCAGTCCTGATCTGATGCTCTTCTCATAGACATTGGCACCATCATACACAGTGAGTGCCATCGCTCCATGCCCTCGGCCTCTGTGTCGTGGACTGGCAAGCCTGTCTCCTACTATCTGCACACCATTGACCGCACCATAGTGAGTCCTCACTTGACACCCTACAGAGTGGGAGAGAATCACAGGCCATGG	[ACACAGTGAGTGCCATCGCTCCATGCCCTC]
1007	0	11	0	OFM	-10	60	50	0	53	113	GCTGCAGTCCTGATCTGATGCTCTTCTCATAGACATTGGCACCATCATGCGTGCTGTCGCCCCTGAAGGGCTCTGTGTCGTGGACTGGCAAGCCTGTCTCCTAATCTGCACACCATTGACCGCACCATAGTGAGTCCTCACTTGACACCCTACAGAGTGGGAGAGAATCACAGGCCATGG	[CTGTCGCCCCTGAAGGGCTCTGTGTCGTGGACTGGCAAGCCTGTCTCCTA]
1008	0	11	0	IFM	-9	26	17	1	54	80	GCTGCAGTCCTGATCTGATGCTCTTCTCATAGACATTGGCACCATCATGCGTGTTGGTGGAGCTGTCGCCCCTGAGTCGTGGACTGGCAAGCCTGTCTCCTACTATCTGCACACCATTGACCGCACCATAGTGAGTCCTCACTTGACACCCTACAGAGTGGGAGAGAATCACAGGCCATGG	[TGGTGGAGCTGTCGCCC]
1009	0	3	8	WTE	0	0	0	2	-1	-1	GCTGCAGTCCTGATCTGATGCTCTTCTCATAGACATTGGCACCATCATGCGTGTGGTGGAGCTGTCGCCCCTGAAGGGCTCTGTGTCGTGGACTGGCAAGCCTGTCTCCTACTATCTGCACACCATTGACCGCACCATAGGGAGTCCGCACTTGACACCCTACAGAGTGGGAGAGAATCACAGGCCATGG	[]
1010	0	11	0	OFM	1	0	1	0	113	113	GCTGCAGTCCTGATCTGATGCTCTTCTCATAGACATTGGCACCATCATGCGTGTGGTGGAGCTGTCGCCCCTGAAGGGCTCTGTGTCGTGGACTGGCAAGCCTGTCTCCTACTTATCTGCACACCATTGACCGCACCATAGTGAGTCCTCACTTGACACCCTACAGAGTGGGAGAGAATCACAGGCCATGG	[T]
1011	0	11	0	OFM	-13	14	1	0	64	78	GCTGCAGTCCTGATCTGATGCTCTTCTCATAGACATTGGCACCATCATGCGTGTGGTGGAGCTGACTCTGTGTCGTGGACTGGCAAGCCTGTCTCCTACTATCTGCACACCATTGACCGCACCATAGTGAGTCCTCACTTGACACCCTACAGAGTGGGAGAGAATCACAGGCCATGG	[A]
1012	0	11	0	OFM	-17	20	3	0	50	70	GCTGCAGTCCTGATCTGATGCTCTTCTCATAGACATTGGCACCATCATGCATTCTGAAGGGCTCTGTGTCGTGGACTGGCAAGCCTGTCTCCTACTATCTGCACACCATTGACCGCACCATAGTGAGTCCTCACTTGACACCCTACAGAGTGGGAGAGAATCACAGGCCATGG	[ATT]
1013	0	11	0	IFN	-3	31	28	0	42	73	GCTGCAGTCCTGATCTGATGCTCTTCTCATAGACATTGGCACATGATGGTGCCAAGACACAGAGCCCTTCAAGGGCTCTGTGTCGTGGACTGGCAAGCCTGTCTCCTACTATCTGCACACCATTGACCGCACCATAGTGAGTCCTCACTTGACACCCTACAGAGTGGGAGAGAATCACAGGCCATGG	[ATGATGGTGCCAAGACACAGAGCCCTTC]
1014	0	11	0	OFM	-4	5	1	0	71	76	GCTGCAGTCCTGATCTGATGCTCTTCTCATAGACATTGGCACCATCATGCGTGTGGTGGAGCTGTCGCCCCCGGCTCTGTGTCGTGGACTGGCAAGCCTGTCTCCTACTATCTGCACACCATTGACCGCACCATAGTGAGTCCTCACTTGACACCCTACAGAGTGGGAGAGAATCACAGGCCATGG	[C]
1015	0	5	6	IFM	0	0	0	2	-1	-1	GCTGCAGTCCTGATCTGATGCTCTTCTCATAGACATTGGCACCATCATGCGTGTGGTGGAGCTGTCGCCCCTGAAGGGCGCTGTGTCGTGGACTGGGAAGCCTGTCTCCTACTATCTGCACACCATTGACCGCACCATAGTGAGTCCTCACTTGACACCCTACAGAGTGGGAGAGAATCACAGGCCATGG	[]
1016	0	11	0	OFM	2	0	2	0	47	47	GCTGCAGTCCTGATCTGATGCTCTTCTCATAGACATTGGCACCATCAATTGCGTGTGGTGGAGCTGTCGCCCCTGAAGGGCTCTGTGTCGTGGACTGGCAAGCCTGTCTCCTACTATCTGCACACCATTGACCGCACCATAGTGAGTCCTCACTTGACACCCTACAGAGTGGGAGAGAATCACAGGCCATGG	[AT]
1017	0	11	0	OFM	-16	16	0	0	85	101	GCTGCAGTCCTGATCTGATGCTCTTCTCATAGACATTGGCACCATCATGCGTGTGGTGGAGCTGTCGCCCCTGAAGGGCTCTGTGCTGTCTCCTACTATCTGCACACCATTGACCGCACCATAGTGAGTCCTCACTTGACACCCTACAGAGTGGGAGAGAATCACAGGCCATGG	[]
1018	0	11	0	OFM	-7	7	0	0	105	112	GCTGCAGTCCTGATCTGATGCTCTTCTCATAGACATTGGCACCATCATGCGTGTGGTGGAGCTGTCGCCCCTGAAGGGCTCTGTGTCGTGGACTGGCAAGCCTGTTATCTGCACACCATTGACCGCACCATAGTGAGTCCTCACTTGACACCCTACAGAGTGGGAGAGAATCACAGGCCATGG	[]
1019	0	11	0	IFM	6	0	6	0	50	50	GCTGCAGTCCTGATCTGATGCTCTTCTCATAGACATTGGCACCATCATGCCAATGTGTGTGGTGGAGCTGTCGCCCCTGAAGGGCTCTGTGTCGTGGACTGGCAAGCCTGTCTCCTACTATCTGCACACCATTGACCGCACCATAGTGAGTCCTCACTTGACACCCTACAGAGTGGGAGAGAATCACAGGCCATGG	[CAATGT]
1020	0	11	0	OFM	2	0	2	0	48	48	GCTGCAGTCCTGATCTGATGCTCTTCTCATAGACATTGGCACCATCATATGCGTGTGGTGGAGCTGTCGCCCCTGAAGGGCTCTGTGTCGTGGACTGGCAAGCCTGTCTCCTACTATCTGCACACCATTGACCGCACCATAGTGAGTCCTCACTTGACACCCTACAGAGTGGGAGAGAATCACAGGCCATGG	[AT]
1021	0	11	0	OFM	-4	4	0	0	69	73	GCTGCAGTCCTGATCTGATGCTCTTCTCATAGACATTGGCACCATCATGCGTGTGGTGGAGCTGTCGCCAAGGGCTCTGTGTCGTGGACTGGCAAGCCTGTCTCCTACTATCTGCACACCATTGACCGCACCATAGTGAGTCCTCACTTGACACCCTACAGAGTGGGAGAGAATCACAGGCCATGG	[]
1022	0	11	0	IFM	-33	52	19	0	40	92	GCTGCAGTCCTGATCTGATGCTCTTCTCATAGACATTGGCCTGTCGCCCCTGAAGGGCTCTGGCAAGCCTGTCTCCTACTATCTGCACACCATTGACCGCACCATAGTGAGTCCTCACTTGACACCCTACAGAGTGGGAGAGAATCACAGGCCATGG	[CTGTCGCCCCTGAAGGGCT]
1023	0	11	0	OFM	-28	30	2	0	74	104	GCTGCAGTCCTGATCTGATGCTCTTCTCATAGACATTGGCACCATCATGCGTGTGGTGGAGCTGTCGCCCCTGATATCTCCTACTATCTGCACACCATTGACCGCACCATAGTGAGTCCTCACTTGACACCCTACAGAGTGGGAGAGAATCACAGGCCATGG	[TA]
1024	0	11	0	OFM	-5	55	50	0	53	108	GCTGCAGTCCTGATCTGATGCTCTTCTCATAGACATTGGCACCATCATGCGTGGTGGAGCTGTCGCCCCTGAAGGGCTCTGTGTCGTGGACTGGCAAGCCTGTCTACTATCTGCACACCATTGACCGCACCATAGTGAGTCCTCACTTGACACCCTACAGAGTGGGAGAGAATCACAGGCCATGG	[GTGGAGCTGTCGCCCCTGAAGGGCTCTGTGTCGTGGACTGGCAAGCCTGT]
1025	0	11	0	IFN	0	60	60	0	53	113	GCTGCAGTCCTGATCTGATGCTCTTCTCATAGACATTGGCACCATCATGCGTGGGTGGAGCTGTCGCCCCTGAAGGGCTCTGTGTCGTGGACTGGCAAGCCTGTCTCCTACTAATCTGCACACCATTGACCGCACCATAGTGAGTCCTCACTTGACACCCTACAGAGTGGGAGAGAATCACAGGCCATGG	[GGTGGAGCTGTCGCCCCTGAAGGGCTCTGTGTCGTGGACTGGCAAGCCTGTCTCCTACTA]
1026	0	11	0	IFM	-18	18	0	1	101	116	GCTGCAGTCCTGATCTGATGCTCTTCTCATAGACATTGGCACCATCATGCGTGTGGTGGAGCTGTCGCCCCTGAAGGGCTCTGTGTCGTGGACTGGCATGCACACCATTGACCGCACCATAGTGAGTCCTCACTTGACACCCTACAGAGTGGGAGAGAATCACAGGCCATGG	[]
1027	0	11	0	OFM	-41	41	0	1	49	85	GCTGCAGTCCTGATCTGATGCTCTTCTCATAGACATTGGCACCATCATGGACTGGCAAGCCTGTCTCCTACTATCTGCACACCATTGACCGCACCATAGTGAGTCCTCACTTGACACCCTACAGAGTGGGAGAGAATCACAGGCCATGG	[]
1028	0	11	0	OFM	-8	11	3	0	65	76	GCTGCAGTCCTGATCTGATGCTCTTCTCATAGACATTGGCACCATCATGCGTGTGGTGGAGCTGTTGTGGCTCTGTGTCGTGGACTGGCAAGCCTGTCTCCTACTATCTGCACACCATTGACCGCACCATAGTGAGTCCTCACTTGACACCCTACAGAGTGGGAGAGAATCACAGGCCATGG	[TGT]
1029	0	11	0	IFM	0	26	26	0	47	73	GCTGCAGTCCTGATCTGATGCTCTTCTCATAGACATTGGCACCATCACTGCGTGTGGTGGAGCTGTCGCCCCTAAGGGCTCTGTGTCGTGGACTGGCAAGCCTGTCTCCTACTATCTGCACACCATTGACCGCACCATAGTGAGTCCTCACTTGACACCCTACAGAGTGGGAGAGAATCACAGGCCATGG	[CTGCGTGTGGTGGAGCTGTCGCCCCT]
1030	0	11	0	OFM	2	1	3	0	72	73	GCTGCAGTCCTGATCTGATGCTCTTCTCATAGACATTGGCACCATCATGCGTGTGGTGGAGCTGTCGCCCCTTGAAAGGGCTCTGTGTCGTGGACTGGCAAGCCTGTCTCCTACTATCTGCACACCATTGACCGCACCATAGTGAGTCCTCACTTGACACCCTACAGAGTGGGAGAGAATCACAGGCCATGG	[TGA]
1031	0	11	0	IFM	3	17	20	0	49	66	GCTGCAGTCCTGATCTGATGCTCTTCTCATAGACATTGGCACCATCATGTTATTACGTAAGGACACAGAGCCCCTGAAGGGCTCTGTGTCGTGGACTGGCAAGCCTGTCTCCTACTATCTGCACACCATTGACCGCACCATAGTGAGTCCTCACTTGACACCCTACAGAGTGGGAGAGAATCACAGGCCATGG	[TTATTACGTAAGGACACAGA]
1032	0	11	0	IFM	-39	76	37	0	49	125	GCTGCAGTCCTGATCTGATGCTCTTCTCATAGACATTGGCACCATCATGGGGCTCTGTGTCGTGGACTGGCAAGCCTGTCTCCTACTTGACCGCACCATAGTGAGTCCTCACTTGACACCCTACAGAGTGGGAGAGAATCACAGGCCATGG	[GGGCTCTGTGTCGTGGACTGGCAAGCCTGTCTCCTAC]
1033	0	11	0	IFM	-48	48	0	0	46	94	GCTGCAGTCCTGATCTGATGCTCTTCTCATAGACATTGGCACCATCGGCAAGCCTGTCTCCTACTATCTGCACACCATTGACCGCACCATAGTGAGTCCTCACTTGACACCCTACAGAGTGGGAGAGAATCACAGGCCATGG	[]
1034	0	3	8	IFM	0	0	0	2	-1	-1	GCTGCAGTCCTGATCTGATGCTCTTCTCATAGACATTGGCACCATCATGCGTGTGGTGGAGCTGTCGCCCCTGAAGGGCTCTGTGTCGTGGACTGGGAAGCCTGTCTCCTACTATCTGCACACCATTGACCGCGCCATAGTGAGTCCTCACTTGACACCCTACAGAGTGGGAGAGAATCACAGGCCATGG	[]
1035	0	11	0	OFM	-67	67	0	0	51	117	GCTGCAGTCCTGATCTGATGCTCTTCTCATAGACATTGGCACCATCATGCGCACACCATTGACCGCACCATAGTGAGTCCTCACTTGACACCCTACAGAGTGGGAGAGAATCACAGGCCATGG	[]
1036	0	11	0	OFM	-25	65	40	0	53	118	GCTGCAGTCCTGATCTGATGCTCTTCTCATAGACATTGGCACCATCATGCGTGAAGGGCTCTGTGTCGTGGACTGGCAAGCCTGTCTCCTACACACACCATTGACCGCACCATAGTGAGTCCTCACTTGACACCCTACAGAGTGGGAGAGAATCACAGGCCATGG	[AAGGGCTCTGTGTCGTGGACTGGCAAGCCTGTCTCCTACA]
1037	0	0	11	IFM	-6	11	5	1	51	62	GCTGCAGTCCTGATCTGATGCTCTTCTCATAGACATTGGCACCATCATGCGCATGATGTCGCCCCTGAAGGGCTCTGTGTCGTGGACTGGCAAGCCTGTCTCCTACTCTCTGCACACCATTGACCGCACCATAGTGAGTCCTCACTTGACACCCTACAGAGTGGGAGAGAATCACAGGCCATGG	[CATGA]
1038	0	11	0	OFM	1	0	1	0	69	69	GCTGCAGTCCTGATCTGATGCTCTTCTCATAGACATTGGCACCATCATGCGTGTGGTGGAGCTGTCGCCACCTGAAGGGCTCTGTGTCGTGGACTGGCAAGCCTGTCTCCTACTATCTGCACACCATTGACCGCACCATAGTGAGTCCTCACTTGACACCCTACAGAGTGGGAGAGAATCACAGGCCATGG	[A]
1039	0	11	0	IFM	-9	9	0	1	112	118	GCTGCAGTCCTGATCTGATGCTCTTCTCATAGACATTGGCACCATCATGCGTGTGGTGGAGCTGTCGCCCCTGAAGGGCTCTGTGTCGTGGACTGGCAAGCCTGTCTCCCACACCATTGACCGCACCATAGTGAGTCCTCACTTGACACCCTACAGAGTGGGAGAGAATCACAGGCCATGG	[]
1040	0	11	0	OFM	-16	28	12	1	65	93	GCTGCAGTCCTGATCTGATGCTCTTCTCATAGACATTGGCACCATCATGCGTGTGGTGGAGCTGTTGAAGGGCTCTGTGTCAAGCCTGTCTCCTACTATCTGCACACCATTGACCGCACCATAGTGAGTCCTCACTTGACACCCTACAGAGTGGGAGAGAATCACAGGCCATGG	[TGAAGGGCTCTG]
1041	0	11	0	OFM	-14	14	0	0	68	82	GCTGCAGTCCTGATCTGATGCTCTTCTCATAGACATTGGCACCATCATGCGTGTGGTGGAGCTGTCGCGTGTCGTGGACTGGCAAGCCTGTCTCCTACTATCTGCACACCATTGACCGCACCATAGTGAGTCCTCACTTGACACCCTACAGAGTGGGAGAGAATCACAGGCCATGG	[]
1042	0	11	0	OFM	-41	41	0	0	83	124	GCTGCAGTCCTGATCTGATGCTCTTCTCATAGACATTGGCACCATCATGCGTGTGGTGGAGCTGTCGCCCCTGAAGGGCTCTGATTGACCGCACCATAGTGAGTCCTCACTTGACACCCTACAGAGTGGGAGAGAATCACAGGCCATGG	[]
1043	0	11	0	OFM	-19	19	0	0	97	115	GCTGCAGTCCTGATCTGATGCTCTTCTCATAGACATTGGCACCATCATGCGTGTGGTGGAGCTGTCGCCCCTGAAGGGCTCTGTGTCGTGGACTGGCTGCACACCATTGACCGCACCATAGTGAGTCCTCACTTGACACCCTACAGAGTGGGAGAGAATCACAGGCCATGG	[]
1044	0	11	0	OFM	-17	21	4	0	60	81	GCTGCAGTCCTGATCTGATGCTCTTCTCATAGACATTGGCACCATCATGCGTGTGGTGGACTGGTGTGTCGTGGACTGGCAAGCCTGTCTCCTACTATCTGCACACCATTGACCGCACCATAGTGAGTCCTCACTTGACACCCTACAGAGTGGGAGAGAATCACAGGCCATGG	[CTGG]
1045	0	3	8	IFM	0	0	0	2	-1	-1	GCTGCAGTCCTGATCTGATGCTCTTCTCATAGACATTGGCACCATCATGCGTGTGGTGGAGCTGTCGCCCCTGAAGGGCTCGGTGTCGTGGACTGGGAAGCCTGTCTCCTACTATCTGCACACCATTGACCGCACCATAGTGAGTCCTCACTTGACACCCTACAGAGTGGGAGAGAATCACAGGCCATGG	[]
1046	0	11	0	OFM	1	0	1	1	77	77	GCTGCAGTCCTGATCTGATGCTCTTCTCATAGACATTGGCACCATCATGCGTGTGGTGGAGCTGTCGCCTCTGAAGGAGCTCTGTGTCGTGGACTGGCAAGCCTGTCTCCTACTATCTGCACACCATTGACCGCACCATAGTGAGTCCTCACTTGACACCCTACAGAGTGGGAGAGAATCACAGGCCATGG	[A]
1047	0	11	0	OFM	13	0	13	0	53	53	GCTGCAGTCCTGATCTGATGCTCTTCTCATAGACATTGGCACCATCATGCGTGGAGCACCATCATGTGGTGGAGCTGTCGCCCCTGAAGGGCTCTGTGTCGTGGACTGGCAAGCCTGTCTCCTACTATCTGCACACCATTGACCGCACCATAGTGAGTCCTCACTTGACACCCTACAGAGTGGGAGAGAATCACAGGCCATGG	[GAGCACCATCATG]
1048	0	2	9	IFM	0	0	0	2	-1	-1	GCTGCAGTCCTGATCTGATGCTCTTCTCATAGACATTGGCCCCCTCATGCGTGTGGTGGAGCTGTCGCCCCTGAAGGGCTCTGTGTCGTGGACTGGCAAGCCTGTCTCCTACTATCTGCACACCATTGACCGCACCATAGTGAGTCCTCACTTGACACCCTACAGAGTGGGAGAGAATCACAGGCCATGG	[]
1049	0	11	0	IFN	12	2	14	0	69	71	GCTGCAGTCCTGATCTGATGCTCTTCTCATAGACATTGGCACCATCATGCGTGTGGTGGAGCTGTCGCCACACGCATGATGAATGAAGGGCTCTGTGTCGTGGACTGGCAAGCCTGTCTCCTACTATCTGCACACCATTGACCGCACCATAGTGAGTCCTCACTTGACACCCTACAGAGTGGGAGAGAATCACAGGCCATGG	[ACACGCATGATGAA]
1050	0	11	0	IFM	-51	51	0	0	68	117	GCTGCAGTCCTGATCTGATGCTCTTCTCATAGACATTGGCACCATCATGCGTGTGGTGGAGCTGTCGCACACCATTGACCGCACCATAGTGAGTCCTCACTTGACACCCTACAGAGTGGGAGAGAATCACAGGCCATGG	[]
1051	0	11	0	OFM	-1	1	0	0	104	105	GCTGCAGTCCTGATCTGATGCTCTTCTCATAGACATTGGCACCATCATGCGTGTGGTGGAGCTGTCGCCCCTGAAGGGCTCTGTGTCGTGGACTGGCAAGCCTGCTCCTACTATCTGCACACCATTGACCGCACCATAGTGAGTCCTCACTTGACACCCTACAGAGTGGGAGAGAATCACAGGCCATGG	[]
1052	0	11	0	IFM	-24	31	7	1	50	81	GCTGCAGTCCTGATCTGATGCTCTTCTCATAGACATTGGCACCATCATGCCGTGTGGTGGGTCGTGGACTGGCAAGCCTGTCTCCTACTATCTGCACACCATTGACCGCACCATAGTGAGTCCTCACTTGACACCCTACAGAGTGGGAGAGAATCACAGGCCATGG	[CGTGTGG]
1053	0	5	6	OFM	-1	1	0	0	127	128	GCTGCAGTCCTGATCTGATGCTCTTCTCATAGACATTGGCACCATCATGCGTGTGGTGGAGCTGTCGCCCCTGAAGGGCTCTGTGTCGTGGACTGGCAAGCCTGTCTCCTACTATCTGCACACCATTACCGCACCATAGTGAGTCCTCACTTGACACCCTACAGAGTGGGAGAGAATCACAGGCCATGG	[]
1054	0	11	0	IFM	-6	59	53	0	48	107	GCTGCAGTCCTGATCTGATGCTCTTCTCATAGACATTGGCACCATCATTGCGTGTGGTGGAGCTGTCGCCCCTGAAGGGCTCTGTGTCGTGGACTGGCAAGCCTACTATCTGCACACCATTGACCGCACCATAGTGAGTCCTCACTTGACACCCTACAGAGTGGGAGAGAATCACAGGCCATGG	[TGCGTGTGGTGGAGCTGTCGCCCCTGAAGGGCTCTGTGTCGTGGACTGGCAAG]
1055	0	11	0	OFM	13	0	13	2	53	53	GCTGCAGTCCTGATCTGATGCTCTTCTCATAGACATTGGCACCATCATGTGTGGCACCATCATGTGTGGTGAAGCTGTCGCCCCTGAAGGGCTCTGTGTCGTGGACTGGCAAGCCTGTCTCCTACTATCTGCACACCATTGACCGCACCATAGTGAGTCCTCACTTGACACCCTACAGAGTGGGAGAGAATCACAGGCCATGG	[GCACCATCATGTG]
1056	0	11	0	OFM	-8	8	0	0	103	111	GCTGCAGTCCTGATCTGATGCTCTTCTCATAGACATTGGCACCATCATGCGTGTGGTGGAGCTGTCGCCCCTGAAGGGCTCTGTGTCGTGGACTGGCAAGCCTCTATCTGCACACCATTGACCGCACCATAGTGAGTCCTCACTTGACACCCTACAGAGTGGGAGAGAATCACAGGCCATGG	[]
1057	0	2	9	IFM	0	0	0	2	-1	-1	GCTGCAGTCCTGATCTGATGCTCTTCTCATAGACATTGGCACCATCATGCGCGTGGTGGAGCTGTCGCCCCTGAAGGGCTCTGTGTCGTGGACTGGCAAGCCTGTCTCCTACTATCTGCACACCATTGACCGCACCATAGCGAGTCCTCACTTGACACCCTACAGAGTGGGAGAGAATCACAGGCCATGG	[]
1058	0	11	0	IFM	-9	30	21	0	47	77	GCTGCAGTCCTGATCTGATGCTCTTCTCATAGACATTGGCACCATCAGGGGCGACAGCTCCACCACACGCTCTGTGTCGTGGACTGGCAAGCCTGTCTCCTACTATCTGCACACCATTGACCGCACCATAGTGAGTCCTCACTTGACACCCTACAGAGTGGGAGAGAATCACAGGCCATGG	[GGGGCGACAGCTCCACCACAC]
1059	0	11	0	IFM	-51	51	0	0	79	129	GCTGCAGTCCTGATCTGATGCTCTTCTCATAGACATTGGCACCATCATGCGTGTGGTGGAGCTGTCGCCCCTGAAGGGCCGCACCATAGTGAGTCCTCACTTGACACCCTACAGAGTGGGAGAGAATCACAGGCCATGG	[]
1060	0	11	0	IFN	-30	63	33	1	43	106	GCTGCAGTCCTGATCTGATGCTCTTCTCATAGACATTGGCCCCTGAAGGGCTCTGTGTCGTGGACTGGCAAGCCTGTCCTACTATCTGCACACCATTGACCGCACCATAGTGAGTCCTCACTTGACACCCTACAGAGTGGGAGAGAATCACAGGCCATGG	[TGAAGGGCTCTGTGTCGTGGACTGGCAAGCCTG]
1061	0	11	0	OFM	-2	45	43	0	72	117	GCTGCAGTCCTGATCTGATGCTCTTCTCATAGACATTGGCACCATCATGCGTGTGGTGGAGCTGTCGCCCCTTGAAGGGCTCTGTGTCGTGGACTGGCAAGCCTGTCTCCTACTAGCACACCATTGACCGCACCATAGTGAGTCCTCACTTGACACCCTACAGAGTGGGAGAGAATCACAGGCCATGG	[TGAAGGGCTCTGTGTCGTGGACTGGCAAGCCTGTCTCCTACTA]
1062	0	2	9	IFM	0	0	0	2	-1	-1	GCTGCAGTCCTGATCTGATGCTCTTCTCATAGACATTGGCACCATCATGCGTGTGGTGGAGCTGTCGCCCCTGAAGGGCTCTGTGTCGTGGACTGGCACGCCTGTCTCCTACTATCTGCACACCATTGACCGCACCATAGCGAGTCCTCACTTGACACCCTACAGAGTGGGAGAGAATCACAGGCCATGG	[]
1063	0	11	0	OFM	4	0	4	0	50	50	GCTGCAGTCCTGATCTGATGCTCTTCTCATAGACATTGGCACCATCATGCCAATGTGTGGTGGAGCTGTCGCCCCTGAAGGGCTCTGTGTCGTGGACTGGCAAGCCTGTCTCCTACTATCTGCACACCATTGACCGCACCATAGTGAGTCCTCACTTGACACCCTACAGAGTGGGAGAGAATCACAGGCCATGG	[CAAT]
1064	0	11	0	OFM	-8	40	32	0	66	106	GCTGCAGTCCTGATCTGATGCTCTTCTCATAGACATTGGCACCATCATGCGTGTGGTGGAGCTGTCTGAAGGGCTCTGTGCGTGGACTGGCAAGCCTGTCCTACTATCTGCACACCATTGACCGCACCATAGTGAGTCCTCACTTGACACCCTACAGAGTGGGAGAGAATCACAGGCCATGG	[TGAAGGGCTCTGTGCGTGGACTGGCAAGCCTG]
1065	0	11	0	IFM	-9	9	0	0	76	84	GCTGCAGTCCTGATCTGATGCTCTTCTCATAGACATTGGCACCATCATGCGTGTGGTGGAGCTGTCGCCCCTGAAGTCGTGGACTGGCAAGCCTGTCTCCTACTATCTGCACACCATTGACCGCACCATAGTGAGTCCTCACTTGACACCCTACAGAGTGGGAGAGAATCACAGGCCATGG	[]
1066	0	11	0	IFN	0	58	58	0	48	106	GCTGCAGTCCTGATCTGATGCTCTTCTCATAGACATTGGCACCATCATCGTGTGGTGGAGCTGTCGCCCCTGAAGGGCTCTGTGTCGTGGACTGGCAAGCCTGTCTTCCTACTATCTGCACACCATTGACCGCACCATAGTGAGTCCTCACTTGACACCCTACAGAGTGGGAGAGAATCACAGGCCATGG	[CGTGTGGTGGAGCTGTCGCCCCTGAAGGGCTCTGTGTCGTGGACTGGCAAGCCTGTCT]
1067	0	11	0	IFM	0	8	8	0	69	77	GCTGCAGTCCTGATCTGATGCTCTTCTCATAGACATTGGCACCATCATGCGTGTGGTGGAGCTGTCGCCTGTGTCGTGCTCTGTGTCGTGGACTGGCAAGCCTGTCTCCTACTATCTGCACACCATTGACCGCACCATAGTGAGTCCTCACTTGACACCCTACAGAGTGGGAGAGAATCACAGGCCATGG	[TGTGTCGT]
1068	0	11	0	OFM	10	26	36	1	50	76	GCTGCAGTCCTGATCTGATGCTCTTCTCATAGACATTGGCACCATCATGCTCATCAGGATGATGATCACCATCATGATCATCAGGAGGATCTGTGTCGTGGACTGGCAAGCCTGTCTCCTACTATCTGCACACCATTGACCGCACCATAGTGAGTCCTCACTTGACACCCTACAGAGTGGGAGAGAATCACAGGCCATGG	[TCATCAGGATGATGATCACCATCATGATCATCAGGA]
1069	0	11	0	OFM	-20	20	0	0	56	75	GCTGCAGTCCTGATCTGATGCTCTTCTCATAGACATTGGCACCATCATGCGTGTGGGGCTCTGTGTCGTGGACTGGCAAGCCTGTCTCCTACTATCTGCACACCATTGACCGCACCATAGTGAGTCCTCACTTGACACCCTACAGAGTGGGAGAGAATCACAGGCCATGG	[]
1070	0	11	0	OFM	-1	21	20	1	48	69	GCTGCAGTCCTGATCTGATGCTCTTCTCATAGACATTGGCACCATCATTGCGTGTGGTGGAGCTGTCGCCCGAAGGGCTCTGTGTCGTGGACTGGCAAGCCTGTCTCCTACTATCTGCACACCATTGACCGCACCATAGTGAGTCCTCACTTGACACCCTACAGAGTGGGAGAGAATCACAGGCCATGG	[TGCGTGTGGTGGAGCTGTCG]
1071	0	11	0	OFM	-23	23	0	0	48	71	GCTGCAGTCCTGATCTGATGCTCTTCTCATAGACATTGGCACCATCATTGAAGGGCTCTGTGTCGTGGACTGGCAAGCCTGTCTCCTACTATCTGCACACCATTGACCGCACCATAGTGAGTCCTCACTTGACACCCTACAGAGTGGGAGAGAATCACAGGCCATGG	[]
1072	0	11	0	OFM	-28	38	10	0	68	106	GCTGCAGTCCTGATCTGATGCTCTTCTCATAGACATTGGCACCATCATGCGTGTGGTGGAGCTGTCGCTCTGTGTCGGTCCTACTATCTGCACACCATTGACCGCACCATAGTGAGTCCTCACTTGACACCCTACAGAGTGGGAGAGAATCACAGGCCATGG	[TCTGTGTCGG]
1073	0	11	0	OFM	-16	18	2	1	55	73	GCTGCAGTCCTGATCTGATGCTCTTCTCATAGACATTGGCACCATCATGCGTATGACAAGGGCTCTGTGTCGTGGACTGGCAAGCCTGTCTCCTACTATCTGCACACCATTGACCGCACCATAGTGAGTCCTCACTTGACACCCTACAGAGTGGGAGAGAATCACAGGCCATGG	[AC]
1074	0	0	11	IFM	-6	11	5	1	51	62	GCTGCAGTCCTGATCTGATGCTCTTCTCATAGACATTGGCACCATCATGCGCATGATGTCGCCCCTGAAGGGCTCTGTGTCGTGGACTGGCAAGACTGTCTCCTACTATCTGCACACCATTGACCGCACCATAGTGAGTCCTCACTTGACACCCTACAGAGTGGGAGAGAATCACAGGCCATGG	[CATGA]
1075	0	11	0	IFM	-21	21	0	0	105	125	GCTGCAGTCCTGATCTGATGCTCTTCTCATAGACATTGGCACCATCATGCGTGTGGTGGAGCTGTCGCCCCTGAAGGGCTCTGTGTCGTGGACTGGCAAGCCTGTTGACCGCACCATAGTGAGTCCTCACTTGACACCCTACAGAGTGGGAGAGAATCACAGGCCATGG	[]
1076	0	1	10	IFM	0	0	0	2	-1	-1	GCTGCAGTCCTGATCTGATGCTCTTCTCATAGACATTGGCACCATCATGCGTGTGGTGGAGCTGTCGCCCCTGAAGGGCTCTGGGTCGGGGACTGGCAAGCCTGTCTCCTACTATCTGCACACCATTGACCGCACCATAGTGAGTCCTCACTTGACACCCTACAGAGTGGGAGAGAATCACAGGCCATGG	[]
1077	0	11	0	OFM	5	13	18	0	48	61	GCTGCAGTCCTGATCTGATGCTCTTCTCATAGACATTGGCACCATCATCAACTGTCGCAACATCAACTGTCGCCCCTGAAGGGCTCTGTGTCGTGGACTGGCAAGCCTGTCTCCTACTATCTGCACACCATTGACCGCACCATAGTGAGTCCTCACTTGACACCCTACAGAGTGGGAGAGAATCACAGGCCATGG	[CAACTGTCGCAACATCAA]
1078	0	0	11	IFM	-6	6	0	2	58	62	GCTGCAGTCCTGATCTGATGCTCTTCTCATAGACATTGGCACCATCATGCGTATGATGTCGCCCCTGAAGGGCTCTGTGTCGTGGACTGGCAAGCCTGTCTCCTACTATCTGCACACCATTGACCGCACCATAGTGAGTCCTCACTTGACACCCTACAGAGTGGGAGAGAATCACAGGCCATGG	[]
1079	0	11	0	IFN	-18	26	8	0	91	117	GCTGCAGTCCTGATCTGATGCTCTTCTCATAGACATTGGCACCATCATGCGTGTGGTGGAGCTGTCGCCCCTGAAGGGCTCTGTGTCGTGGTGCAGATAGCACACCATTGACCGCACCATAGTGAGTCCTCACTTGACACCCTACAGAGTGGGAGAGAATCACAGGCCATGG	[TGCAGATA]
1080	0	11	0	OFM	-14	15	1	0	56	71	GCTGCAGTCCTGATCTGATGCTCTTCTCATAGACATTGGCACCATCATGCGTGTGGGTGAAGGGCTCTGTGTCGTGGACTGGCAAGCCTGTCTCCTACTATCTGCACACCATTGACCGCACCATAGTGAGTCCTCACTTGACACCCTACAGAGTGGGAGAGAATCACAGGCCATGG	[G]
1081	0	0	11	IFM	-6	11	5	1	51	62	GCTGCAGTCCTGATCTGATGCTCTTCTCATAGACATTGGCACCATCATGCGCATGATGTCGCCCCTGAAGGGCTCTGTGTCGTGGACTGGCAAGCCTGTCTCCTACTATCTGCACACCATTGACCGCACCATAGGGAGTCCTCACTTGACACCCTACAGAGTGGGAGAGAATCACAGGCCATGG	[CATGA]
1082	0	0	11	IFM	-6	11	5	1	51	62	GCTGCAGTCCTGATCTGATGCTCTTCTCATAGACATTGGCACCATCATGCGCATGATGTCGCCCCTGAAGGGCTCTGTGTCGTGGACTGGCAAGCCTGTCTCCTACTATCTGCACACCATTGACCGAACCATAGTGAGTCCTCACTTGACACCCTACAGAGTGGGAGAGAATCACAGGCCATGG	[CATGA]
1083	0	0	11	IFM	-6	11	5	1	51	62	GCTGCAGTCCTGATCTGATGCTCTTCTCATAGACATTGGCACCATCATGCGCATGATGTCGCCCCTGAAGGGCTCTGTGTCGTGGACTGGCAAGCCTGTCTCCTACTATCTGCACACTATTGACCGCACCATAGTGAGTCCTCACTTGACACCCTACAGAGTGGGAGAGAATCACAGGCCATGG	[CATGA]
1084	0	0	11	IFM	-6	11	5	1	51	62	GCTGCAGTCCTGATCTGATGCTCTTCTCATAGACATTGGCACCATCATGCGCATGATGTCGCCCCTGAGGGGCTCTGTGTCGTGGACTGGCAAGCCTGTCTCCTACTATCTGCACACCATTGACCGCACCATAGTGAGTCCTCACTTGACACCCTACAGAGTGGGAGAGAATCACAGGCCATGG	[CATGA]
1085	0	11	0	OFM	-2	3	1	0	104	107	GCTGCAGTCCTGATCTGATGCTCTTCTCATAGACATTGGCACCATCATGCGTGTGGTGGAGCTGTCGCCCCTGAAGGGCTCTGTGTCGTGGACTGGCAAGCCTGCCCTACTATCTGCACACCATTGACCGCACCATAGTGAGTCCTCACTTGACACCCTACAGAGTGGGAGAGAATCACAGGCCATGG	[C]
1086	0	0	11	OFM	1	0	1	1	107	107	GCTGCAGTCCTGATCTGATGCTCTTCTCATAGACATTGGCCCCATCATGCGTGTGGTGGAGCTGTCGCCCCTGAAGGGCTCTGTGTCGTGGACTGGCAAGCCTGTCTTCCTACTATCTGCACACCATTGACCGCACCATAGTGAGTCCTCACTTGACACCCTACAGAGTGGGAGAGAATCACAGGCCATGG	[T]
1087	0	11	0	IFM	3	15	18	0	72	87	GCTGCAGTCCTGATCTGATGCTCTTCTCATAGACATTGGCACCATCATGCGTGTGGTGGAGCTGTCGCCCCTTGAAGGGCTCTGTGTCGTGTGGACTGGCAAGCCTGTCTCCTACTATCTGCACACCATTGACCGCACCATAGTGAGTCCTCACTTGACACCCTACAGAGTGGGAGAGAATCACAGGCCATGG	[TGAAGGGCTCTGTGTCGT]
1088	0	11	0	IFM	9	4	13	0	79	83	GCTGCAGTCCTGATCTGATGCTCTTCTCATAGACATTGGCACCATCATGCGTGTGGTGGAGCTGTCGCCCCTGAAGGGCGACATTCTGTCACTGTCGTGGACTGGCAAGCCTGTCTCCTACTATCTGCACACCATTGACCGCACCATAGTGAGTCCTCACTTGACACCCTACAGAGTGGGAGAGAATCACAGGCCATGG	[GACATTCTGTCAC]
1089	0	11	0	IFN	-6	9	3	0	80	89	GCTGCAGTCCTGATCTGATGCTCTTCTCATAGACATTGGCACCATCATGCGTGTGGTGGAGCTGTCGCCCCTGAAGGGCTGAAGGACTGGCAAGCCTGTCTCCTACTATCTGCACACCATTGACCGCACCATAGTGAGTCCTCACTTGACACCCTACAGAGTGGGAGAGAATCACAGGCCATGG	[GAA]
1090	0	11	0	IFM	-21	31	10	0	41	72	GCTGCAGTCCTGATCTGATGCTCTTCTCATAGACATTGGCATGGAGCTGTCGAAGGGCTCTGTGTCGTGGACTGGCAAGCCTGTCTCCTACTATCTGCACACCATTGACCGCACCATAGTGAGTCCTCACTTGACACCCTACAGAGTGGGAGAGAATCACAGGCCATGG	[TGGAGCTGTC]
1091	0	11	0	OFM	7	1	8	0	73	74	GCTGCAGTCCTGATCTGATGCTCTTCTCATAGACATTGGCACCATCATGCGTGTGGTGGAGCTGTCGCCCCTGTGTGACACAGGGCTCTGTGTCGTGGACTGGCAAGCCTGTCTCCTACTATCTGCACACCATTGACCGCACCATAGTGAGTCCTCACTTGACACCCTACAGAGTGGGAGAGAATCACAGGCCATGG	[TGTGACAC]
1092	0	11	0	IFM	0	2	2	0	106	108	GCTGCAGTCCTGATCTGATGCTCTTCTCATAGACATTGGCACCATCATGCGTGTGGTGGAGCTGTCGCCCCTGAAGGGCTCTGTGTCGTGGACTGGCAAGCCTGTCCACTACTATCTGCACACCATTGACCGCACCATAGTGAGTCCTCACTTGACACCCTACAGAGTGGGAGAGAATCACAGGCCATGG	[CA]
1093	0	11	0	IFM	-54	54	0	0	79	131	GCTGCAGTCCTGATCTGATGCTCTTCTCATAGACATTGGCACCATCATGCGTGTGGTGGAGCTGTCGCCCCTGAAGGGCACCATAGTGAGTCCTCACTTGACACCCTACAGAGTGGGAGAGAATCACAGGCCATGG	[]
1094	0	11	0	OFM	-7	8	1	0	67	75	GCTGCAGTCCTGATCTGATGCTCTTCTCATAGACATTGGCACCATCATGCGTGTGGTGGAGCTGTCGTGGGCTCTGTGTCGTGGACTGGCAAGCCTGTCTCCTACTATCTGCACACCATTGACCGCACCATAGTGAGTCCTCACTTGACACCCTACAGAGTGGGAGAGAATCACAGGCCATGG	[T]
1095	0	11	0	OFM	-17	17	0	0	78	94	GCTGCAGTCCTGATCTGATGCTCTTCTCATAGACATTGGCACCATCATGCGTGTGGTGGAGCTGTCGCCCCTGAAGGGGCAAGCCTGTCTCCTACTATCTGCACACCATTGACCGCACCATAGTGAGTCCTCACTTGACACCCTACAGAGTGGGAGAGAATCACAGGCCATGG	[]
1096	0	4	7	OFM	-1	1	0	0	131	132	GCTGCAGTCCTGATCTGATGCTCTTCTCATAGACATTGGCACCATCATGCGTGTGGTGGAGCTGTCGCCCCTGAAGGGCTCTGTGTCGTGGACTGGCAAGCCTGTCTCCTACTATCTGCACACCATTGACCCACCATAGTGAGTCCTCACTTGACACCCTACAGAGTGGGAGAGAATCACAGGCCATGG	[]
1097	0	11	0	OFM	-7	65	58	0	49	114	GCTGCAGTCCTGATCTGATGCTCTTCTCATAGACATTGGCACCATCATGGCGTGTGGTGGAGCTGTCGCCCCTGAAGGGCTCTGTGTCGTGGACTGGCAAGCCTGTCTCTGCACACCATTGACCGCACCATAGTGAGTCCTCACTTGACACCCTACAGAGTGGGAGAGAATCACAGGCCATGG	[GCGTGTGGTGGAGCTGTCGCCCCTGAAGGGCTCTGTGTCGTGGACTGGCAAGCCTGTC]
1098	0	11	0	IFM	-39	39	0	0	49	87	GCTGCAGTCCTGATCTGATGCTCTTCTCATAGACATTGGCACCATCATGTGGACTGGCAAGCCTGTCTCCTACTATCTGCACACCATTGACCGCACCATAGTGAGTCCTCACTTGACACCCTACAGAGTGGGAGAGAATCACAGGCCATGG	[]
1099	0	11	0	IFM	27	1	28	0	50	51	GCTGCAGTCCTGATCTGATGCTCTTCTCATAGACATTGGCACCATCATGCCTCTTCATGGTCTCTTCCCCAAGGACCATGTGGTGGAGCTGTCGCCCCTGAAGGGCTCTGTGTCGTGGACTGGCAAGCCTGTCTCCTACTATCTGCACACCATTGACCGCACCATAGTGAGTCCTCACTTGACACCCTACAGAGTGGGAGAGAATCACAGGCCATGG	[CTCTTCATGGTCTCTTCCCCAAGGACCA]
1100	0	11	0	OFM	-7	7	0	0	66	73	GCTGCAGTCCTGATCTGATGCTCTTCTCATAGACATTGGCACCATCATGCGTGTGGTGGAGCTGTCAAGGGCTCTGTGTCGTGGACTGGCAAGCCTGTCTCCTACTATCTGCACACCATTGACCGCACCATAGTGAGTCCTCACTTGACACCCTACAGAGTGGGAGAGAATCACAGGCCATGG	[]
1101	0	11	0	OFM	-38	55	17	0	55	110	GCTGCAGTCCTGATCTGATGCTCTTCTCATAGACATTGGCACCATCATGCGTGTGACTGTCACAATGGTGTGACTATCTGCACACCATTGACCGCACCATAGTGAGTCCTCACTTGACACCCTACAGAGTGGGAGAGAATCACAGGCCATGG	[ACTGTCACAATGGTGTG]
1102	0	11	0	OFM	-5	5	0	1	85	86	GCTGCAGTCCTGATCTGATGCTCTTCTCATAGACATTGGCACCATCATGCGTGTGGTGGAGCTGTCGCCCCTGAAGGGCTCCGTGGACTGGCAAGCCTGTCTCCTACTATCTGCACACCATTGACCGCACCATAGTGAGTCCTCACTTGACACCCTACAGAGTGGGAGAGAATCACAGGCCATGG	[]
1103	0	11	0	OFM	-7	10	3	0	50	60	GCTGCAGTCCTGATCTGATGCTCTTCTCATAGACATTGGCACCATCATGCCATGCTGTCGCCCCTGAAGGGCTCTGTGTCGTGGACTGGCAAGCCTGTCTCCTACTATCTGCACACCATTGACCGCACCATAGTGAGTCCTCACTTGACACCCTACAGAGTGGGAGAGAATCACAGGCCATGG	[CAT]
1104	0	11	0	IFM	-9	13	4	0	98	111	GCTGCAGTCCTGATCTGATGCTCTTCTCATAGACATTGGCACCATCATGCGTGTGGTGGAGCTGTCGCCCCTGAAGGGCTCTGTGTCGTGGACTGGCACTTCCTATCTGCACACCATTGACCGCACCATAGTGAGTCCTCACTTGACACCCTACAGAGTGGGAGAGAATCACAGGCCATGG	[CTTC]
1105	0	11	0	OFM	-11	11	0	0	45	56	GCTGCAGTCCTGATCTGATGCTCTTCTCATAGACATTGGCACCATTGGAGCTGTCGCCCCTGAAGGGCTCTGTGTCGTGGACTGGCAAGCCTGTCTCCTACTATCTGCACACCATTGACCGCACCATAGTGAGTCCTCACTTGACACCCTACAGAGTGGGAGAGAATCACAGGCCATGG	[]
1106	0	11	0	IFN	-21	68	47	1	43	111	GCTGCAGTCCTGATCTGATGCTCTTCTCATAGACATTGGCCCCTGAAGGGCTCTGTGTCGTGGACTGGCAAGCCTGTCCACACTATCTATCTATCTGCACACCATTGACCGCACCATAGTGAGTCCTCACTTGACACCCTACAGAGTGGGAGAGAATCACAGGCCATGG	[TGAAGGGCTCTGTGTCGTGGACTGGCAAGCCTGTCCACACTATCTAT]
1107	0	11	0	OFM	-2	21	19	1	47	68	GCTGCAGTCCTGATCTGATGCTCTTCTCATAGACATTGGCACCATCAGCGTGTGGTGGAGCTGTCGCCCCGAAGGGCTCTGTGTCGTGGACTGGCAAGCCTGTCTCCTACTATCTGCACACCATTGACCGCACCATAGTGAGTCCTCACTTGACACCCTACAGAGTGGGAGAGAATCACAGGCCATGG	[GCGTGTGGTGGAGCTGTCG]
1108	0	11	0	OFM	-20	20	0	0	104	124	GCTGCAGTCCTGATCTGATGCTCTTCTCATAGACATTGGCACCATCATGCGTGTGGTGGAGCTGTCGCCCCTGAAGGGCTCTGTGTCGTGGACTGGCAAGCCTGATTGACCGCACCATAGTGAGTCCTCACTTGACACCCTACAGAGTGGGAGAGAATCACAGGCCATGG	[]
1109	0	4	7	IFM	0	0	0	2	-1	-1	GCTGCAGTCCTGATCTGATGCTCTTCTCATAGACATTGGCACCATCATGCGTGGGGTGGAGCTGGCGCCCCTGAAGGGCTCTGTGTCGTGGACTGGCAAGCCTGTCTCCTACTATCTGCACACCATTGACCGCACCATAGTGAGTCCTCACTTGACACCCTACAGAGTGGGAGAGAATCACAGGCCATGG	[]
1110	0	11	0	OFM	-32	32	0	0	101	131	GCTGCAGTCCTGATCTGATGCTCTTCTCATAGACATTGGCACCATCATGCGTGTGGTGGAGCTGTCGCCCCTGAAGGGCTCTGTGTCGTGGACTGGCAAGCACCATAGTGAGTCCTCACTTGACACCCTACAGAGTGGGAGAGAATCACAGGCCATGG	[]
1111	0	0	11	IFM	-6	11	5	1	51	62	GCTGCAGTCCTGATCTGATGCTCTTCTCATAGACATTGGCACCATCATGCGCATGATGTCGCCCCTGAAGGGCTCTGTGTCGTGGACTGGCAAGCCTGTCTCCTACTATCTGCACACCATTGACCGCACCATAGTGGGTCCTCACTTGACACCCTACAGAGTGGGAGAGAATCACAGGCCATGG	[CATGA]
1112	0	11	0	OFM	-43	60	17	1	55	115	GCTGCAGTCCTGATCTGATGCTCTTCTCATAGACATTGGCACCATCATGCGTGTGTGGTGGAGCTGTCGCCCCTGAACACCATTGACCGCACCATAGTGAGTCCTCACTTGACACCCTACAGAGTGGGAGAGAATCACAGGCCATGG	[TGGTGGAGCTGTCGCCC]
1113	0	11	0	OFM	-22	38	16	0	42	80	GCTGCAGTCCTGATCTGATGCTCTTCTCATAGACATTGGCACAGGACAGCCTGGTGTCCTGTGTCGTGGACTGGCAAGCCTGTCTCCTACTATCTGCACACCATTGACCGCACCATAGTGAGTCCTCACTTGACACCCTACAGAGTGGGAGAGAATCACAGGCCATGG	[AGGACAGCCTGGTGTC]
1114	0	11	0	IFN	-3	28	25	0	48	76	GCTGCAGTCCTGATCTGATGCTCTTCTCATAGACATTGGCACCATCATCGTGTGGTGGAGCTGTCGCCCCTGAGGCTCTGTGTCGTGGACTGGCAAGCCTGTCTCCTACTATCTGCACACCATTGACCGCACCATAGTGAGTCCTCACTTGACACCCTACAGAGTGGGAGAGAATCACAGGCCATGG	[CGTGTGGTGGAGCTGTCGCCCCTGA]
1115	0	0	11	OFM	1	0	1	1	107	107	GCTGCAGTCCTGATCTGATGCTCTTCTCATAGACATTGGCACCATCATGCGTGTGGTGGAGCTGTCGCCCCTGAAGGGCTCTGTGTCGTGGACTGGCAAGCCTGTCTTCCTACTATCTGCACACCATTGACCGCACCATAGTGAGTCCTCTCTTGACACCCTACAGAGTGGGAGAGAATCACAGGCCATGG	[T]
1116	0	11	0	OFM	-7	7	0	0	40	47	GCTGCAGTCCTGATCTGATGCTCTTCTCATAGACATTGGCTGCGTGTGGTGGAGCTGTCGCCCCTGAAGGGCTCTGTGTCGTGGACTGGCAAGCCTGTCTCCTACTATCTGCACACCATTGACCGCACCATAGTGAGTCCTCACTTGACACCCTACAGAGTGGGAGAGAATCACAGGCCATGG	[]
1117	0	11	0	IFM	-9	26	17	1	49	75	GCTGCAGTCCTGATCTGATGCTCTTCTCATAGACATTGGCACCATCGTGTGGTGGAGCTGTCGCCCGGGCTCTGTGTCGTGGACTGGCAAGCCTGTCTCCTACTATCTGCACACCATTGACCGCACCATAGTGAGTCCTCACTTGACACCCTACAGAGTGGGAGAGAATCACAGGCCATGG	[TGGTGGAGCTGTCGCCC]
1118	0	11	0	OFM	-19	19	0	0	100	119	GCTGCAGTCCTGATCTGATGCTCTTCTCATAGACATTGGCACCATCATGCGTGTGGTGGAGCTGTCGCCCCTGAAGGGCTCTGTGTCGTGGACTGGCAAGACACCATTGACCGCACCATAGTGAGTCCTCACTTGACACCCTACAGAGTGGGAGAGAATCACAGGCCATGG	[]
1119	0	11	0	OFM	-32	32	0	0	94	125	GCTGCAGTCCTGATCTGATGCTCTTCTCATAGACATTGGCACCATCATGCGTGTGGTGGAGCTGTCGCCCCTGAAGGGCTCTGTGTCGTGGACTTGACCGCACCATAGTGAGTCCTCACTTGACACCCTACAGAGTGGGAGAGAATCACAGGCCATGG	[]
1120	0	11	0	OFM	-67	83	16	0	45	128	GCTGCAGTCCTGATCTGATGCTCTTCTCATAGACATTGGCACCATACCAATACCATACCATACCGCACCATAGTGAGTCCTCACTTGACACCCTACAGAGTGGGAGAGAATCACAGGCCATGG	[ACCAATACCATACCAT]
1121	0	11	0	OFM	4	25	29	0	49	74	GCTGCAGTCCTGATCTGATGCTCTTCTCATAGACATTGGCACCATCATGTGCGTGTGGTGGAGCTGTCGCCCCTGAAGAGGGCTCTGTGTCGTGGACTGGCAAGCCTGTCTCCTACTATCTGCACACCATTGACCGCACCATAGTGAGTCCTCACTTGACACCCTACAGAGTGGGAGAGAATCACAGGCCATGG	[TGCGTGTGGTGGAGCTGTCGCCCCTGAAG]
1122	0	11	0	OFM	-2	3	1	0	71	74	GCTGCAGTCCTGATCTGATGCTCTTCTCATAGACATTGGCACCATCATGCGTGTGGTGGAGCTGTCGCCCCCAGGGCTCTGTGTCGTGGACTGGCAAGCCTGTCTCCTACTATCTGCACACCATTGACCGCACCATAGTGAGTCCTCACTTGACACCCTACAGAGTGGGAGAGAATCACAGGCCATGG	[C]
1123	0	5	6	IFM	0	0	0	2	-1	-1	GCTGCAGTCCTGATCTGATGCTCTTCTCATAGACATTGGCACCATCATGCGTGTGGTGGAGCTGTCGCCCCTGAAGGGCTCTGGGTCGTGGACTGGGAAGCCTGTCTCCTACTATCTGCACACCATTGACCGCACCATAGTGAGTCCTCACTTGACACCCTACAGAGTGGGAGAGAATCACAGGCCATGG	[]
1124	0	11	0	OFM	-16	16	0	0	42	58	GCTGCAGTCCTGATCTGATGCTCTTCTCATAGACATTGGCACGAGCTGTCGCCCCTGAAGGGCTCTGTGTCGTGGACTGGCAAGCCTGTCTCCTACTATCTGCACACCATTGACCGCACCATAGTGAGTCCTCACTTGACACCCTACAGAGTGGGAGAGAATCACAGGCCATGG	[]
1125	0	11	0	OFM	14	3	17	0	71	74	GCTGCAGTCCTGATCTGATGCTCTTCTCATAGACATTGGCACCATCATGCGTGTGGTGGAGCTGTCGCCCCACGCATGATGGTGACACAGGGCTCTGTGTCGTGGACTGGCAAGCCTGTCTCCTACTATCTGCACACCATTGACCGCACCATAGTGAGTCCTCACTTGACACCCTACAGAGTGGGAGAGAATCACAGGCCATGG	[ACGCATGATGGTGACAC]
1126	0	3	8	OFM	1	0	1	1	107	107	GCTGCAGTCCTGATCTGATGCTCTTCTCATAGACATTGGCACCATCATGCGTGTGGTGGAGCTGTTGCCCCTGAAGGGCTCTGTGTCGTGGACTGGCAAGCCTGTCTTCCTACTATCTGCACACCATTGACCGCACCATAGTGAGTCCTCACTTGACACCCTACAGAGTGGGAGAGAATCACAGGCCATGG	[T]
1127	0	11	0	OFM	-29	29	0	0	102	129	GCTGCAGTCCTGATCTGATGCTCTTCTCATAGACATTGGCACCATCATGCGTGTGGTGGAGCTGTCGCCCCTGAAGGGCTCTGTGTCGTGGACTGGCAAGCCGCACCATAGTGAGTCCTCACTTGACACCCTACAGAGTGGGAGAGAATCACAGGCCATGG	[]
1128	0	11	0	IFM	-3	6	3	0	47	53	GCTGCAGTCCTGATCTGATGCTCTTCTCATAGACATTGGCACCATCAATATGGTGGAGCTGTCGCCCCTGAAGGGCTCTGTGTCGTGGACTGGCAAGCCTGTCTCCTACTATCTGCACACCATTGACCGCACCATAGTGAGTCCTCACTTGACACCCTACAGAGTGGGAGAGAATCACAGGCCATGG	[ATA]
1129	0	11	0	OFM	-35	35	0	1	62	94	GCTGCAGTCCTGATCTGATGCTCTTCTCATAGACATTGGCACCATCATGCGTGTGGTGGGGCAAGCCTGTCTCCTACTATCTGCACACCATTGACCGCACCATAGTGAGTCCTCACTTGACACCCTACAGAGTGGGAGAGAATCACAGGCCATGG	[]
1130	0	11	0	OFM	-5	7	2	0	74	81	GCTGCAGTCCTGATCTGATGCTCTTCTCATAGACATTGGCACCATCATGCGTGTGGTGGAGCTGTCGCCCCTGATTTGTGTCGTGGACTGGCAAGCCTGTCTCCTACTATCTGCACACCATTGACCGCACCATAGTGAGTCCTCACTTGACACCCTACAGAGTGGGAGAGAATCACAGGCCATGG	[TT]
1131	0	11	0	OFM	-23	23	0	0	57	79	GCTGCAGTCCTGATCTGATGCTCTTCTCATAGACATTGGCACCATCATGCGTGTGGTCTGTGTCGTGGACTGGCAAGCCTGTCTCCTACTATCTGCACACCATTGACCGCACCATAGTGAGTCCTCACTTGACACCCTACAGAGTGGGAGAGAATCACAGGCCATGG	[]
1132	0	10	0	OFM	8	1	9	0	70	71	GCTGCAGTCCTGATCTGATGCTCTTCTCATAGACATTGGCACCATCATGCGTGTGGTGGAGCTGTCGCCCACCACATGATGAAGGGCTCTGTGTCGTGGACTGGCAAGCCTGTCTCCTACTATCTGCACACCATTGACCGCACCATAGTGAGTCCTCACTTGACACCCTACAGAGTGGGAGAGAATCACAGGCCATGG	[ACCACATGA]
1133	0	1	9	WTE	0	2	2	0	145	147	GCTGCAGTCCTGATCTGATGCTCTTCTCATAGACATTGGCACCATCATGCGTGTGGTGGAGCTGTCGCCCCTGAAGGGCTCTGTGTCGTGGACTGGCAAGCCTGTCTCCTACTATCTGCACACCATTGACCGCACCATAGTGAGTAATCACTTGACACCCTACAGAGTGGGAGAGAATCACAGGCCATGG	[AA]
1134	0	10	0	IFM	12	4	16	0	53	57	GCTGCAGTCCTGATCTGATGCTCTTCTCATAGACATTGGCACCATCATGCGTGATGATTGGCATCATCAGGAGCTGTCGCCCCTGAAGGGCTCTGTGTCGTGGACTGGCAAGCCTGTCTCCTACTATCTGCACACCATTGACCGCACCATAGTGAGTCCTCACTTGACACCCTACAGAGTGGGAGAGAATCACAGGCCATGG	[ATGATTGGCATCATCA]
1135	0	0	10	IFM	-6	11	5	1	51	62	GCTGCAGTCCTGATCTGATGCTCTTCTCATAGACATTGGCACCATCATGCGCATGATGTCGCCCCTAAAGGGCTCTGTGTCGTGGACTGGCAAGCCTGTCTCCTACTATCTGCACACCATTGACCGCACCATAGTGAGTCCTCACTTGACACCCTACAGAGTGGGAGAGAATCACAGGCCATGG	[CATGA]
1136	0	10	0	IFM	-24	24	0	0	90	114	GCTGCAGTCCTGATCTGATGCTCTTCTCATAGACATTGGCACCATCATGCGTGTGGTGGAGCTGTCGCCCCTGAAGGGCTCTGTGTCGTGTCTGCACACCATTGACCGCACCATAGTGAGTCCTCACTTGACACCCTACAGAGTGGGAGAGAATCACAGGCCATGG	[]
1137	0	10	0	IFM	-39	40	1	0	79	119	GCTGCAGTCCTGATCTGATGCTCTTCTCATAGACATTGGCACCATCATGCGTGTGGTGGAGCTGTCGCCCCTGAAGGGCGACACCATTGACCGCACCATAGTGAGTCCTCACTTGACACCCTACAGAGTGGGAGAGAATCACAGGCCATGG	[G]
1138	0	8	2	IFN	0	36	36	0	70	106	GCTGCAGTCCTGATCTGATGCTCTTCTCATAGACATTGGCACCATCATGCGTGTGGTGGAGCTGTCGCCCTGAAGGGCTCTGTGTCGTGGACTGGCAAGCCTGTCTTCCTACTATCTGCACACCATTGACCGCACCATAGTGAGTCCTCACTTGACACCCTACAGAGTGGGAGAGAATCACAGGCCATGG	[TGAAGGGCTCTGTGTCGTGGACTGGCAAGCCTGTCT]
1139	0	10	0	IFM	-24	27	3	0	93	120	GCTGCAGTCCTGATCTGATGCTCTTCTCATAGACATTGGCACCATCATGCGTGTGGTGGAGCTGTCGCCCCTGAAGGGCTCTGTGTCGTGGACCACCACCATTGACCGCACCATAGTGAGTCCTCACTTGACACCCTACAGAGTGGGAGAGAATCACAGGCCATGG	[CAC]
1140	0	10	0	IFM	-81	81	0	1	45	122	GCTGCAGTCCTGATCTGATGCTCTTCTCATAGACATTGGCTCCATTGACCGCACCATAGTGAGTCCTCACTTGACACCCTACAGAGTGGGAGAGAATCACAGGCCATGG	[]
1141	0	10	0	IFM	-9	9	0	0	68	77	GCTGCAGTCCTGATCTGATGCTCTTCTCATAGACATTGGCACCATCATGCGTGTGGTGGAGCTGTCGCGCTCTGTGTCGTGGACTGGCAAGCCTGTCTCCTACTATCTGCACACCATTGACCGCACCATAGTGAGTCCTCACTTGACACCCTACAGAGTGGGAGAGAATCACAGGCCATGG	[]
1142	0	0	10	IFM	-6	11	5	1	51	62	GCTGCAGTCCTGATCTGATGCTCTTCTCATAGACATTGGCTCCATCATGCGCATGATGTCGCCCCTGAAGGGCTCTGTGTCGTGGACTGGCAAGCCTGTCTCCTACTATCTGCACACCATTGACCGCACCATAGTGAGTCCTCACTTGACACCCTACAGAGTGGGAGAGAATCACAGGCCATGG	[CATGA]
1143	0	10	0	OFM	-1	27	26	0	48	75	GCTGCAGTCCTGATCTGATGCTCTTCTCATAGACATTGGCACCATCATTGCGTGTGGTGGAGCTGTCGCCCCTGGGGCTCTGTGTCGTGGACTGGCAAGCCTGTCTCCTACTATCTGCACACCATTGACCGCACCATAGTGAGTCCTCACTTGACACCCTACAGAGTGGGAGAGAATCACAGGCCATGG	[TGCGTGTGGTGGAGCTGTCGCCCCTG]
1144	0	10	0	IFM	-6	6	0	1	85	90	GCTGCAGTCCTGATCTGATGCTCTTCTCATAGACATTGGCACCATCATGCGTGTGGTGGAGCTGTCGCCCCTGAAGGGCTCTGTGACTGGCAAGCCTGTATCCTACTATCTGCACACCATTGACCGCACCATAGTGAGTCCTCACTTGACACCCTACAGAGTGGGAGAGAATCACAGGCCATGG	[]
1145	0	10	0	OFM	-8	10	2	0	61	71	GCTGCAGTCCTGATCTGATGCTCTTCTCATAGACATTGGCACCATCATGCGTGTGGTGGAGATTGAAGGGCTCTGTGTCGTGGACTGGCAAGCCTGTCTCCTACTATCTGCACACCATTGACCGCACCATAGTGAGTCCTCACTTGACACCCTACAGAGTGGGAGAGAATCACAGGCCATGG	[AT]
1146	0	10	0	IFM	-39	39	0	0	46	85	GCTGCAGTCCTGATCTGATGCTCTTCTCATAGACATTGGCACCATCTCGTGGACTGGCAAGCCTGTCTCCTACTATCTGCACACCATTGACCGCACCATAGTGAGTCCTCACTTGACACCCTACAGAGTGGGAGAGAATCACAGGCCATGG	[]
1147	0	0	10	IFM	-6	11	5	1	51	62	GCTGCAGTCCTGATCTGATGCTCTTCTCATAGACATTGGCACCATCATGCGCATGATGTCGCCCCTGAAGGGCTCAGTGTCGTGGACTGGCAAGCCTGTCTCCTACTATCTGCACACCATTGACCGCACCATAGTGAGTCCTCACTTGACACCCTACAGAGTGGGAGAGAATCACAGGCCATGG	[CATGA]
1148	0	10	0	OFM	-41	41	0	0	87	128	GCTGCAGTCCTGATCTGATGCTCTTCTCATAGACATTGGCACCATCATGCGTGTGGTGGAGCTGTCGCCCCTGAAGGGCTCTGTGTCACCGCACCATAGTGAGTCCTCACTTGACACCCTACAGAGTGGGAGAGAATCACAGGCCATGG	[]
1149	0	6	4	IFM	0	0	0	2	-1	-1	GCTGCAGTCCTGATCTGATGCTCTTCTCATAGACATTGGCACCATCATGCGTGTGGTGGAGCTGTCGCCCCTGAAGGGCTCTGTGTCGTGGACTGGAAAGCCTGTCTCCTACTATCTGCACACCATTGACCGCACCATAGTGAGTCCTCGCTTGACACCCTACAGAGTGGGAGAGAATCACAGGCCATGG	[]
1150	0	10	0	IFM	-18	18	0	3	59	71	GCTGCAGTCCTGATCTGATGCTCTTCTCATAGACATTGGCACCATCATGTGTGTGGAGGGCTCTGTGTCGTGGACTGGCAAGCCTGTCTCCTACTATCTGCACACCATTGACCGCACCATAGTGAGTCCTCACTTGACACCCTACAGAGTGGGAGAGAATCACAGGCCATGG	[]
1151	0	10	0	OFM	-46	46	0	0	70	115	GCTGCAGTCCTGATCTGATGCTCTTCTCATAGACATTGGCACCATCATGCGTGTGGTGGAGCTGTCGCCCTGCACACCATTGACCGCACCATAGTGAGTCCTCACTTGACACCCTACAGAGTGGGAGAGAATCACAGGCCATGG	[]
1152	0	10	0	OFM	-38	38	0	0	93	130	GCTGCAGTCCTGATCTGATGCTCTTCTCATAGACATTGGCACCATCATGCGTGTGGTGGAGCTGTCGCCCCTGAAGGGCTCTGTGTCGTGGACGCACCATAGTGAGTCCTCACTTGACACCCTACAGAGTGGGAGAGAATCACAGGCCATGG	[]
1153	0	6	4	IFM	0	0	0	2	-1	-1	GCTGCAGTCCTGATCTGATGCTCTTCTCATAGACATTGGCACCATCATGCGTGTGGTGGAGGTGTCGCCCCTGAAGGGCTCTGTGTCGTGGACTGGCAAGCCTGTCTCCTACTATCTGCACGCCATTGACCGCACCATAGTGAGTCCTCACTTGACACCCTACAGAGTGGGAGAGAATCACAGGCCATGG	[]
1154	0	10	0	OFM	-2	2	0	0	90	92	GCTGCAGTCCTGATCTGATGCTCTTCTCATAGACATTGGCACCATCATGCGTGTGGTGGAGCTGTCGCCCCTGAAGGGCTCTGTGTCGTGCTGGCAAGCCTGTCTCCTACTATCTGCACACCATTGACCGCACCATAGTGAGTCCTCACTTGACACCCTACAGAGTGGGAGAGAATCACAGGCCATGG	[]
1155	0	10	0	OFM	-23	23	0	0	85	108	GCTGCAGTCCTGATCTGATGCTCTTCTCATAGACATTGGCACCATCATGCGTGTGGTGGAGCTGTCGCCCCTGAAGGGCTCTGTGCTACTATCTGCACACCATTGACCGCACCATAGTGAGTCCTCACTTGACACCCTACAGAGTGGGAGAGAATCACAGGCCATGG	[]
1156	0	10	0	OFM	-16	16	0	0	61	76	GCTGCAGTCCTGATCTGATGCTCTTCTCATAGACATTGGCACCATCATGCGTGTGGTGGAGGCTCTGTGTCGTGGACTGGCAAGCCTGTCTCCTACTATCTGCACACCATTGACCGCACCATAGTGAGTCCTCACTTGACACCCTACAGAGTGGGAGAGAATCACAGGCCATGG	[]
1157	0	10	0	OFM	-4	4	0	0	105	109	GCTGCAGTCCTGATCTGATGCTCTTCTCATAGACATTGGCACCATCATGCGTGTGGTGGAGCTGTCGCCCCTGAAGGGCTCTGTGTCGTGGACTGGCAAGCCTGTTACTATCTGCACACCATTGACCGCACCATAGTGAGTCCTCACTTGACACCCTACAGAGTGGGAGAGAATCACAGGCCATGG	[]
1158	0	2	8	IFM	0	0	0	2	-1	-1	GCTGCAGTCCTGATCTGATGCTCTTCTCATAGACATTGGCACCATCATGCGTGGGGTGGAGCTGTCGCCCCTGAAGGGCTCTGTGTCGTGGACTGGCAAGCCTGTCTCCTACTATCTGCACACCATTGACCGCACCATAGGGAGTCCTCACTTGACACCCTACAGAGTGGGAGAGAATCACAGGCCATGG	[]
1159	0	6	4	IFM	0	0	0	2	-1	-1	GCTGCAGTCCTGATCTGATGCTCTTCTCATAGACATTGGCACCATCATGCGTGTGGTGGAGCTGTCGCCCCTGAAGGGCTCTGTGTCGTGGACTGGCAAGCCTGTCTCCTACTATCTGCACGCCATTGACCGCACCATAGTGAGTCCTCGCTTGACACCCTACAGAGTGGGAGAGAATCACAGGCCATGG	[]
1160	0	10	0	OFM	-25	25	0	2	43	67	GCTGCAGTCCTGATCTGATGCTCTTCTCATAGACATTGGCGCCCCTTGAAGGGCTCTGTGTCGTGGACTGGCAAGCCTGTCTCCTACTATCTGCACACCATTGACCGCACCATAGTGAGTCCTCACTTGACACCCTACAGAGTGGGAGAGAATCACAGGCCATGG	[]
1161	0	10	0	OFM	-47	47	0	0	78	125	GCTGCAGTCCTGATCTGATGCTCTTCTCATAGACATTGGCACCATCATGCGTGTGGTGGAGCTGTCGCCCCTGAAGGGTTGACCGCACCATAGTGAGTCCTCACTTGACACCCTACAGAGTGGGAGAGAATCACAGGCCATGG	[]
1162	0	10	0	IFM	-33	55	22	0	68	123	GCTGCAGTCCTGATCTGATGCTCTTCTCATAGACATTGGCACCATCATGCGTGTGGTGGAGCTGTCGCGGACTGGCAAGCCTGTCTCCTACATTGACCGCACCATAGTGAGTCCTCACTTGACACCCTACAGAGTGGGAGAGAATCACAGGCCATGG	[GGACTGGCAAGCCTGTCTCCTA]
1163	0	10	0	OFM	-34	57	23	1	58	115	GCTGCAGTCCTGATCTGATGCTCTTCTCATAGACATTGGCACCATCATGCGTGTGGTGTCGTGGACTGGCAAGCCTGTCTCCTACACACCATTGACCGCACCATAGTGAGTCCTCACTTGACACCCTACAGAGTGGGAGAGAATCACAGGCCATGG	[TCGTGGACTGGCAAGCCTGTCTC]
1164	0	10	0	OFM	-65	65	0	2	71	130	GCTGCAGTCCTGATCTGATGCTCTTCTCATAGACATTGGCACCATCATGCGTGTGGTGGAGCTGTCGCTCCATAGTGAGTCCTCACTTGACACCCTACAGAGTGGGAGAGAATCACAGGCCATGG	[]
1165	0	3	7	IFM	0	0	0	2	-1	-1	GCTGCAGTCCTGATCTGATGCTCTTCTCATAGACATTGGCACCATCATGCGTGTGGTGGAGCTGTCGCCCCTGAAGGGCTCTGTGTCGTGGACTGGAAAGCCTGTCTCCTACTATCTGCACACCATTGACCGCGCCATAGTGAGTCCTCACTTGACACCCTACAGAGTGGGAGAGAATCACAGGCCATGG	[]
1166	0	10	0	IFM	-60	61	1	0	52	113	GCTGCAGTCCTGATCTGATGCTCTTCTCATAGACATTGGCACCATCATGCGTCATCTGCACACCATTGACCGCACCATAGTGAGTCCTCACTTGACACCCTACAGAGTGGGAGAGAATCACAGGCCATGG	[C]
1167	0	10	0	OFM	1	2	3	1	73	75	GCTGCAGTCCTGATCTGATGCTCTTCTCATAGACATTGGCACCATCATGCGTGTGGTGGAGCTGTGGCCCCTGTCTGGGCTCTGTGTCGTGGACTGGCAAGCCTGTCTCCTACTATCTGCACACCATTGACCGCACCATAGTGAGTCCTCACTTGACACCCTACAGAGTGGGAGAGAATCACAGGCCATGG	[TCT]
1168	0	10	0	IFN	-24	45	21	0	70	115	GCTGCAGTCCTGATCTGATGCTCTTCTCATAGACATTGGCACCATCATGCGTGTGGTGGAGCTGTCGCCCTGAAGGGCTCTGTGTCGTGGACTGCACACCATTGACCGCACCATAGTGAGTCCTCACTTGACACCCTACAGAGTGGGAGAGAATCACAGGCCATGG	[TGAAGGGCTCTGTGTCGTGGA]
1169	0	10	0	OFM	-14	23	9	0	57	80	GCTGCAGTCCTGATCTGATGCTCTTCTCATAGACATTGGCACCATCATGCGTGTGGTCATCATGTGCTGTGTCGTGGACTGGCAAGCCTGTCTCCTACTATCTGCACACCATTGACCGCACCATAGTGAGTCCTCACTTGACACCCTACAGAGTGGGAGAGAATCACAGGCCATGG	[CATCATGTG]
1170	0	10	0	IFM	-15	15	0	0	104	119	GCTGCAGTCCTGATCTGATGCTCTTCTCATAGACATTGGCACCATCATGCGTGTGGTGGAGCTGTCGCCCCTGAAGGGCTCTGTGTCGTGGACTGGCAAGCCTGACACCATTGACCGCACCATAGTGAGTCCTCACTTGACACCCTACAGAGTGGGAGAGAATCACAGGCCATGG	[]
1171	0	10	0	IFM	3	2	5	0	82	84	GCTGCAGTCCTGATCTGATGCTCTTCTCATAGACATTGGCACCATCATGCGTGTGGTGGAGCTGTCGCCCCTGAAGGGCTCTTGCCAGTCGTGGACTGGCAAGCCTGTCTCCTACTATCTGCACACCATTGACCGCACCATAGTGAGTCCTCACTTGACACCCTACAGAGTGGGAGAGAATCACAGGCCATGG	[TGCCA]
1172	0	10	0	IFM	12	0	12	0	48	48	GCTGCAGTCCTGATCTGATGCTCTTCTCATAGACATTGGCACCATCATTCATTCATCATTGCGTGTGGTGGAGCTGTCGCCCCTGAAGGGCTCTGTGTCGTGGACTGGCAAGCCTGTCTCCTACTATCTGCACACCATTGACCGCACCATAGTGAGTCCTCACTTGACACCCTACAGAGTGGGAGAGAATCACAGGCCATGG	[TCATTCATCATT]
1173	0	10	0	IFN	-9	41	32	0	65	106	GCTGCAGTCCTGATCTGATGCTCTTCTCATAGACATTGGCACCATCATGCGTGTGGTGGAGCTGTGAAGGGCTCTGTGTCGTGGACTGGCAAGCCTGTCCTACTATCTGCACACCATTGACCGCACCATAGTGAGTCCTCACTTGACACCCTACAGAGTGGGAGAGAATCACAGGCCATGG	[GAAGGGCTCTGTGTCGTGGACTGGCAAGCCTG]
1174	0	4	6	IFM	0	0	0	2	-1	-1	GCTGCAGTCCTGATCTGATGCTCTTCTCATAGACATTGGCACCATCATGCGTGTGGTGGAGCTGTCGCCCCTGAAGTGCTCTGTGTCGTGGACTGGCAAGCCTGTCTCCTACTATCTGCACACCATTGACCGCACCATAGTGAGTCCGCACTTGACACCCTACAGAGTGGGAGAGAATCACAGGCCATGG	[]
1175	0	0	10	IFM	-6	11	5	1	51	62	GCTGCAGTCCTGATCTGATGCTCTTCTCATAGACATTGGCACCATCATGCGCATGATGTCGCCCCTGAAGGGCTCTGTGTCGTGGACTGGCAAGCCTGTCGCCTACTATCTGCACACCATTGACCGCACCATAGTGAGTCCTCACTTGACACCCTACAGAGTGGGAGAGAATCACAGGCCATGG	[CATGA]
1176	0	10	0	IFM	-30	30	0	0	99	128	GCTGCAGTCCTGATCTGATGCTCTTCTCATAGACATTGGCACCATCATGCGTGTGGTGGAGCTGTCGCCCCTGAAGGGCTCTGTGTCGTGGACTGGCAACCGCACCATAGTGAGTCCTCACTTGACACCCTACAGAGTGGGAGAGAATCACAGGCCATGG	[]
1177	0	10	0	OFM	-5	5	0	0	76	81	GCTGCAGTCCTGATCTGATGCTCTTCTCATAGACATTGGCACCATCATGCGTGTGGTGGAGCTGTCGCCCCTGAAGTGTGTCGTGGACTGGCAAGCCTGTCTCCTACTATCTGCACACCATTGACCGCACCATAGTGAGTCCTCACTTGACACCCTACAGAGTGGGAGAGAATCACAGGCCATGG	[]
1178	0	10	0	IFM	-6	46	40	0	69	115	GCTGCAGTCCTGATCTGATGCTCTTCTCATAGACATTGGCACCATCATGCGTGTGGTGGAGCTGTCGCCTGAAGGGCTCTGTGTCGTGGACTGGCAAGCCTGTCTCCTACTGCACACCATTGACCGCACCATAGTGAGTCCTCACTTGACACCCTACAGAGTGGGAGAGAATCACAGGCCATGG	[TGAAGGGCTCTGTGTCGTGGACTGGCAAGCCTGTCTCCTA]
1179	0	0	10	IFM	-6	11	5	0	51	62	GCTGCAGTCCTGATCTGATGCTCTTCTCATAGACATTGGCACCATCATGCGCATGTTGTCGCCCCTGAAGGGCTCTGTGTCGTGGACTGGCAAGCCTGTCTCCTACTATCTGCACACCATTGACCGCACCATAGTGAGTCCTCACTTGACACCCTACAGAGTGGGAGAGAATCACAGGCCATGG	[CATGT]
1180	0	10	0	OFM	-8	8	0	0	43	51	GCTGCAGTCCTGATCTGATGCTCTTCTCATAGACATTGGCACCTGTGGTGGAGCTGTCGCCCCTGAAGGGCTCTGTGTCGTGGACTGGCAAGCCTGTCTCCTACTATCTGCACACCATTGACCGCACCATAGTGAGTCCTCACTTGACACCCTACAGAGTGGGAGAGAATCACAGGCCATGG	[]
1181	0	5	5	IFM	0	0	0	2	-1	-1	GCTGCAGTCCTGATCTGATGCTCTTCTCATAGACATTGGCACCATCATGCGTGTGGTGGAGCTGTCGCCCCTGAGGGGCTCTGTGTCGTGGACTGGCAAGCCTGTCTCCTACTATCTGCACGCCATTGACCGCACCATAGTGAGTCCTCACTTGACACCCTACAGAGTGGGAGAGAATCACAGGCCATGG	[]
1182	0	3	7	IFM	0	0	0	2	-1	-1	GCTGCAGTCCTGATCTGATGCTCTTCTCATAGACATTGGCACCATCATGCGTGTGGTGGAGCTGTCGCCCCTGAAGGGCGCTGTGTCGTGGACTGGAAAGCCTGTCTCCTACTATCTGCACACCATTGACCGCACCATAGTGAGTCCTCACTTGACACCCTACAGAGTGGGAGAGAATCACAGGCCATGG	[]
1183	0	10	0	OFM	-2	4	2	0	47	51	GCTGCAGTCCTGATCTGATGCTCTTCTCATAGACATTGGCACCATCAATTGTGGTGGAGCTGTCGCCCCTGAAGGGCTCTGTGTCGTGGACTGGCAAGCCTGTCTCCTACTATCTGCACACCATTGACCGCACCATAGTGAGTCCTCACTTGACACCCTACAGAGTGGGAGAGAATCACAGGCCATGG	[AT]
1184	0	10	0	IFM	-18	27	9	0	72	99	GCTGCAGTCCTGATCTGATGCTCTTCTCATAGACATTGGCACCATCATGCGTGTGGTGGAGCTGTCGCCCCTAAGGGCTCTGCCTGTCTCCTACTATCTGCACACCATTGACCGCACCATAGTGAGTCCTCACTTGACACCCTACAGAGTGGGAGAGAATCACAGGCCATGG	[AAGGGCTCT]
1185	0	10	0	OFM	-4	4	0	1	89	93	GCTGCAGTCCTGATCTGATGCTCTTCTCATAGACATTGGCACCATCATGCGTGTGGTGGAGCTGTCGCCCCTGAAGGGCTCTGTGTCGTTGTCAAGCCTGTCTCCTACTATCTGCACACCATTGACCGCACCATAGTGAGTCCTCACTTGACACCCTACAGAGTGGGAGAGAATCACAGGCCATGG	[]
1186	0	10	0	IFM	-21	21	0	0	56	75	GCTGCAGTCCTGATCTGATGCTCTTCTCATAGACATTGGCACCATCATGCGTGTGGGCTCTGTGTCGTGGACTGGCAAGCCTGTCTCCTACTATCTGCACACCATTGACCGCACCATAGTGAGTCCTCACTTGACACCCTACAGAGTGGGAGAGAATCACAGGCCATGG	[]
1187	0	10	0	IFM	-51	51	0	0	42	91	GCTGCAGTCCTGATCTGATGCTCTTCTCATAGACATTGGCACTGGCAAGCCTGTCTCCTACTATCTGCACACCATTGACCGCACCATAGTGAGTCCTCACTTGACACCCTACAGAGTGGGAGAGAATCACAGGCCATGG	[]
1188	0	10	0	OFM	10	0	10	0	106	106	GCTGCAGTCCTGATCTGATGCTCTTCTCATAGACATTGGCACCATCATGCGTGTGGTGGAGCTGTCGCCCCTGAAGGGCTCTGTGTCGTGGACTGGCAAGCCTGTCCACTACTATGTCCTACTATCTGCACACCATTGACCGCACCATAGTGAGTCCTCACTTGACACCCTACAGAGTGGGAGAGAATCACAGGCCATGG	[CACTACTATG]
1189	0	10	0	OFM	46	0	46	1	52	52	GCTGCAGTCCTGATCTGATGCTCTTCTCATAGACATTGGCACCATCATGTGTCTACGTGTGGTGGAGCTGTCTACGTGTGGTGGAGCAATGTCTACGTGTGGTGGAGCTGTCGCCCCTGAAGGGCTCTGTGTCGTGGACTGGCAAGCCTGTCTCCTACTATCTGCACACCATTGACCGCACCATAGTGAGTCCTCACTTGACACCCTACAGAGTGGGAGAGAATCACAGGCCATGG	[CTACGTGTGGTGGAGCTGTCTACGTGTGGTGGAGCAATGTCTACGT]
1190	0	10	0	OFM	-8	53	45	1	48	101	GCTGCAGTCCTGATCTGATGCTCTTCTCATAGACATTGGCACCATCATTGCGTGTGGTGGAGCTGTCGCCCCTGAAGGGCTCTGTGTCGTGGACTGGCTCCTACTATCTGCACACCATTGACCGCACCATAGTGAGTCCTCACTTGACACCCTACAGAGTGGGAGAGAATCACAGGCCATGG	[TGCGTGTGGTGGAGCTGTCGCCCCTGAAGGGCTCTGTGTCGTGGA]
1191	0	0	10	IFM	-6	11	5	1	51	62	GCTGCAGTCCTGATCTGATGCTCTTCTCATAGACATTGGCACTATCATGCGCATGATGTCGCCCCTGAAGGGCTCTGTGTCGTGGACTGGCAAGCCTGTCTCCTACTATCTGCACACCATTGACCGCACCATAGTGAGTCCTCACTTGACACCCTACAGAGTGGGAGAGAATCACAGGCCATGG	[CATGA]
1192	0	5	5	IFM	0	0	0	2	-1	-1	GCTGCAGTCCTGATCTGATGCTCTTCTCATAGACATTGGCACCATCATGCGTGTGGTGGAGCTGTCGCCCCTGAAGGGCTCTGTGTCGTGGACTGGAAAGCCTGTCTCCTACTATCTGCACTCCATTGACCGCACCATAGTGAGTCCTCACTTGACACCCTACAGAGTGGGAGAGAATCACAGGCCATGG	[]
1193	0	10	0	OFM	-7	7	0	1	83	87	GCTGCAGTCCTGATCTGATGCTCTTCTCATAGACATTGGCACCATCATGCGTGTGGTGGAGCTGTCGCCCCTGAAGGGCTGTGGACTGGCAAGCCTGTCTCCTACTATCTGCACACCATTGACCGCACCATAGTGAGTCCTCACTTGACACCCTACAGAGTGGGAGAGAATCACAGGCCATGG	[]
1194	0	10	0	OFM	-11	11	0	0	44	55	GCTGCAGTCCTGATCTGATGCTCTTCTCATAGACATTGGCACCAGTGGAGCTGTCGCCCCTGAAGGGCTCTGTGTCGTGGACTGGCAAGCCTGTCTCCTACTATCTGCACACCATTGACCGCACCATAGTGAGTCCTCACTTGACACCCTACAGAGTGGGAGAGAATCACAGGCCATGG	[]
1195	0	2	8	OFM	1	0	1	1	107	107	GCTGCAGTCCTGATCTGATGCTCTTCTCATAGACATTGGCACCATCATTCGTGTGGTGGAGCTGTCGCCCCTGAAGGGCTCTGTGTCGTGGACTGGCAAGCCTGTCTTCCTACTATCTGCACACCATTGACCGCACCATAGTGAGTCCTCACTTGACACCCTACAGAGTGGGAGAGAATCACAGGCCATGG	[T]
1196	0	10	0	OFM	-10	10	0	0	47	57	GCTGCAGTCCTGATCTGATGCTCTTCTCATAGACATTGGCACCATCAGGAGCTGTCGCCCCTGAAGGGCTCTGTGTCGTGGACTGGCAAGCCTGTCTCCTACTATCTGCACACCATTGACCGCACCATAGTGAGTCCTCACTTGACACCCTACAGAGTGGGAGAGAATCACAGGCCATGG	[]
1197	0	10	0	OFM	-13	14	1	0	46	60	GCTGCAGTCCTGATCTGATGCTCTTCTCATAGACATTGGCACCATCCGCTGTCGCCCCTGAAGGGCTCTGTGTCGTGGACTGGCAAGCCTGTCTCCTACTATCTGCACACCATTGACCGCACCATAGTGAGTCCTCACTTGACACCCTACAGAGTGGGAGAGAATCACAGGCCATGG	[C]
1198	0	10	0	OFM	-4	24	20	0	50	74	GCTGCAGTCCTGATCTGATGCTCTTCTCATAGACATTGGCACCATCATGCTGGTGGAGCTGTCGCCCCTGAGGGCTCTGTGTCGTGGACTGGCAAGCCTGTCTCCTACTATCTGCACACCATTGACCGCACCATAGTGAGTCCTCACTTGACACCCTACAGAGTGGGAGAGAATCACAGGCCATGG	[TGGTGGAGCTGTCGCCCCTG]
1199	0	10	0	OFM	35	17	52	1	50	67	GCTGCAGTCCTGATCTGATGCTCTTCTCATAGACATTGGCACCATCATGCCCGGAGCTGTCATTCTCATAGACATTGGCACCATCATGCAAGGAGCTGTCGCCCCTTGAAGGGCTCTGTGTCGTGGACTGGCAAGCCTGTCTCCTACTATCTGCACACCATTGACCGCACCATAGTGAGTCCTCACTTGACACCCTACAGAGTGGGAGAGAATCACAGGCCATGG	[CCGGAGCTGTCATTCTCATAGACATTGGCACCATCATGCAAGGAGCTGTCGC]
1200	0	10	0	OFM	-22	22	0	0	105	126	GCTGCAGTCCTGATCTGATGCTCTTCTCATAGACATTGGCACCATCATGCGTGTGGTGGAGCTGTCGCCCCTGAAGGGCTCTGTGTCGTGGACTGGCAAGCCTGTGACCGCACCATAGTGAGTCCTCACTTGACACCCTACAGAGTGGGAGAGAATCACAGGCCATGG	[]
1201	0	10	0	OFM	-2	2	0	1	53	53	GCTGCAGTCCTGATCTGATGCTCTTCTCATAGACATTGGCACCATCATGCGTGGTGGAGCTGTCGCCCCTGAAGGGCTCTGTGTCGCGGACTGGCAAGCCTGTCTCCTACTATCTGCACACCATTGACCGCACCATAGTGAGTCCTCACTTGACACCCTACAGAGTGGGAGAGAATCACAGGCCATGG	[]
1202	0	10	0	OFM	-11	11	0	0	104	115	GCTGCAGTCCTGATCTGATGCTCTTCTCATAGACATTGGCACCATCATGCGTGTGGTGGAGCTGTCGCCCCTGAAGGGCTCTGTGTCGTGGACTGGCAAGCCTGCTGCACACCATTGACCGCACCATAGTGAGTCCTCACTTGACACCCTACAGAGTGGGAGAGAATCACAGGCCATGG	[]
1203	0	0	10	IFM	-6	11	5	0	51	62	GCTGCAGTCCTGATCTGATGCTCTTCTCATAGACATTGGCACCATCATGCGCATAATGTCGCCCCTGAAGGGCTCTGTGTCGTGGACTGGCAAGCCTGTCTCCTACTATCTGCACACCATTGACCGCACCATAGTGAGTCCTCACTTGACACCCTACAGAGTGGGAGAGAATCACAGGCCATGG	[CATAA]
1204	0	10	0	OFM	-14	40	26	0	62	102	GCTGCAGTCCTGATCTGATGCTCTTCTCATAGACATTGGCACCATCATGCGTGTGGTGGAGCCACACGCACTATGGTGCGGTCAATGGTGTCTCCTACTATCTGCACACCATTGACCGCACCATAGTGAGTCCTCACTTGACACCCTACAGAGTGGGAGAGAATCACAGGCCATGG	[CACACGCACTATGGTGCGGTCAATGG]
1205	0	10	0	IFM	-30	30	0	1	55	81	GCTGCAGTCCTGATCTGATGCTCTTCTCATAGACATTGGCACCATCATGCGTGTGTGGTGGACTGGCAAGCCTGTCTCCTACTATCTGCACACCATTGACCGCACCATAGTGAGTCCTCACTTGACACCCTACAGAGTGGGAGAGAATCACAGGCCATGG	[]
1206	0	10	0	IFM	-33	50	17	0	65	115	GCTGCAGTCCTGATCTGATGCTCTTCTCATAGACATTGGCACCATCATGCGTGTGGTGGAGCTGTGTCGTGGACTGGCAAGCCTGCACACCATTGACCGCACCATAGTGAGTCCTCACTTGACACCCTACAGAGTGGGAGAGAATCACAGGCCATGG	[GTCGTGGACTGGCAAGC]
1207	0	10	0	IFM	0	14	14	0	53	67	GCTGCAGTCCTGATCTGATGCTCTTCTCATAGACATTGGCACCATCATGCGTGGGTGGAGCTGTCGCCCCCTGAAGGGCTCTGTGTCGTGGACTGGCAAGCCTGTCTCCTACTATCTGCACACCATTGACCGCACCATAGTGAGTCCTCACTTGACACCCTACAGAGTGGGAGAGAATCACAGGCCATGG	[GGTGGAGCTGTCGC]
1208	0	1	9	OFM	1	0	1	1	107	107	GCTGCAGTCCTGATCTGATGCTCTTCTCATAGACATTGGCACCATCATGCGTGTGGTGGAGCTGTCGCCCCTGACGGGCTCTGTGTCGTGGACTGGCAAGCCTGTCTTCCTACTATCTGCACACCATTGACCGCACCATAGTGAGTCCTCACTTGACACCCTACAGAGTGGGAGAGAATCACAGGCCATGG	[T]
1209	0	10	0	OFM	-25	25	0	0	53	77	GCTGCAGTCCTGATCTGATGCTCTTCTCATAGACATTGGCACCATCATGCGTGCTCTGTGTCGTGGACTGGCAAGCCTGTCTCCTACTATCTGCACACCATTGACCGCACCATAGTGAGTCCTCACTTGACACCCTACAGAGTGGGAGAGAATCACAGGCCATGG	[]
1210	0	10	0	OFM	26	36	62	0	78	114	GCTGCAGTCCTGATCTGATGCTCTTCTCATAGACATTGGCACCATCATGCGTGTGGTGGAGCTGTCGCCCCTGAAGGGGCTCTGTGTCGTGGACTGGCAAGCCTGTCTCCTATATATAATGTCTCCTATATATAATGGTGTCTGCACACCATTGACCGCACCATAGTGAGTCCTCACTTGACACCCTACAGAGTGGGAGAGAATCACAGGCCATGG	[GCTCTGTGTCGTGGACTGGCAAGCCTGTCTCCTATATATAATGTCTCCTATATATAATGGTG]
1211	0	10	0	IFM	-6	22	16	0	53	75	GCTGCAGTCCTGATCTGATGCTCTTCTCATAGACATTGGCACCATCATGCGTGGTGGAGCTGTCGTGGTGGGCTCTGTGTCGTGGACTGGCAAGCCTGTCTCCTACTATCTGCACACCATTGACCGCACCATAGTGAGTCCTCACTTGACACCCTACAGAGTGGGAGAGAATCACAGGCCATGG	[GTGGAGCTGTCGTGGT]
1212	0	0	10	IFM	-6	11	5	1	51	62	GCTGCAGTCCTGATCTGATGCTCTTCTCATAGACATTGGCACCATCATGCGCATGATGTCGCCCCTGAAGGGCTCTGTGTCGTGGACTGGCAAGCCTGTCTCCTACTATCTGCAAACCATTGACCGCACCATAGTGAGTCCTCACTTGACACCCTACAGAGTGGGAGAGAATCACAGGCCATGG	[CATGA]
1213	0	10	0	IFM	18	16	34	0	61	77	GCTGCAGTCCTGATCTGATGCTCTTCTCATAGACATTGGCACCATCATGCGTGTGGTGGAGTCGTGGACTGCTCTGTGTCGTGGACTGGCATCATGCTCTGTGTCGTGGACTGGCAAGCCTGTCTCCTACTATCTGCACACCATTGACCGCACCATAGTGAGTCCTCACTTGACACCCTACAGAGTGGGAGAGAATCACAGGCCATGG	[TCGTGGACTGCTCTGTGTCGTGGACTGGCATCAT]
1214	0	2	8	IFM	0	3	3	0	112	115	GCTGCAGTCCTGATCTGATGCTCTTCTCATAGACATTGGCACCATCATGCGTGTGGTGGAGCTGTCGCCCCTGAAGGGCTCTGTGTCGTGGACTGGCAAGCCTGTCTCCTACGAGCTGCACACCATTGACCGCACCATAGTGAGTCCTCACTTGACACCCTACAGAGTGGGAGAGAATCACAGGCCATGG	[GAG]
1215	0	10	0	IFM	-69	69	0	1	50	116	GCTGCAGTCCTGATCTGATGCTCTTCTCATAGACATTGGCACCATCATGCACACCATTGACCACACCATAGTGAGTCCTCACTTGACACCCTACAGAGTGGGAGAGAATCACAGGCCATGG	[]
1216	0	4	6	OFM	-1	1	0	0	96	97	GCTGCAGTCCTGATCTGATGCTCTTCTCATAGACATTGGCACCATCATGCGTGTGGTGGAGCTGTCGCCCCTGAAGGGCTCTGTGTCGTGGACTGGAAGCCTGTCTCCTACTATCTGCACACCATTGACCGCACCATAGTGAGTCCTCACTTGACACCCTACAGAGTGGGAGAGAATCACAGGCCATGG	[]
1217	0	10	0	IFM	15	2	17	0	106	108	GCTGCAGTCCTGATCTGATGCTCTTCTCATAGACATTGGCACCATCATGCGTGTGGTGGAGCTGTCGCCCCTGAAGGGCTCTGTGTCGTGGACTGGCAAGCCTGTCCACTATCTACTATCTATCTACTATCTGCACACCATTGACCGCACCATAGTGAGTCCTCACTTGACACCCTACAGAGTGGGAGAGAATCACAGGCCATGG	[CACTATCTACTATCTAT]
1218	0	10	0	OFM	-10	10	0	0	113	123	GCTGCAGTCCTGATCTGATGCTCTTCTCATAGACATTGGCACCATCATGCGTGTGGTGGAGCTGTCGCCCCTGAAGGGCTCTGTGTCGTGGACTGGCAAGCCTGTCTCCTACTCATTGACCGCACCATAGTGAGTCCTCACTTGACACCCTACAGAGTGGGAGAGAATCACAGGCCATGG	[]
1219	0	10	0	IFN	15	53	68	0	58	111	GCTGCAGTCCTGATCTGATGCTCTTCTCATAGACATTGGCACCATCATGCGTGTGGTGCCAATGAAAAAAAAAAAAAGGAAAAGAAAAAGCCTTTTCTTTTCCTCTTTAGCTTGAAAACTATTTTTCTATCTGCACACCATTGACCGCACCATAGTGAGTCCTCACTTGACACCCTACAGAGTGGGAGAGAATCACAGGCCATGG	[CCAATGAAAAAAAAAAAAAGGAAAAGAAAAAGCCTTTTCTTTTCCTCTTTAGCTTGAAAACTATTTTT]
1220	0	10	0	OFM	-1	30	29	0	45	75	GCTGCAGTCCTGATCTGATGCTCTTCTCATAGACATTGGCACCATGCGTGTGGTGGAGCTGTCGCCCCTGAAGGGGGCTCTGTGTCGTGGACTGGCAAGCCTGTCTCCTACTATCTGCACACCATTGACCGCACCATAGTGAGTCCTCACTTGACACCCTACAGAGTGGGAGAGAATCACAGGCCATGG	[GCGTGTGGTGGAGCTGTCGCCCCTGAAGG]
1221	0	10	0	OFM	-2	4	2	0	67	71	GCTGCAGTCCTGATCTGATGCTCTTCTCATAGACATTGGCACCATCATGCGTGTGGTGGAGCTGTCGGGTGAAGGGCTCTGTGTCGTGGACTGGCAAGCCTGTCTCCTACTATCTGCACACCATTGACCGCACCATAGTGAGTCCTCACTTGACACCCTACAGAGTGGGAGAGAATCACAGGCCATGG	[GG]
1222	0	10	0	IFM	3	14	17	0	98	112	GCTGCAGTCCTGATCTGATGCTCTTCTCATAGACATTGGCACCATCATGCGTGTGGTGGAGCTGTCGCCCCTGAAGGGCTCTGTGTCGTGGACTGGCACACCATTGACCGCACCATATCTGCACACCATTGACCGCACCATAGTGAGTCCTCACTTGACACCCTACAGAGTGGGAGAGAATCACAGGCCATGG	[CACCATTGACCGCACCA]
1223	0	10	0	OFM	-8	57	49	0	50	107	GCTGCAGTCCTGATCTGATGCTCTTCTCATAGACATTGGCACCATCATGCCATGGTGGAGCTGTCGCCCCTGAAGGGCTCTGTGTCGTGGACTGGCAAGCCTACTATCTGCACACCATTGACCGCACCATAGTGAGTCCTCACTTGACACCCTACAGAGTGGGAGAGAATCACAGGCCATGG	[CATGGTGGAGCTGTCGCCCCTGAAGGGCTCTGTGTCGTGGACTGGCAAG]
1224	0	10	0	OFM	-58	59	1	0	47	106	GCTGCAGTCCTGATCTGATGCTCTTCTCATAGACATTGGCACCATCAATCCTACTATCTGCACACCATTGACCGCACCATAGTGAGTCCTCACTTGACACCCTACAGAGTGGGAGAGAATCACAGGCCATGG	[A]
1225	0	10	0	IFM	0	23	23	0	50	73	GCTGCAGTCCTGATCTGATGCTCTTCTCATAGACATTGGCACCATCATGCCGTGTGGTGGAGCTGTCGCCCCTAAGGGCTCTGTGTCGTGGACTGGCAAGCCTGTCTCCTACTATCTGCACACCATTGACCGCACCATAGTGAGTCCTCACTTGACACCCTACAGAGTGGGAGAGAATCACAGGCCATGG	[CGTGTGGTGGAGCTGTCGCCCCT]
1226	0	10	0	OFM	-53	53	0	0	55	108	GCTGCAGTCCTGATCTGATGCTCTTCTCATAGACATTGGCACCATCATGCGTGTGCTACTATCTGCACACCATTGACCGCACCATAGTGAGTCCTCACTTGACACCCTACAGAGTGGGAGAGAATCACAGGCCATGG	[]
1227	0	10	0	OFM	-10	27	17	0	50	77	GCTGCAGTCCTGATCTGATGCTCTTCTCATAGACATTGGCACCATCATGCTGTGGTGGAGCTGTCGCGCTCTGTGTCGTGGACTGGCAAGCCTGTCTCCTACTATCTGCACACCATTGACCGCACCATAGTGAGTCCTCACTTGACACCCTACAGAGTGGGAGAGAATCACAGGCCATGG	[TGTGGTGGAGCTGTCGC]
1228	0	10	0	OFM	-58	58	0	0	53	111	GCTGCAGTCCTGATCTGATGCTCTTCTCATAGACATTGGCACCATCATGCGTGCTATCTGCACACCATTGACCGCACCATAGTGAGTCCTCACTTGACACCCTACAGAGTGGGAGAGAATCACAGGCCATGG	[]
1229	0	10	0	OFM	-40	40	0	0	45	85	GCTGCAGTCCTGATCTGATGCTCTTCTCATAGACATTGGCACCATTCGTGGACTGGCAAGCCTGTCTCCTACTATCTGCACACCATTGACCGCACCATAGTGAGTCCTCACTTGACACCCTACAGAGTGGGAGAGAATCACAGGCCATGG	[]
1230	0	10	0	OFM	19	0	19	0	71	71	GCTGCAGTCCTGATCTGATGCTCTTCTCATAGACATTGGCACCATCATGCGTGTGGTGGAGCTGTCGCCCCACAGCCAAGATGGTGCCAATGAAGGGCTCTGTGTCGTGGACTGGCAAGCCTGTCTCCTACTATCTGCACACCATTGACCGCACCATAGTGAGTCCTCACTTGACACCCTACAGAGTGGGAGAGAATCACAGGCCATGG	[ACAGCCAAGATGGTGCCAA]
1231	0	10	0	OFM	-16	27	11	0	50	77	GCTGCAGTCCTGATCTGATGCTCTTCTCATAGACATTGGCACCATCATGCCGTGTGGTGGAGCTCTGTGTCGTGGACTGGCAAGCCTGTCTCCTACTATCTGCACACCATTGACCGCACCATAGTGAGTCCTCACTTGACACCCTACAGAGTGGGAGAGAATCACAGGCCATGG	[CGTGTGGTGGA]
1232	0	0	10	IFM	-6	11	5	1	51	62	GCTGCAGTCCTGATCTGATGCTCTTCTCATAGACATTGGCACCATCATGCGCATGATGTCGCCCCTGAAGGGCTCTGTGTCGTGGACTGGCAAGTCTGTCTCCTACTATCTGCACACCATTGACCGCACCATAGTGAGTCCTCACTTGACACCCTACAGAGTGGGAGAGAATCACAGGCCATGG	[CATGA]
1233	0	0	10	IFM	-6	11	5	1	51	62	GCTGCAGTCCTGATCTGATGCTCTTCTCATAGACATTGGCACCATCATGCGCATGATGTCGCCCCTGAAGGGCTCTGTGTCGTGGACTGGCAAGCCTGTCTCCTACTATCTGCACACCATTGACCGCACCATAGTGAGTACTCACTTGACACCCTACAGAGTGGGAGAGAATCACAGGCCATGG	[CATGA]
1234	0	0	10	IFM	-6	11	5	1	51	62	GCTGCAGTCCTGATCTGATGCTCTTCTCATAGACATTGGCACCATCATGCGCATGATGTCGCCCCTGAAGGGCTCTGTGTCGTGGACTGGCAAGCCTGTCTCCTACTATCTGCACCCCATTGACCGCACCATAGTGAGTCCTCACTTGACACCCTACAGAGTGGGAGAGAATCACAGGCCATGG	[CATGA]
1235	0	10	0	IFM	-3	7	4	0	50	57	GCTGCAGTCCTGATCTGATGCTCTTCTCATAGACATTGGCACCATCATGCATCAGGAGCTGTCGCCCCTGAAGGGCTCTGTGTCGTGGACTGGCAAGCCTGTCTCCTACTATCTGCACACCATTGACCGCACCATAGTGAGTCCTCACTTGACACCCTACAGAGTGGGAGAGAATCACAGGCCATGG	[ATCA]
1236	0	10	0	IFM	-3	3	0	0	49	52	GCTGCAGTCCTGATCTGATGCTCTTCTCATAGACATTGGCACCATCATGGTGGTGGAGCTGTCGCCCCTGAAGGGCTCTGTGTCGTGGACTGGCAAGCCTGTCTCCTACTATCTGCACACCATTGACCGCACCATAGTGAGTCCTCACTTGACACCCTACAGAGTGGGAGAGAATCACAGGCCATGG	[]
1237	0	10	0	OFM	1	0	1	0	52	52	GCTGCAGTCCTGATCTGATGCTCTTCTCATAGACATTGGCACCATCATGCGTTGTGGTGGAGCTGTCGCCCCTGAAGGGCTCTGTGTCGTGGACTGGCAAGCCTGTCTCCTACTATCTGCACACCATTGACCGCACCATAGTGAGTCCTCACTTGACACCCTACAGAGTGGGAGAGAATCACAGGCCATGG	[T]
1238	0	10	0	OFM	-10	10	0	0	43	53	GCTGCAGTCCTGATCTGATGCTCTTCTCATAGACATTGGCACCTGGTGGAGCTGTCGCCCCTGAAGGGCTCTGTGTCGTGGACTGGCAAGCCTGTCTCCTACTATCTGCACACCATTGACCGCACCATAGTGAGTCCTCACTTGACACCCTACAGAGTGGGAGAGAATCACAGGCCATGG	[]
1239	0	0	10	IFM	-6	11	5	1	51	62	GCTGCAGTCCTGATCTGATGCTCTTCTCATAGACATTGGCACCATCATTCGCATGATGTCGCCCCTGAAGGGCTCTGTGTCGTGGACTGGCAAGCCTGTCTCCTACTATCTGCACACCATTGACCGCACCATAGTGAGTCCTCACTTGACACCCTACAGAGTGGGAGAGAATCACAGGCCATGG	[CATGA]
1240	0	0	10	IFM	-6	11	5	1	51	62	GCTGCAGTCCTGATCTGATGCTCTTCTCATAGACATTGGCACCATCATGCGCATGATGTCGCCCCTGAAGGGCTCTGTGTCGTGGACTGGCAAGCCTGTCTCCTACTATCTGCACACCATTGACCGTACCATAGTGAGTCCTCACTTGACACCCTACAGAGTGGGAGAGAATCACAGGCCATGG	[CATGA]
1241	0	10	0	OFM	-34	40	6	0	47	87	GCTGCAGTCCTGATCTGATGCTCTTCTCATAGACATTGGCACCATCAATGCGTGTGGACTGGCAAGCCTGTCTCCTACTATCTGCACACCATTGACCGCACCATAGTGAGTCCTCACTTGACACCCTACAGAGTGGGAGAGAATCACAGGCCATGG	[ATGCGT]
1242	0	10	0	IFM	-3	23	20	0	53	76	GCTGCAGTCCTGATCTGATGCTCTTCTCATAGACATTGGCACCATCATGCGTGGTGGAGCTGTCGCCCCTGAAGGCTCTGTGTCGTGGACTGGCAAGCCTGTCTCCTACTATCTGCACACCATTGACCGCACCATAGTGAGTCCTCACTTGACACCCTACAGAGTGGGAGAGAATCACAGGCCATGG	[GTGGAGCTGTCGCCCCTGAA]
1243	0	10	0	OFM	8	6	14	0	47	53	GCTGCAGTCCTGATCTGATGCTCTTCTCATAGACATTGGCACCATCAATGTGGTGCCAAAATGGTGGAGCTGTCGCCCCTGAAGGGCTCTGTGTCGTGGACTGGCAAGCCTGTCTCCTACTATCTGCACACCATTGACCGCACCATAGTGAGTCCTCACTTGACACCCTACAGAGTGGGAGAGAATCACAGGCCATGG	[ATGTGGTGCCAAAA]
1244	0	10	0	IFM	-63	63	0	0	43	105	GCTGCAGTCCTGATCTGATGCTCTTCTCATAGACATTGGCACCTCCTACTATCTGCACACCATTGACCGCACCATAGTGAGTCCTCACTTGACACCCTACAGAGTGGGAGAGAATCACAGGCCATGG	[]
1245	0	10	0	IFM	27	4	31	0	53	57	GCTGCAGTCCTGATCTGATGCTCTTCTCATAGACATTGGCACCATCATGCGTGCTTCATGCATCATGCGACACAGAGCCCTTCAGGAGCTGTCGCCCCTGAAGGGCTCTGTGTCGTGGACTGGCAAGCCTGTCTCCTACTATCTGCACACCATTGACCGCACCATAGTGAGTCCTCACTTGACACCCTACAGAGTGGGAGAGAATCACAGGCCATGG	[CTTCATGCATCATGCGACACAGAGCCCTTCA]
1246	0	10	0	OFM	-34	44	10	2	64	108	GCTGCAGTCCTGATCTGATGCTCTTCTCATAGACATTGGCACCATCATGCGTGTGGTGGAGCTGGCAAGCCTGTCTCCTACCTGCACACCATTGACCGCACCATAGTGAGTCCTCACTTGACACCCTACAGAGTGGGAGAGAATCACAGGCCATGG	[GCAAGCCTGT]
1247	0	10	0	OFM	8	9	17	0	65	74	GCTGCAGTCCTGATCTGATGCTCTTCTCATAGACATTGGCACCATCATGCGTGTGGTGGAGCTGTGTGTGTGTGGTGGACACAGGGCTCTGTGTCGTGGACTGGCAAGCCTGTCTCCTACTATCTGCACACCATTGACCGCACCATAGTGAGTCCTCACTTGACACCCTACAGAGTGGGAGAGAATCACAGGCCATGG	[GTGTGTGTGGTGGACAC]
1248	0	10	0	OFM	-38	41	3	0	73	114	GCTGCAGTCCTGATCTGATGCTCTTCTCATAGACATTGGCACCATCATGCGTGTGGTGGAGCTGTCGCCCCTGGGCTCTGCACACCATTGACCGCACCATAGTGAGTCCTCACTTGACACCCTACAGAGTGGGAGAGAATCACAGGCCATGG	[GGC]
1249	0	10	0	OFM	5	1	6	0	69	70	GCTGCAGTCCTGATCTGATGCTCTTCTCATAGACATTGGCACCATCATGCGTGTGGTGGAGCTGTCGCCACAGAGCTGAAGGGCTCTGTGTCGTGGACTGGCAAGCCTGTCTCCTACTATCTGCACACCATTGACCGCACCATAGTGAGTCCTCACTTGACACCCTACAGAGTGGGAGAGAATCACAGGCCATGG	[ACAGAG]
1250	0	10	0	IFM	0	7	7	0	44	51	GCTGCAGTCCTGATCTGATGCTCTTCTCATAGACATTGGCACCAAGTGCAATGTGGTGGAGCTGTCGCCCCTGAAGGGCTCTGTGTCGTGGACTGGCAAGCCTGTCTCCTACTATCTGCACACCATTGACCGCACCATAGTGAGTCCTCACTTGACACCCTACAGAGTGGGAGAGAATCACAGGCCATGG	[AGTGCAA]
1251	0	10	0	OFM	1	66	67	0	45	111	GCTGCAGTCCTGATCTGATGCTCTTCTCATAGACATTGGCACCATTCTCATAGACATTGGCGTGTGGTGGAGCTGTCGCCCCTGAAGGGCTCTGTGTCGTGGACTGGCAAGCCTATCTGCACACCATTGACCGCACCATAGTGAGTCCTCACTTGACACCCTACAGAGTGGGAGAGAATCACAGGCCATGG	[TCTCATAGACATTGGCGTGTGGTGGAGCTGTCGCCCCTGAAGGGCTCTGTGTCGTGGACTGGCAAGC]
1252	0	10	0	OFM	8	0	8	1	53	53	GCTGCAGTCCTGATCTGATGCTCTTCTCATAGACATTGGCACCATCATGCATGATGGTGTGTGGTGGAGCTGTCGCCCCTGAAGGGCTCTGTGTCGTGGACTGGCAAGCCTGTCTCCTACTATCTGCACACCATTGACCGCACCATAGTGAGTCCTCACTTGACACCCTACAGAGTGGGAGAGAATCACAGGCCATGG	[ATGGTGTG]
1253	0	10	0	IFM	-3	42	39	0	71	113	GCTGCAGTCCTGATCTGATGCTCTTCTCATAGACATTGGCACCATCATGCGTGTGGTGGAGCTGTCGCCCCCTGAAGGGCTCTGTGTCGTGGACTGGCAAGCCTGTCCTAATCTGCACACCATTGACCGCACCATAGTGAGTCCTCACTTGACACCCTACAGAGTGGGAGAGAATCACAGGCCATGG	[CTGAAGGGCTCTGTGTCGTGGACTGGCAAGCCTGTCCTA]
1254	0	10	0	IFM	0	5	5	0	68	73	GCTGCAGTCCTGATCTGATGCTCTTCTCATAGACATTGGCACCATCATGCGTGTGGTGGAGCTGTCGCAAAAAAAGGGCTCTGTGTCGTGGACTGGCAAGCCTGTCTCCTACTATCTGCACACCATTGACCGCACCATAGTGAGTCCTCACTTGACACCCTACAGAGTGGGAGAGAATCACAGGCCATGG	[AAAAA]
1255	0	5	5	IFM	0	0	0	2	-1	-1	GCTGCAGTCCTGATCTGATGCTCTTCTCATAGACATTGGCACCATCATGCGTGTGGTGGAGCTGTCGCCCCTGAAGGGCTCTGGGTCGTGGACTGGAAAGCCTGTCTCCTACTATCTGCACACCATTGACCGCACCATAGTGAGTCCTCACTTGACACCCTACAGAGTGGGAGAGAATCACAGGCCATGG	[]
1256	0	10	0	IFM	-9	21	12	0	49	70	GCTGCAGTCCTGATCTGATGCTCTTCTCATAGACATTGGCACCATCATGTGGTGGAGCTGTCTGAAGGGCTCTGTGTCGTGGACTGGCAAGCCTGTCTCCTACTATCTGCACACCATTGACCGCACCATAGTGAGTCCTCACTTGACACCCTACAGAGTGGGAGAGAATCACAGGCCATGG	[TGGTGGAGCTGT]
1257	0	10	0	IFM	-48	48	0	0	74	121	GCTGCAGTCCTGATCTGATGCTCTTCTCATAGACATTGGCACCATCATGCGTGTGGTGGAGCTGTCGCCCCTGACCATTGACCGCACCATAGTGAGTCCTCACTTGACACCCTACAGAGTGGGAGAGAATCACAGGCCATGG	[]
1258	0	10	0	OFM	1	5	6	0	48	53	GCTGCAGTCCTGATCTGATGCTCTTCTCATAGACATTGGCACCATCATAGACATTGGTGGAGCTGTCGCCCCTGAAGGGCTCTGTGTCGTGGACTGGCAAGCCTGTCTCCTACTATCTGCACACCATTGACCGCACCATAGTGAGTCCTCACTTGACACCCTACAGAGTGGGAGAGAATCACAGGCCATGG	[AGACAT]
1259	0	10	0	OFM	-7	7	0	0	70	77	GCTGCAGTCCTGATCTGATGCTCTTCTCATAGACATTGGCACCATCATGCGTGTGGTGGAGCTGTCGCCCGCTCTGTGTCGTGGACTGGCAAGCCTGTCTCCTACTATCTGCACACCATTGACCGCACCATAGTGAGTCCTCACTTGACACCCTACAGAGTGGGAGAGAATCACAGGCCATGG	[]
1260	0	5	5	IFM	0	0	0	2	-1	-1	GCTGCAGTCCTGATCTGATGCTCTTCTCATAGACATTGGCCCCATCATGCGTGTGGTGGAGCTGTCGCCCCTGAAGGGCTCTGTGTCGTGGACTGGAAAGCCTGTCTCCTACTATCTGCACACCATTGACCGCACCATAGTGAGTCCTCACTTGACACCCTACAGAGTGGGAGAGAATCACAGGCCATGG	[]
1261	0	10	0	EBD	-84	84	0	0	62	145	GCTGCAGTCCTGATCTGATGCTCTTCTCATAGACATTGGCACCATCATGCGTGTGGTGGAGCCTCACTTGACACCCTACAGAGTGGGAGAGAATCACAGGCCATGG	[]
1262	0	10	0	IFM	0	5	5	0	48	53	GCTGCAGTCCTGATCTGATGCTCTTCTCATAGACATTGGCACCATCATCATCATGGTGGAGCTGTCGCCCCTGAAGGGCTCTGTGTCGTGGACTGGCAAGCCTGTCTCCTACTATCTGCACACCATTGACCGCACCATAGTGAGTCCTCACTTGACACCCTACAGAGTGGGAGAGAATCACAGGCCATGG	[CATCA]
1263	0	10	0	OFM	-7	14	7	0	52	66	GCTGCAGTCCTGATCTGATGCTCTTCTCATAGACATTGGCACCATCATGCGTCCACTGAGCCCCTGAAGGGCTCTGTGTCGTGGACTGGCAAGCCTGTCTCCTACTATCTGCACACCATTGACCGCACCATAGTGAGTCCTCACTTGACACCCTACAGAGTGGGAGAGAATCACAGGCCATGG	[CCACTGA]
1264	0	10	0	IFM	-3	33	30	0	53	86	GCTGCAGTCCTGATCTGATGCTCTTCTCATAGACATTGGCACCATCATGCGTGGTGGAGCTGTCGCCCCTGAAGGGCTCTGTGCGTGGACTGGCAAGCCTGTCTCCTACTATCTGCACACCATTGACCGCACCATAGTGAGTCCTCACTTGACACCCTACAGAGTGGGAGAGAATCACAGGCCATGG	[GTGGAGCTGTCGCCCCTGAAGGGCTCTGTG]
1265	0	10	0	OFM	5	18	23	0	40	58	GCTGCAGTCCTGATCTGATGCTCTTCTCATAGACATTGGCTAGACTGTGACTAGACTGTGACTGAGCTGTCGCCCCTGAAGGGCTCTGTGTCGTGGACTGGCAAGCCTGTCTCCTACTATCTGCACACCATTGACCGCACCATAGTGAGTCCTCACTTGACACCCTACAGAGTGGGAGAGAATCACAGGCCATGG	[TAGACTGTGACTAGACTGTGACT]
1266	0	10	0	IFN	-12	32	20	1	66	98	GCTGCAGTCCTGATCTGATGCTCTTCTCATAGACATTGGCACCATCATGCGTGTGGTGGAGCGGTCAATGGTGTGCAGATAGGTGGAGCCTGTCTCCTACTATCTGCACACCATTGACCGCACCATAGTGAGTCCTCACTTGACACCCTACAGAGTGGGAGAGAATCACAGGCCATGG	[AATGGTGTGCAGATAGGTGG]
1267	0	10	0	OFM	-41	41	0	1	59	99	GCTGCAGTCCTGATCTGATGCTCTTCTCATAGACATTGGCACCATCATGCGTGTGGCGGCCTGTCTCCTACTATCTGCACACCATTGACCGCACCATAGTGAGTCCTCACTTGACACCCTACAGAGTGGGAGAGAATCACAGGCCATGG	[]
1268	0	10	0	OFM	-4	6	2	0	85	91	GCTGCAGTCCTGATCTGATGCTCTTCTCATAGACATTGGCACCATCATGCGTGTGGTGGAGCTGTCGCCCCTGAAGGGCTCTGTGCCACTGGCAAGCCTGTCTCCTACTATCTGCACACCATTGACCGCACCATAGTGAGTCCTCACTTGACACCCTACAGAGTGGGAGAGAATCACAGGCCATGG	[CC]
1269	0	10	0	IFN	-24	66	42	1	40	106	GCTGCAGTCCTGATCTGATGCTCTTCTCATAGACATTGGCTGTCGCCCCTGAAGGGCTCTGTGTCGTGGACTGGCAAGCCTGTCTTACTATCTGCACACCATTGACCGCACCATAGTGAGTCCTCACTTGACACCCTACAGAGTGGGAGAGAATCACAGGCCATGG	[TGTCGCCCCTGAAGGGCTCTGTGTCGTGGACTGGCAAGCCTG]
1270	0	4	6	WTE	0	0	0	2	-1	-1	GCTGCAGTCCTGATCTGATGCTCTTCTCATAGACATTGGCACCATCATGCGTGTGGTGGAGCTGTCGCCCCTGAAGGGCTCTGTGTCGTGGACTGGCAAGCCTGTCTCCTACTATCTGCACACCATTGACCGCACCATAGTGAGACCTCGCTTGACACCCTACAGAGTGGGAGAGAATCACAGGCCATGG	[]
1271	0	10	0	OFM	-25	25	0	0	93	118	GCTGCAGTCCTGATCTGATGCTCTTCTCATAGACATTGGCACCATCATGCGTGTGGTGGAGCTGTCGCCCCTGAAGGGCTCTGTGTCGTGGACCACACCATTGACCGCACCATAGTGAGTCCTCACTTGACACCCTACAGAGTGGGAGAGAATCACAGGCCATGG	[]
1272	0	3	7	IFM	0	0	0	2	-1	-1	GCTGCAGTCCTGATCTGATGCTCTTCTCATAGACATTGGCACCATCATGCGTGTGGTGGAGCTGTCGCCCCTGAAGGGCTCTGTGTCGTGGACTGGAAAGCCTGTCTCCTACTATCTGCACACCATTGACCGCAACATAGTGAGTCCTCACTTGACACCCTACAGAGTGGGAGAGAATCACAGGCCATGG	[]
1273	0	6	4	IFM	0	0	0	2	-1	-1	GCTGCAGTCCTGATCTGATGCTCTTCTCATAGACATTGGCACCATCATGCGTGTGGTGGAGATGTCGCCCCTGAAGGGCTCTGTGTCGTGGACTGGAAAGCCTGTCTCCTACTATCTGCACACCATTGACCGCACCATAGTGAGTCCTCACTTGACACCCTACAGAGTGGGAGAGAATCACAGGCCATGG	[]
1274	0	10	0	OFM	-8	8	0	0	79	86	GCTGCAGTCCTGATCTGATGCTCTTCTCATAGACATTGGCACCATCATGCGTGTGGTGGAGCTGTCGCCCCTGAAGGGCGTGGACTGGCAAGCCTGTCTCCTACTATCTGCACACCATTGACCGCACCATAGTGAGTCCTCACTTGACACCCTACAGAGTGGGAGAGAATCACAGGCCATGG	[]
1275	0	10	0	OFM	1	7	8	0	69	76	GCTGCAGTCCTGATCTGATGCTCTTCTCATAGACATTGGCACCATCATGCGTGTGGTGGAGCTGTCGCCACACGCATGGCTCTGTGTCGTGGACTGGCAAGCCTGTCTCCTACTATCTGCACACCATTGACCGCACCATAGTGAGTCCTCACTTGACACCCTACAGAGTGGGAGAGAATCACAGGCCATGG	[ACACGCAT]
1276	0	10	0	OFM	-31	31	0	0	86	116	GCTGCAGTCCTGATCTGATGCTCTTCTCATAGACATTGGCACCATCATGCGTGTGGTGGAGCTGTCGCCCCTGAAGGGCTCTGTGTGCACACCATTGACCGCACCATAGTGAGTCCTCACTTGACACCCTACAGAGTGGGAGAGAATCACAGGCCATGG	[]
1277	0	10	0	OFM	-19	22	3	1	47	69	GCTGCAGTCCTGATCTGATGCTCTTCTCATAGACATTGGCACCATCAATGCCCGAAGGGCTCTGTGTCGTGGACTGGCAAGCCTGTCTCCTACTATCTGCACACCATTGACCGCACCATAGTGAGTCCTCACTTGACACCCTACAGAGTGGGAGAGAATCACAGGCCATGG	[ATG]
1278	0	10	0	OFM	-17	18	1	0	101	119	GCTGCAGTCCTGATCTGATGCTCTTCTCATAGACATTGGCACCATCATGCGTGTGGTGGAGCTGTCGCCCCTGAAGGGCTCTGTGTCGTGGACTGGCAAGCTACACCATTGACCGCACCATAGTGAGTCCTCACTTGACACCCTACAGAGTGGGAGAGAATCACAGGCCATGG	[T]
1279	0	10	0	EBD	-58	58	0	0	94	149	GCTGCAGTCCTGATCTGATGCTCTTCTCATAGACATTGGCACCATCATGCGTGTGGTGGAGCTGTCGCCCCTGAAGGGCTCTGTGTCGTGGACTTGACACCCTACAGAGTGGGAGAGAATCACAGGCCATGG	[]
1280	0	10	0	OFM	-65	65	0	0	40	105	GCTGCAGTCCTGATCTGATGCTCTTCTCATAGACATTGGCCTCCTACTATCTGCACACCATTGACCGCACCATAGTGAGTCCTCACTTGACACCCTACAGAGTGGGAGAGAATCACAGGCCATGG	[]
1281	0	10	0	OFM	22	12	34	0	69	81	GCTGCAGTCCTGATCTGATGCTCTTCTCATAGACATTGGCACCATCATGCGTGTGGTGGAGCTGTCGCCACACGCATGATGGTGAGATAGTAGGAGACAGGCTTGTGTCGTGGACTGGCAAGCCTGTCTCCTACTATCTGCACACCATTGACCGCACCATAGTGAGTCCTCACTTGACACCCTACAGAGTGGGAGAGAATCACAGGCCATGG	[ACACGCATGATGGTGAGATAGTAGGAGACAGGCT]
1282	0	10	0	IFM	0	30	30	0	76	106	GCTGCAGTCCTGATCTGATGCTCTTCTCATAGACATTGGCACCATCATGCGTGTGGTGGAGCTGTCGCCCCTGAAGAGGGCTCTGTGTCGTGGACTGGCAAGCCTGTCCTACTATCTGCACACCATTGACCGCACCATAGTGAGTCCTCACTTGACACCCTACAGAGTGGGAGAGAATCACAGGCCATGG	[AGGGCTCTGTGTCGTGGACTGGCAAGCCTG]
1283	0	10	0	OFM	-5	55	50	0	51	106	GCTGCAGTCCTGATCTGATGCTCTTCTCATAGACATTGGCACCATCATGCGGGAGCTGTCGCCCCTGAAGGGCTCTGTGTCGTGGACTGGCAAGCCTGTCTTCCTACTATCTGCACACCATTGACCGCACCATAGTGAGTCCTCACTTGACACCCTACAGAGTGGGAGAGAATCACAGGCCATGG	[GGAGCTGTCGCCCCTGAAGGGCTCTGTGTCGTGGACTGGCAAGCCTGTCT]
1284	0	10	0	OFM	-43	71	28	0	46	117	GCTGCAGTCCTGATCTGATGCTCTTCTCATAGACATTGGCACCATCCGTGTGGTGGAGCTGTCGCCCCTGAAGGGCACACCATTGACCGCACCATAGTGAGTCCTCACTTGACACCCTACAGAGTGGGAGAGAATCACAGGCCATGG	[CGTGTGGTGGAGCTGTCGCCCCTGAAGG]
1285	0	10	0	IFM	-3	17	14	0	40	57	GCTGCAGTCCTGATCTGATGCTCTTCTCATAGACATTGGCTATTCTCATAGACAGGAGCTGTCGCCCCTGAAGGGCTCTGTGTCGTGGACTGGCAAGCCTGTCTCCTACTATCTGCACACCATTGACCGCACCATAGTGAGTCCTCACTTGACACCCTACAGAGTGGGAGAGAATCACAGGCCATGG	[TATTCTCATAGACA]
1286	0	10	0	IFM	-87	87	0	0	55	139	GCTGCAGTCCTGATCTGATGCTCTTCTCATAGACATTGGCACCATCATGCGTGTGAGTCCTCACTTGACACCCTACAGAGTGGGAGAGAATCACAGGCCATGG	[]
1287	0	10	0	IFM	-3	3	0	1	45	45	GCTGCAGTCCTGATCTGATGCTCTTCTCATAGACATTGGCACCATGCGTGTGGTGGAGCTGTCGCCCCTGAAGGGCTCTGTGTCATGGACTGGCAAGCCTGTCTCCTACTATCTGCACACCATTGACCGCACCATAGTGAGTCCTCACTTGACACCCTACAGAGTGGGAGAGAATCACAGGCCATGG	[]
1288	0	10	0	IFN	39	6	45	0	47	53	GCTGCAGTCCTGATCTGATGCTCTTCTCATAGACATTGGCACCATCAATGTCTGATCAATTGGCACCATCAATGTCTGATCAATGTCATCAATGGTGGAGCTGTCGCCCCTGAAGGGCTCTGTGTCGTGGACTGGCAAGCCTGTCTCCTACTATCTGCACACCATTGACCGCACCATAGTGAGTCCTCACTTGACACCCTACAGAGTGGGAGAGAATCACAGGCCATGG	[ATGTCTGATCAATTGGCACCATCAATGTCTGATCAATGTCATCAA]

## Sheet: DOT1L_mutations_sgRNA#47
number	read counts in wild-type	read counts in T0	read counts in T1	mutation class	dL	L_del	L_ins	snps	fbp	rbp	seq	indel_seq
1	0	0	2601	OFM	-8	8	0	0	47	55	GCTGCAGTCCTGATCTGATGCTCTTCTCATAGACATTGGCACCATCAGTGGAGCTGTCGCCCCTGAAGGGCTCTGTGTCGTGGACTGGCAAGCCTGTCTCCTACTATCTGCACACCATTGACCGCACCATAGTGAGTCCTCACTTGACACCCTACAGAGTGGGAGAGAATCACAGGCCATGG	[]
2	0	0	2548	IFM	-6	11	5	0	51	62	GCTGCAGTCCTGATCTGATGCTCTTCTCATAGACATTGGCACCATCATGCGCATGATGTCGCCCCTGAAGGGCTCTGTGTCGTGGACTGGCAAGCCTGTCTCCTACTATCTGCACACCATTGACCGCACCATAGTGAGTCCTCACTTGACACCCTACAGAGTGGGAGAGAATCACAGGCCATGG	[CATGA]
3	0	91	1125	OFM	-2	2	0	0	53	53	GCTGCAGTCCTGATCTGATGCTCTTCTCATAGACATTGGCACCATCATGCGTGGTGGAGCTGTCGCCCCTGAAGGGCTCTGTGTCGTGGACTGGCAAGCCTGTCTCCTACTATCTGCACACCATTGACCGCACCATAGTGAGTCCTCACTTGACACCCTACAGAGTGGGAGAGAATCACAGGCCATGG	[]
4	0	1	1129	IFM	-3	5	2	0	52	57	GCTGCAGTCCTGATCTGATGCTCTTCTCATAGACATTGGCACCATCATGCGTCAGGAGCTGTCGCCCCTGAAGGGCTCTGTGTCGTGGACTGGCAAGCCTGTCTCCTACTATCTGCACACCATTGACCGCACCATAGTGAGTCCTCACTTGACACCCTACAGAGTGGGAGAGAATCACAGGCCATGG	[CA]
5	0	22	278	IFM	-3	3	0	0	56	56	GCTGCAGTCCTGATCTGATGCTCTTCTCATAGACATTGGCACCATCATGCGTGTGGAGCTGTCGCCCCTGAAGGGCTCTGTGTCGTGGACTGGCAAGCCTGTCTCCTACTATCTGCACACCATTGACCGCACCATAGTGAGTCCTCACTTGACACCCTACAGAGTGGGAGAGAATCACAGGCCATGG	[]
6	0	0	279	IFM	-3	6	3	0	51	57	GCTGCAGTCCTGATCTGATGCTCTTCTCATAGACATTGGCACCATCATGCGACAGGAGCTGTCGCCCCTGAAGGGCTCTGTGTCGTGGACTGGCAAGCCTGTCTCCTACTATCTGCACACCATTGACCGCACCATAGTGAGTCCTCACTTGACACCCTACAGAGTGGGAGAGAATCACAGGCCATGG	[ACA]
7	0	142	19	IFM	-6	6	0	0	53	58	GCTGCAGTCCTGATCTGATGCTCTTCTCATAGACATTGGCACCATCATGCGTGAGCTGTCGCCCCTGAAGGGCTCTGTGTCGTGGACTGGCAAGCCTGTCTCCTACTATCTGCACACCATTGACCGCACCATAGTGAGTCCTCACTTGACACCCTACAGAGTGGGAGAGAATCACAGGCCATGG	[]
8	0	61	74	IFM	-3	3	0	0	50	53	GCTGCAGTCCTGATCTGATGCTCTTCTCATAGACATTGGCACCATCATGCTGGTGGAGCTGTCGCCCCTGAAGGGCTCTGTGTCGTGGACTGGCAAGCCTGTCTCCTACTATCTGCACACCATTGACCGCACCATAGTGAGTCCTCACTTGACACCCTACAGAGTGGGAGAGAATCACAGGCCATGG	[]
9	0	12	113	IFM	-3	3	0	1	56	56	GCTGCAGTCCTGATCTGATGCTCTTCTCATAGACATTGGCACCATCATGCGGGTGGAGCTGTCGCCCCTGAAGGGCTCTGTGTCGTGGACTGGCAAGCCTGTCTCCTACTATCTGCACACCATTGACCGCACCATAGTGAGTCCTCACTTGACACCCTACAGAGTGGGAGAGAATCACAGGCCATGG	[]
10	0	0	94	IFM	-3	16	13	0	50	66	GCTGCAGTCCTGATCTGATGCTCTTCTCATAGACATTGGCACCATCATGCTGTCGCCCCTGAAGCCCCTGAAGGGCTCTGTGTCGTGGACTGGCAAGCCTGTCTCCTACTATCTGCACACCATTGACCGCACCATAGTGAGTCCTCACTTGACACCCTACAGAGTGGGAGAGAATCACAGGCCATGG	[TGTCGCCCCTGAA]
11	0	47	36	OFM	-1	1	0	0	53	54	GCTGCAGTCCTGATCTGATGCTCTTCTCATAGACATTGGCACCATCATGCGTGGGTGGAGCTGTCGCCCCTGAAGGGCTCTGTGTCGTGGACTGGCAAGCCTGTCTCCTACTATCTGCACACCATTGACCGCACCATAGTGAGTCCTCACTTGACACCCTACAGAGTGGGAGAGAATCACAGGCCATGG	[]
12	0	0	79	IFM	-39	39	0	1	40	76	GCTGCAGTCCTGATCTGATGCTCTTCTCATAGACATTGGCTCTGTGTCGTGGACTGGCAAGCCTGTCTCCTACTATCTGCATACCATTGACCGCACCATAGTGAGTCCTCACTTGACACCCTACAGAGTGGGAGAGAATCACAGGCCATGG	[]
13	0	33	38	OFM	2	0	2	0	55	55	GCTGCAGTCCTGATCTGATGCTCTTCTCATAGACATTGGCACCATCATGCGTGTGTGGTGGAGCTGTCGCCCCTGAAGGGCTCTGTGTCGTGGACTGGCAAGCCTGTCTCCTACTATCTGCACACCATTGACCGCACCATAGTGAGTCCTCACTTGACACCCTACAGAGTGGGAGAGAATCACAGGCCATGG	[TG]
14	0	12	41	OFM	-5	5	0	0	53	55	GCTGCAGTCCTGATCTGATGCTCTTCTCATAGACATTGGCACCATCATGCGTGGAGCTGTCGCCCCTGAAGGGCTCTGTGTCGTGGACTGGCAAGCCTGTCTCCTACTATCTGCACACCATTGACCGCACCATAGTGAGTCCTCACTTGACACCCTACAGAGTGGGAGAGAATCACAGGCCATGG	[]
15	0	24	29	IFM	-6	6	0	0	49	53	GCTGCAGTCCTGATCTGATGCTCTTCTCATAGACATTGGCACCATCATGGTGGAGCTGTCGCCCCTGAAGGGCTCTGTGTCGTGGACTGGCAAGCCTGTCTCCTACTATCTGCACACCATTGACCGCACCATAGTGAGTCCTCACTTGACACCCTACAGAGTGGGAGAGAATCACAGGCCATGG	[]
16	0	9	43	IFM	-6	8	2	0	51	59	GCTGCAGTCCTGATCTGATGCTCTTCTCATAGACATTGGCACCATCATGCGACAGCTGTCGCCCCTGAAGGGCTCTGTGTCGTGGACTGGCAAGCCTGTCTCCTACTATCTGCACACCATTGACCGCACCATAGTGAGTCCTCACTTGACACCCTACAGAGTGGGAGAGAATCACAGGCCATGG	[AC]
17	0	0	49	IFM	-3	3	0	0	49	52	GCTGCAGTCCTGATCTGATGCTCTTCTCATAGACATTGGCACCATCATGGTGGTGGAGCTGTCGCCCCTGAAGGGCTCTGTGTCGTGGACTGGCAAGCCTGTCTCCTACTATCTGCACACCATTGACCGCACCATAGTGAGTCCTCACTTGACACCCTACAGAGTGGGAGAGAATCACAGGCCATGG	[]
18	0	0	49	IFM	-6	6	0	2	49	53	GCTGCAGTCCTGATCTGATGCTCTTCTCATAGACATTGGCACCATCATGATGGTGCTGTCGCCCCTGAAGGGCTCTGTGTCGTGGACTGGCAAGCCTGTCTCCTACTATCTGCACACCATTGACCGCACCATAGTGAGTCCTCACTTGACACCCTACAGAGTGGGAGAGAATCACAGGCCATGG	[]
19	0	0	48	IFM	-3	5	2	0	51	56	GCTGCAGTCCTGATCTGATGCTCTTCTCATAGACATTGGCACCATCATGCGGATGGAGCTGTCGCCCCTGAAGGGCTCTGTGTCGTGGACTGGCAAGCCTGTCTCCTACTATCTGCACACCATTGACCGCACCATAGTGAGTCCTCACTTGACACCCTACAGAGTGGGAGAGAATCACAGGCCATGG	[GA]
20	0	21	25	OFM	-1	1	0	0	52	53	GCTGCAGTCCTGATCTGATGCTCTTCTCATAGACATTGGCACCATCATGCGTTGGTGGAGCTGTCGCCCCTGAAGGGCTCTGTGTCGTGGACTGGCAAGCCTGTCTCCTACTATCTGCACACCATTGACCGCACCATAGTGAGTCCTCACTTGACACCCTACAGAGTGGGAGAGAATCACAGGCCATGG	[]
21	0	0	45	OFM	26	17	43	0	44	61	GCTGCAGTCCTGATCTGATGCTCTTCTCATAGACATTGGCACCAATGTCTATGAGACATTGTCTATGAGACATTGTCTATGAGACATCTGTCGCCCCTGAAGGGCTCTGTGTCGTGGACTGGCAAGCCTGTCTCCTACTATCTGCACACCATTGACCGCACCATAGTGAGTCCTCACTTGACACCCTACAGAGTGGGAGAGAATCACAGGCCATGG	[ATGTCTATGAGACATTGTCTATGAGACATTGTCTATGAGACAT]
22	0	0	35	OFM	-2	7	5	0	50	57	GCTGCAGTCCTGATCTGATGCTCTTCTCATAGACATTGGCACCATCATGCCTTCAGGAGCTGTCGCCCCTGAAGGGCTCTGTGTCGTGGACTGGCAAGCCTGTCTCCTACTATCTGCACACCATTGACCGCACCATAGTGAGTCCTCACTTGACACCCTACAGAGTGGGAGAGAATCACAGGCCATGG	[CTTCA]
23	0	8	24	IFM	-18	18	0	0	50	66	GCTGCAGTCCTGATCTGATGCTCTTCTCATAGACATTGGCACCATCATGCCCCTGAAGGGCTCTGTGTCGTGGACTGGCAAGCCTGTCTCCTACTATCTGCACACCATTGACCGCACCATAGTGAGTCCTCACTTGACACCCTACAGAGTGGGAGAGAATCACAGGCCATGG	[]
24	0	0	30	OFM	-13	13	0	0	52	63	GCTGCAGTCCTGATCTGATGCTCTTCTCATAGACATTGGCACCATCATGCGTCGCCCCTGAAGGGCTCTGTGTCGTGGACTGGCAAGCCTGTCTCCTACTATCTGCACACCATTGACCGCACCATAGTGAGTCCTCACTTGACACCCTACAGAGTGGGAGAGAATCACAGGCCATGG	[]
25	0	28	0	IFM	-3	7	4	0	50	57	GCTGCAGTCCTGATCTGATGCTCTTCTCATAGACATTGGCACCATCATGCTTCAGGAGCTGTCGCCCCTGAAGGGCTCTGTGTCGTGGACTGGCAAGCCTGTCTCCTACTATCTGCACACCATTGACCGCACCATAGTGAGTCCTCACTTGACACCCTACAGAGTGGGAGAGAATCACAGGCCATGG	[TTCA]
26	0	27	0	IFM	-6	6	0	0	51	57	GCTGCAGTCCTGATCTGATGCTCTTCTCATAGACATTGGCACCATCATGCGGGAGCTGTCGCCCCTGAAGGGCTCTGTGTCGTGGACTGGCAAGCCTGTCTCCTACTATCTGCACACCATTGACCGCACCATAGTGAGTCCTCACTTGACACCCTACAGAGTGGGAGAGAATCACAGGCCATGG	[]
27	0	0	27	OFM	-19	22	3	0	47	69	GCTGCAGTCCTGATCTGATGCTCTTCTCATAGACATTGGCACCATCAATGCCTGAAGGGCTCTGTGTCGTGGACTGGCAAGCCTGTCTCCTACTATCTGCACACCATTGACCGCACCATAGTGAGTCCTCACTTGACACCCTACAGAGTGGGAGAGAATCACAGGCCATGG	[ATG]
28	0	21	0	OFM	-25	25	0	0	49	74	GCTGCAGTCCTGATCTGATGCTCTTCTCATAGACATTGGCACCATCATGAGGGCTCTGTGTCGTGGACTGGCAAGCCTGTCTCCTACTATCTGCACACCATTGACCGCACCATAGTGAGTCCTCACTTGACACCCTACAGAGTGGGAGAGAATCACAGGCCATGG	[]
29	0	18	0	IFM	-3	9	6	0	53	62	GCTGCAGTCCTGATCTGATGCTCTTCTCATAGACATTGGCACCATCATGCGTGCCATGATGTCGCCCCTGAAGGGCTCTGTGTCGTGGACTGGCAAGCCTGTCTCCTACTATCTGCACACCATTGACCGCACCATAGTGAGTCCTCACTTGACACCCTACAGAGTGGGAGAGAATCACAGGCCATGG	[CCATGA]
30	0	0	17	OFM	-8	8	0	1	47	55	GCTGCAGTCCTGATCTGATGCTCTTCTCATAGACATTGGCCCCATCAGTGGAGCTGTCGCCCCTGAAGGGCTCTGTGTCGTGGACTGGCAAGCCTGTCTCCTACTATCTGCACACCATTGACCGCACCATAGTGAGTCCTCACTTGACACCCTACAGAGTGGGAGAGAATCACAGGCCATGG	[]
31	0	0	16	IFM	-6	15	9	0	51	66	GCTGCAGTCCTGATCTGATGCTCTTCTCATAGACATTGGCACCATCATGCGCATGATGGTGCCCCTGAAGGGCTCTGTGTCGTGGACTGGCAAGCCTGTCTCCTACTATCTGCACACCATTGACCGCACCATAGTGAGTCCTCACTTGACACCCTACAGAGTGGGAGAGAATCACAGGCCATGG	[CATGATGGT]
32	0	13	1	IFM	-12	12	0	0	50	60	GCTGCAGTCCTGATCTGATGCTCTTCTCATAGACATTGGCACCATCATGCTGTCGCCCCTGAAGGGCTCTGTGTCGTGGACTGGCAAGCCTGTCTCCTACTATCTGCACACCATTGACCGCACCATAGTGAGTCCTCACTTGACACCCTACAGAGTGGGAGAGAATCACAGGCCATGG	[]
33	0	1	13	OFM	1	0	1	0	53	53	GCTGCAGTCCTGATCTGATGCTCTTCTCATAGACATTGGCACCATCATGCGTGATGGTGGAGCTGTCGCCCCTGAAGGGCTCTGTGTCGTGGACTGGCAAGCCTGTCTCCTACTATCTGCACACCATTGACCGCACCATAGTGAGTCCTCACTTGACACCCTACAGAGTGGGAGAGAATCACAGGCCATGG	[A]
34	0	9	5	OFM	-28	28	0	1	43	66	GCTGCAGTCCTGATCTGATGCTCTTCTCATAGACATTGGCCCCTGAAGGGCTCTGTGTCGTGGACTGGCAAGCCTGTCTCCTACTATCTGCACACCATTGACCGCACCATAGTGAGTCCTCACTTGACACCCTACAGAGTGGGAGAGAATCACAGGCCATGG	[]
35	0	0	13	IFM	-3	5	2	0	49	54	GCTGCAGTCCTGATCTGATGCTCTTCTCATAGACATTGGCACCATCATGTGGGTGGAGCTGTCGCCCCTGAAGGGCTCTGTGTCGTGGACTGGCAAGCCTGTCTCCTACTATCTGCACACCATTGACCGCACCATAGTGAGTCCTCACTTGACACCCTACAGAGTGGGAGAGAATCACAGGCCATGG	[TG]
36	0	0	13	IFM	-6	15	9	0	53	68	GCTGCAGTCCTGATCTGATGCTCTTCTCATAGACATTGGCACCATCATGCGTGAACTGGCAGCCCTGAAGGGCTCTGTGTCGTGGACTGGCAAGCCTGTCTCCTACTATCTGCACACCATTGACCGCACCATAGTGAGTCCTCACTTGACACCCTACAGAGTGGGAGAGAATCACAGGCCATGG	[AACTGGCAG]
37	0	13	0	IFM	-3	6	3	0	51	57	GCTGCAGTCCTGATCTGATGCTCTTCTCATAGACATTGGCACCATCATGCGCAAGGAGCTGTCGCCCCTGAAGGGCTCTGTGTCGTGGACTGGCAAGCCTGTCTCCTACTATCTGCACACCATTGACCGCACCATAGTGAGTCCTCACTTGACACCCTACAGAGTGGGAGAGAATCACAGGCCATGG	[CAA]

## Sheet: qRT primer
PCR amplicon	forward primer	reverse primer
Gapdh	TTCACCACCATGGAGAAGGC	CCCTTTTGGCTCCACCCT
Hoxa9	CCGAAAACAATGCCGAGAA	CCGGGTTATTGGGATCGAT
Meis1	CCCTGGAATGCCAATGTCA	GAGCGTGAATGTCCATGACTTG
Mef2c	ACCCGGCAAGTGGTGACT	GTGAGCGTGCTTGGATGTTAG
p16	GAATCTCCGCGAGGAAAGC	TGTCTGCAGCGGACTCCAT
p19	CGCCGCTGAGGGAGTACA	AATCCTCACAGTGACCAAGAACCT
